# Supplementary material for: Transcriptome-wide association analysis of brain structures yields insights into pleiotropy with complex neuropsychiatric traits
Source: Nat Commun. 2021 May 17;12:2878. doi: 10.1038/s41467-021-23130-y (PMC8128893; doi:10.1038/s41467-021-23130-y)
Supplement: Supplementary file 2 — Supplementary Data 1-23 [file 41467_2021_23130_MOESM2_ESM.zip]

Archive with 50 entries (49 files):
- supp_data/
- __MACOSX/._supp_data
- supp_data/Supplementary_Data_10.xlsx
- __MACOSX/supp_data/._Supplementary_Data_10.xlsx
- supp_data/Supplementary_Data_7.xlsx
- __MACOSX/supp_data/._Supplementary_Data_7.xlsx
- supp_data/Supplementary_Data_6.xlsx
- __MACOSX/supp_data/._Supplementary_Data_6.xlsx
- supp_data/.DS_Store
- __MACOSX/supp_data/._.DS_Store
- supp_data/Supplementary_Data_11.xlsx
- __MACOSX/supp_data/._Supplementary_Data_11.xlsx
- supp_data/Supplementary_Data_1.xlsx
- __MACOSX/supp_data/._Supplementary_Data_1.xlsx
- supp_data/Supplementary_Data_20.xlsx
- __MACOSX/supp_data/._Supplementary_Data_20.xlsx
- supp_data/Supplementary_Data_16.xlsx
- __MACOSX/supp_data/._Supplementary_Data_16.xlsx
- supp_data/Supplementary_Data_17.xlsx
- __MACOSX/supp_data/._Supplementary_Data_17.xlsx
- supp_data/Supplementary_Data_21.xlsx
- __MACOSX/supp_data/._Supplementary_Data_21.xlsx
- supp_data/Supplementary_Data_3.xlsx
- __MACOSX/supp_data/._Supplementary_Data_3.xlsx
- supp_data/Supplementary_Data_22.xlsx
- __MACOSX/supp_data/._Supplementary_Data_22.xlsx
- supp_data/Supplementary_Data_18.xlsx
- __MACOSX/supp_data/._Supplementary_Data_18.xlsx
- supp_data/Supplementary_Data_14.xlsx
- __MACOSX/supp_data/._Supplementary_Data_14.xlsx
- supp_data/Supplementary_Data_15.xlsx
- __MACOSX/supp_data/._Supplementary_Data_15.xlsx
- supp_data/Supplementary_Data_19.xlsx
- __MACOSX/supp_data/._Supplementary_Data_19.xlsx
- supp_data/Supplementary_Data_2.xlsx
- __MACOSX/supp_data/._Supplementary_Data_2.xlsx
- supp_data/Supplementary_Data_23.xlsx
- __MACOSX/supp_data/._Supplementary_Data_23.xlsx
- supp_data/Supplementary_Data_9.xlsx
- __MACOSX/supp_data/._Supplementary_Data_9.xlsx
- supp_data/Supplementary_Data_12.xlsx
- __MACOSX/supp_data/._Supplementary_Data_12.xlsx
- supp_data/Supplementary_Data_5.xlsx
- __MACOSX/supp_data/._Supplementary_Data_5.xlsx
- supp_data/Supplementary_Data_4.xlsx
- __MACOSX/supp_data/._Supplementary_Data_4.xlsx
- supp_data/Supplementary_Data_13.xlsx
- __MACOSX/supp_data/._Supplementary_Data_13.xlsx
- supp_data/Supplementary_Data_8.xlsx
- __MACOSX/supp_data/._Supplementary_Data_8.xlsx
