# Supplementary material for: Transcriptome-wide association analysis of brain structures yields insights into pleiotropy with complex neuropsychiatric traits
Source: Nat Commun. 2021 May 17;12:2878. doi: 10.1038/s41467-021-23130-y (PMC8128893; doi:10.1038/s41467-021-23130-y)
Supplement: Supplementary file 2 — Supplementary Data 1-23 [file 41467_2021_23130_MOESM2_ESM.zip › supp_data/Supplementary_Data_10.xlsx]

## Sheet: Supp_Data10
Supplementary Data 10: The most significant GWAS variant-level signal corresponding to the gene-trait associations discovered in UKB brain tissue-specific TWAS analysis of 211 neuroimaging traits (n=19,629 subjects for ROI volumes and 17,706 for DTI parameters)
ID	Gene	ENSG	Test_score	P_value	CHR	P0	P1	gwas_snp_1MB	gwas_p_value_1MB	gwas_snp_bp_1MB
right.amygdala	RAD51AP1	ENSG00000111247	32.7584	3.77e-15	12	4647950	4669214	rs11062908	3.041e-17	4005222
SCC.FA	CD14	ENSG00000170458	32.5981	4.77e-15	5	140011313	140013286	rs3776089	3.552e-31	139727260
SCC.RD	CD14	ENSG00000170458	32.5981	4.77e-15	5	140011313	140013286	rs3776089	1.667e-27	139727260
SCC.RD	PCDHGC5	ENSG00000240764	32.3754	6.77e-15	5	140868808	140892546	rs12517200	1.877e-20	140019921
left.amygdala	RAD51AP1	ENSG00000111247	32.0652	7.44e-15	12	4647950	4669214	rs11062908	2.189e-16	4005222
left.hippocampus	LINC02454	ENSG00000256268	31.9049	8.1e-15	12	65996649	66006777	rs17178006	6.46e-35	65718299
cerebellar.vermal.lobules.VIII.X	PMPCB	ENSG00000105819	32.1274	8.77e-15	7	102937869	102969958	rs62482639	1.52e-25	103360054
left.pallidum	COX4I2	ENSG00000131055	31.4369	1.21e-14	20	30225691	30232809	rs6121038	3.294e-15	30254773
left.putamen	RPL13AP3	ENSG00000177350	31.868	1.31e-14	14	56232895	56234435	rs8017172	7.04e-37	56199048
ALIC.RD	PLEKHM1	ENSG00000225190	31.6783	1.6e-14	17	43513266	43568115	rs147431626	4.375e-13	44335635
right.precuneus	EFCAB5	ENSG00000176927	30.4258	1.61e-14	17	28256218	28435470	17:27953390_TG_T	1.265e-12	27953390
right.insula	SSH2	ENSG00000141298	30.9765	1.84e-14	17	27952956	28257294	rs3110494	2.501e-12	27976597
total.brain.volume	KANSL1-AS1	ENSG00000214401	29.0749	3.76e-14	17	44270942	44274089	rs118087478	7.74e-14	44051589
right.precuneus	CORO6	ENSG00000167549	30.0066	3.93e-14	17	27941774	27949925	17:27953390_TG_T	1.265e-12	27953390
right.hippocampus	NUP43	ENSG00000120253	30.6459	4.42e-14	6	150045451	150070801	rs202138115	4.706e-11	149971766
ALIC.MD	PLEKHM1	ENSG00000225190	30.5568	4.59e-14	17	43513266	43568115	rs537920412	1.687e-13	43681149
total.brain.volume	AC005829.1	ENSG00000261575	28.6333	6.29e-14	17	44344403	44346060	rs118087478	7.74e-14	44051589
ACR.MD	NMT1	ENSG00000136448	29.0394	6.51e-14	17	43128978	43186384	rs10445365	6.618e-09	43932789
left.pallidum	MYLK2	ENSG00000101306	29.1145	8.3e-14	20	30407111	30422492	rs6121038	3.29e-15	30254773
PLIC.FA	LIN37	ENSG00000267796	29.3325	1.33e-13	19	36239262	36245420	rs2242522	4.085e-12	36228954
CST.MD	SUPT3H	ENSG00000196284	28.1542	2.07e-13	6	44777054	45345690	rs5875893	1.52e-14	44781313
left.insula	SLC6A4	ENSG00000108576	29.0702	2.15e-13	17	28521337	28563020	rs3110494	5.4e-14	27976597
left.pallidum	FOXS1	ENSG00000179772	28.7003	2.21e-13	20	30432103	30433420	rs6121038	3.29e-15	30254773
SCC.FA	SLC35A4	ENSG00000176087	28.6478	2.29e-13	5	139944041	139948688	rs3776089	3.552e-31	139727260
right.precuneus	SSH2	ENSG00000141298	28.333	2.35e-13	17	27952956	28257294	17:27953390_TG_T	1.265e-12	27953390
ACR.MD	CRHR1	ENSG00000120088	28.2698	3.38e-13	17	43699267	43913194	17:44338782_AT_A	1.88e-10	44338782
SLF.FA	CCDC157	ENSG00000187860	27.9216	3.6e-13	22	30752624	30774647	rs2267158	5.83e-10	30950360
PLIC.FA	C19orf55	ENSG00000167595	27.6052	4.4e-13	19	36249044	36261930	rs2242522	4.085e-12	36228954
SCC.RD	CCDC157	ENSG00000187860	27.5731	5.03e-13	22	30752624	30774647	rs2267161	3.75e-13	30953295
IFO.AD	LRRC37A	ENSG00000176681	25.9359	7.31e-13	17	44370099	44415160	rs112665297	1.24e-11	44348634
SCC.FA	ZNF602P	ENSG00000219392	26.0729	7.34e-13	6	28083406	28084329	rs2893928	2.19e-09	27738430
X3rd.ventricle	FOXF1	ENSG00000103241	27.2975	8.05e-13	16	86544133	86548076	rs4843550	3.423e-15	87236383
CGC.MD	CRHR1	ENSG00000120088	27.308	8.43e-13	17	43699267	43913194	17:44338782_AT_A	1.32e-10	44338782
ALIC.MD	LRRC37A	ENSG00000176681	25.7866	8.46e-13	17	44370099	44415160	rs537920412	1.687e-13	43681149
SLF.MD	ACBD4	ENSG00000181513	27.0169	8.5e-13	17	43209967	43221548	rs149053776	1.711e-08	43130624
GCC.MD	LRRC37A	ENSG00000176681	25.7257	8.96e-13	17	44370099	44415160	17:44338782_AT_A	4.156e-11	44338782
right.cerebellum.white.matter	GNPTAB	ENSG00000111670	26.8986	1.03e-12	12	102139275	102224716	rs11111094	6.08e-28	102328806
left.insula	CORO6	ENSG00000167549	26.6613	1.08e-12	17	27941774	27949925	rs3110494	5.399e-14	27976597
PLIC.FA	COX6B1	ENSG00000126267	25.1772	1.09e-12	19	36139125	36149763	rs2242522	4.085e-12	36228954
total.brain.volume	LINC02210	ENSG00000204650	25.3841	1.15e-12	17	43697694	43725582	rs118087478	7.74e-14	44051589
right.precuneus	CPD	ENSG00000108582	27.2112	1.19e-12	17	28705923	28797007	17:27953390_TG_T	1.26e-12	27953390
ALIC.MD	CRHR1	ENSG00000120088	26.9316	1.2e-12	17	43699267	43913194	rs537920412	1.69e-13	43681149
left.insula	EFCAB5	ENSG00000176927	25.9102	1.32e-12	17	28256218	28435470	rs3110494	5.399e-14	27976597
BCC.MO	FOXF1	ENSG00000103241	26.6513	1.53e-12	16	86544133	86548076	rs4843552	9.533e-18	87233516
total.brain.volume	LRRC37A2	ENSG00000238083	24.9385	1.74e-12	17	44588877	44633016	rs118087478	7.74e-14	44051589
right.hippocampus	LINC02454	ENSG00000256268	57.4141	1.82e-12	12	65996649	66006777	rs17178006	6.04e-35	65718299
right.putamen	RPL13AP3	ENSG00000177350	57.3706	1.82e-12	14	56232895	56234435	rs8014725	1.01e-39	56186953
white.matter	STX6	ENSG00000135823	25.9156	1.98e-12	1	180941861	180992047	rs1044595	9.201e-13	180943529
SCC.RD	ZNF602P	ENSG00000219392	25.0112	2.01e-12	6	28083406	28084329	rs2893928	1.64e-09	27738430
GCC.RD	SRA1	ENSG00000213523	26.0751	2.19e-12	5	139916925	139937895	rs4150197	3.971e-17	139726292
ALIC.RD	AC005829.1	ENSG00000261575	24.8614	2.26e-12	17	44344403	44346060	rs147431626	4.38e-13	44335635
Average.MD	ACBD4	ENSG00000181513	25.9067	2.5e-12	17	43209967	43221548	17:43965129_AT_A	2.944e-09	43965129
Average.MD	TMEM101	ENSG00000091947	25.9731	2.55e-12	17	42088556	42101314	rs12944467	2.18e-07	42670778
left.pericalcarine	ERCC8	ENSG00000049167	26.1881	2.65e-12	5	60169658	60240900	rs4235482	5.11e-11	60093612
ACR.MD	ACBD4	ENSG00000181513	25.8405	2.67e-12	17	43209967	43221548	rs10445365	6.618e-09	43932789
SLF.AD	NMT1	ENSG00000136448	25.1902	2.78e-12	17	43128978	43186384	rs62064364	3.98e-10	43654468
ACR.MD	XRCC4	ENSG00000152422	25.9589	3.16e-12	5	82373317	82649606	rs10052710	2.316e-32	82860025
left.lateral.ventricle	AMZ1	ENSG00000174945	24.3561	3.36e-12	7	2719156	2815134	rs368699386	1.099e-15	2803883
left.precentral	THBS1	ENSG00000137801	25.8697	3.38e-12	15	39873280	39891667	rs2033939	2.146e-81	39633904
SCC.FA	ZNF192P1	ENSG00000226314	25.7356	3.68e-12	6	28129559	28137372	rs2893928	2.19e-09	27738430
right.precuneus	BLMH	ENSG00000108578	25.7045	3.8e-12	17	28575218	28619074	17:27953390_TG_T	1.26e-12	27953390
FXST.RD	LRRC37A	ENSG00000176681	24.1977	3.98e-12	17	44370099	44415160	rs2696457	5.914e-12	44284057
right.pallidum	FOXS1	ENSG00000179772	25.617	4.05e-12	20	30432103	30433420	rs6121038	2.25e-16	30254773
PLIC.MO	ETV2	ENSG00000105672	25.8686	4.56e-12	19	36132647	36135773	rs23595	1.29e-10	36204831
SCC.FA	ZKSCAN4	ENSG00000187626	25.8587	4.57e-12	6	28212401	28227011	rs2893928	2.19e-09	27738430
FXST.RD	PLEKHM1	ENSG00000225190	25.7986	4.76e-12	17	43513266	43568115	rs2696457	5.914e-12	44284057
SCC.RD	XRCC4	ENSG00000152422	25.4774	5.09e-12	5	82373317	82649606	5:82861251_TGAGA_T	6.589e-32	82861251
right.precuneus	NSRP1	ENSG00000126653	25.4315	5.27e-12	17	28442539	28513493	17:27953390_TG_T	1.265e-12	27953390
BCC.MO	AMZ1	ENSG00000174945	132.397	5.4e-12	7	2719156	2815134	rs7784066	5.707e-16	2819727
left.insula	SSH2	ENSG00000141298	128.152	5.42e-12	17	27952956	28257294	rs3110494	5.399e-14	27976597
total.brain.volume	ARL17A	ENSG00000185829	123.191	5.42e-12	17	44594068	44657088	rs118087478	7.738e-14	44051589
left.hippocampus	LEMD3	ENSG00000174106	156.901	5.43e-12	12	65563351	65642107	rs17178006	6.461e-35	65718299
right.hippocampus	LEMD3	ENSG00000174106	173.287	5.43e-12	12	65563351	65642107	rs17178006	6.044e-35	65718299
PTR.AD	NMT1	ENSG00000136448	114.609	5.44e-12	17	43128978	43186384	rs2027995	9.119e-09	43161353
GCC.FA	EIF4EBP3	ENSG00000243056	120.498	5.45e-12	5	139927251	139929163	rs4150197	6.844e-16	139726292
GCC.RD	EIF4EBP3	ENSG00000243056	114.697	5.45e-12	5	139927251	139929163	rs4150197	3.971e-17	139726292
SCC.FA	EIF4EBP3	ENSG00000243056	173.287	5.45e-12	5	139927251	139929163	rs3776089	3.552e-31	139727260
SCC.FA	SRA1	ENSG00000213523	136.773	5.45e-12	5	139916925	139937895	rs3776089	3.552e-31	139727260
SCC.RD	EIF4EBP3	ENSG00000243056	173.287	5.45e-12	5	139927251	139929163	rs3776089	1.667e-27	139727260
SCC.RD	SRA1	ENSG00000213523	127.783	5.45e-12	5	139916925	139937895	rs3776089	1.667e-27	139727260
SCC.RD	ZKSCAN4	ENSG00000187626	25.6732	5.48e-12	6	28212401	28227011	rs2893928	1.638e-09	27738430
right.precuneus	ANKRD13B	ENSG00000198720	25.7968	5.61e-12	17	27916787	27941779	17:27953390_TG_T	1.26e-12	27953390
SCC.RD	SLC35A4	ENSG00000176087	25.3466	6.22e-12	5	139944041	139948688	rs3776089	1.667e-27	139727260
CGC.MD	XRCC4	ENSG00000152422	25.1504	7.04e-12	5	82373317	82649606	rs17205972	3.191e-30	82859065
PLIC.FA	ETV2	ENSG00000105672	167.945	7.08e-12	19	36132647	36135773	rs2242522	4.09e-12	36228954
left.insula	PIPOX	ENSG00000179761	180.511	7.08e-12	17	27277531	27384234	rs3110494	5.4e-14	27976597
right.insula	PIPOX	ENSG00000179761	163.823	7.08e-12	17	27277531	27384234	rs3110494	2.5e-12	27976597
right.insula	EFCAB5	ENSG00000176927	164.46	7.13e-12	17	28256218	28435470	rs3110494	2.5e-12	27976597
right.pallidum	COX4I2	ENSG00000131055	175.6	7.15e-12	20	30225691	30232809	rs6121038	2.25e-16	30254773
CST.RD	SUPT3H	ENSG00000196284	168.584	7.22e-12	6	44777054	45345690	rs5875893	4.29e-16	44781313
right.pallidum	MYLK2	ENSG00000101306	166.847	7.22e-12	20	30407111	30422492	rs6121038	2.25e-16	30254773
left.insula	BLMH	ENSG00000108578	168.142	7.23e-12	17	28575218	28619074	rs3110494	5.4e-14	27976597
right.insula	BLMH	ENSG00000108578	157.251	7.23e-12	17	28575218	28619074	rs3110494	2.5e-12	27976597
left.cerebellum.white.matter	NUP37	ENSG00000075188	171.557	7.26e-12	12	102467967	102513902	rs11111094	3.85e-31	102328806
right.cerebellum.white.matter	NUP37	ENSG00000075188	146.554	7.26e-12	12	102467967	102513902	rs11111094	6.08e-28	102328806
left.hippocampus	RASSF3	ENSG00000153179	124.324	7.28e-12	12	65004293	65091347	rs17178006	6.46e-35	65718299
right.hippocampus	RASSF3	ENSG00000153179	127.804	7.28e-12	12	65004293	65091347	rs17178006	6.04e-35	65718299
SLF.RD	CCDC157	ENSG00000187860	24.7551	7.4e-12	22	30752624	30774647	rs59731356	1.42e-09	30764664
ALIC.RD	CRHR1	ENSG00000120088	25.0128	7.5e-12	17	43699267	43913194	rs147431626	4.38e-13	44335635
ALIC.MD	ARHGAP27	ENSG00000159314	24.9245	7.83e-12	17	43471275	43511787	rs537920412	1.687e-13	43681149
right.precuneus	PIPOX	ENSG00000179761	150.967	7.92e-12	17	27277531	27384234	17:27953390_TG_T	1.26e-12	27953390
left.ventral.DC	MRPL1	ENSG00000169288	24.1979	7.97e-12	4	78783674	78873944	rs9654194	8.292e-11	78728697
SLF.AD	C1QL1	ENSG00000131094	25.4324	8.03e-12	17	43037061	43045439	rs62064364	3.98e-10	43654468
right.precentral	THBS1	ENSG00000137801	24.95	8.32e-12	15	39873280	39891667	rs2033939	2.03e-79	39633904
right.pallidum	HM13	ENSG00000101294	25.4513	8.77e-12	20	30102231	30157370	rs6121038	2.252e-16	30254773
ALIC.MD	MAPT	ENSG00000186868	24.0159	9.94e-12	17	43971748	44105700	rs537920412	1.687e-13	43681149
ALIC.RD	MAPT	ENSG00000186868	23.9124	1.1e-11	17	43971748	44105700	rs147431626	4.375e-13	44335635
right.putamen	MYLK2	ENSG00000101306	23.9344	1.14e-11	20	30407111	30422492	rs6121038	2.32e-14	30254773
Average.AD	ACBD4	ENSG00000181513	24.2282	1.28e-11	17	43209967	43221548	rs77665779	2.699e-07	43022994
BCC.MO	AC073316.1	ENSG00000217455	24.9954	1.45e-11	7	3179868	3214287	rs7784066	5.71e-16	2819727
ACR.AD	ACBD4	ENSG00000181513	24.0279	1.56e-11	17	43209967	43221548	rs112297877	2.183e-09	43275949
ALIC.RD	NSF	ENSG00000073969	24.2845	1.6e-11	17	44668035	44834830	rs147431626	4.38e-13	44335635
GCC.RD	CD14	ENSG00000170458	24.3365	1.71e-11	5	140011313	140013286	rs4150197	3.971e-17	139726292
total.brain.volume	FAM215B	ENSG00000232300	22.3214	1.73e-11	17	44636196	44640161	rs118087478	7.74e-14	44051589
GCC.MD	CRHR1	ENSG00000120088	24.1246	1.76e-11	17	43699267	43913194	17:44338782_AT_A	4.16e-11	44338782
left.putamen	MYLK2	ENSG00000101306	23.4713	1.78e-11	20	30407111	30422492	rs6121038	1.48e-13	30254773
ACR.RD	CCDC157	ENSG00000187860	23.8251	1.79e-11	22	30752624	30774647	rs59731356	8.05e-09	30764664
ALIC.MD	NMT1	ENSG00000136448	23.256	1.84e-11	17	43128978	43186384	rs537920412	1.687e-13	43681149
right.insula	SLC6A4	ENSG00000108576	24.4001	1.88e-11	17	28521337	28563020	rs3110494	2.5e-12	27976597
left.caudate	THNSL1	ENSG00000185875	23.5954	1.99e-11	10	25305587	25315593	rs4748994	1.67e-10	25300609
left.pericalcarine	DEPDC1B	ENSG00000035499	24.368	2.02e-11	5	59892739	59996017	rs4235482	5.11e-11	60093612
left.cerebellum.white.matter	GNPTAB	ENSG00000111670	23.7096	2.1e-11	12	102139275	102224716	rs11111094	3.85e-31	102328806
PLIC.MO	LIN37	ENSG00000267796	24.1573	2.12e-11	19	36239262	36245420	rs23595	1.286e-10	36204831
left.pallidum	HM13	ENSG00000101294	24.5355	2.15e-11	20	30102231	30157370	rs6121038	3.294e-15	30254773
right.hippocampus	LATS1	ENSG00000131023	23.2773	2.17e-11	6	149979289	150039392	rs202138115	4.706e-11	149971766
PLIC.FA	UPK1A	ENSG00000105668	22.3231	2.28e-11	19	36157715	36169367	rs2242522	4.09e-12	36228954
FX.MD	FOXF1	ENSG00000103241	23.9385	2.29e-11	16	86544133	86548076	rs12149643	1.546e-15	87231499
SCC.FA	CCDC157	ENSG00000187860	23.5622	2.3e-11	22	30752624	30774647	rs2267161	4.55e-13	30953295
Average.RD	TMEM101	ENSG00000091947	23.7743	2.34e-11	17	42088556	42101314	rs12944467	3.22e-07	42670778
left.pallidum	TIE1	ENSG00000066056	22.9005	2.36e-11	1	43766664	43788779	rs3120124	4.828e-11	43764165
SCC.FA	XRCC4	ENSG00000152422	23.9027	2.43e-11	5	82373317	82649606	5:82861251_TGAGA_T	9.111e-24	82861251
GCC.MD	EIF4EBP3	ENSG00000243056	23.5239	2.57e-11	5	139927251	139929163	rs4150221	2.338e-15	139719991
ACR.AD	NMT1	ENSG00000136448	22.9075	2.58e-11	17	43128978	43186384	rs112297877	2.183e-09	43275949
CGC.MD	ARHGAP27	ENSG00000159314	23.5469	2.84e-11	17	43471275	43511787	17:44338782_AT_A	1.32e-10	44338782
FX.AD	FOXF1	ENSG00000103241	23.5664	3.31e-11	16	86544133	86548076	rs12149643	3.823e-15	87231499
SLF.AD	ACBD4	ENSG00000181513	23.1917	3.53e-11	17	43209967	43221548	rs62064364	3.98e-10	43654468
SCR.MD	XRCC4	ENSG00000152422	23.5155	3.57e-11	5	82373317	82649606	rs35544841	7.607e-23	82862328
ALIC.MD	LRRC37A2	ENSG00000238083	21.7535	3.64e-11	17	44588877	44633016	rs537920412	1.69e-13	43681149
ALIC.FA	AC005829.1	ENSG00000261575	21.9215	3.74e-11	17	44344403	44346060	rs62062797	5.44e-11	44027366
RLIC.RD	XRCC4	ENSG00000152422	23.4399	3.85e-11	5	82373317	82649606	rs10052710	5.436e-27	82860025
GCC.FA	SRA1	ENSG00000213523	23.1044	4.07e-11	5	139916925	139937895	rs4150197	6.844e-16	139726292
total.brain.volume	MAPT	ENSG00000186868	23.945	4.36e-11	17	43971748	44105700	rs118087478	7.74e-14	44051589
total.brain.volume	LRRC37A4P	ENSG00000214425	21.5865	4.5e-11	17	43578685	43627701	rs118087478	7.74e-14	44051589
right.precuneus	SLC6A4	ENSG00000108576	23.4616	4.62e-11	17	28521337	28563020	17:27953390_TG_T	1.26e-12	27953390
GCC.RD	HGH1	ENSG00000235173	23.5551	4.69e-11	8	145192672	145195746	rs11777835	1.19e-09	144986103
BCC.FA	EIF4EBP3	ENSG00000243056	22.8911	4.79e-11	5	139927251	139929163	rs4150221	3.788e-11	139719991
left.hippocampus	NUP43	ENSG00000120253	23.4187	4.94e-11	6	150045451	150070801	rs11155675	3.122e-09	150064019
ALIC.MD	LRRC37A4P	ENSG00000214425	21.4672	5.05e-11	17	43578685	43627701	rs537920412	1.69e-13	43681149
ACR.MD	AC008105.1	ENSG00000233175	22.5498	5.2e-11	17	43315395	43319101	rs199632045	3.85e-09	44309250
Average.RD	EIF4EBP3	ENSG00000243056	22.8022	5.23e-11	5	139927251	139929163	rs4150221	4.629e-11	139719991
GCC.MD	AC008105.1	ENSG00000233175	22.5441	5.23e-11	17	43315395	43319101	17:44291980_G_A	1.61e-10	44291980
ACR.MD	CCDC157	ENSG00000187860	22.6442	5.53e-11	22	30752624	30774647	rs59731356	8.63e-08	30764664
left.insula	ABHD15	ENSG00000168792	22.8073	5.88e-11	17	27887565	27894155	rs3110494	5.4e-14	27976597
ALIC.FA	PLEKHM1	ENSG00000225190	23.229	5.89e-11	17	43513266	43568115	rs62062797	5.44e-11	44027366
SLF.MD	TMEM101	ENSG00000091947	22.8676	5.9e-11	17	42088556	42101314	rs7225735	1.25e-07	43101281
GCC.MD	ARHGAP27	ENSG00000159314	22.7243	6.25e-11	17	43471275	43511787	17:44338782_AT_A	4.16e-11	44338782
left.insula	ANKRD13B	ENSG00000198720	23.2694	6.27e-11	17	27916787	27941779	rs3110494	5.4e-14	27976597
PCR.MD	CCDC157	ENSG00000187860	22.4947	6.38e-11	22	30752624	30774647	rs59731356	7.12e-09	30764664
right.precuneus	GIT1	ENSG00000108262	23.4036	7.18e-11	17	27900487	27921072	17:27953390_TG_T	1.265e-12	27953390
left.insula	RN7SL316P	ENSG00000241631	22.3023	7.53e-11	17	29029526	29029793	rs12601647	1.59e-13	28164953
right.hippocampus	TBK1	ENSG00000183735	73.5706	7.62e-11	12	64845660	64895888	rs17178006	6.044e-35	65718299
SLF.MD	XRCC4	ENSG00000152422	22.73	7.82e-11	5	82373317	82649606	rs10052710	9.261e-24	82860025
SCR.FA	FOXF1	ENSG00000103241	22.6923	7.91e-11	16	86544133	86548076	rs4843227	1.037e-16	87225139
SLF.AD	MAPT	ENSG00000186868	21.8944	7.91e-11	17	43971748	44105700	17:44338782_AT_A	4.849e-11	44338782
GCC.FA	CD14	ENSG00000170458	22.7236	8.45e-11	5	140011313	140013286	rs4150197	6.844e-16	139726292
Average.FA	EIF4EBP3	ENSG00000243056	22.3057	8.52e-11	5	139927251	139929163	rs796853593	1.837e-10	140007596
right.putamen	HM13	ENSG00000101294	23.1011	8.75e-11	20	30102231	30157370	rs6121038	2.322e-14	30254773
Average.MD	CRHR1	ENSG00000120088	22.3812	9.51e-11	17	43699267	43913194	17:44338782_AT_A	1.47e-10	44338782
FX.RD	FOXF1	ENSG00000103241	22.4916	9.66e-11	16	86544133	86548076	rs12149643	2.399e-15	87231499
left.putamen	DCC	ENSG00000187323	22.6562	9.98e-11	18	49866542	51057784	rs6508230	3.55e-18	50884924
right.pallidum	AGBL2	ENSG00000165923	22.1162	1.01e-10	11	47681143	47736941	rs7107356	3.44e-10	47676170
right.insula	CORO6	ENSG00000167549	21.8537	1.21e-10	17	27941774	27949925	rs3110494	2.501e-12	27976597
Average.MD	EIF4EBP3	ENSG00000243056	21.9296	1.23e-10	5	139927251	139929163	rs4150221	3.997e-11	139719991
GCC.FA	PCDHGC5	ENSG00000240764	22.3878	1.24e-10	5	140868808	140892546	rs12517200	2.645e-14	140019921
GCC.RD	PCDHGC5	ENSG00000240764	22.3741	1.25e-10	5	140868808	140892546	rs12517200	3.254e-14	140019921
ALIC.MD	AC005829.1	ENSG00000261575	20.6572	1.27e-10	17	44344403	44346060	rs537920412	1.69e-13	43681149
GCC.MD	SRA1	ENSG00000213523	21.8645	1.37e-10	5	139916925	139937895	rs4150221	2.338e-15	139719991
ACR.AD	XRCC4	ENSG00000152422	22.0811	1.5e-10	5	82373317	82649606	rs10052710	1.205e-21	82860025
GCC.MD	MAPT	ENSG00000186868	21.2436	1.5e-10	17	43971748	44105700	17:44338782_AT_A	4.156e-11	44338782
ALIC.MD	NSF	ENSG00000073969	21.9661	1.5e-10	17	44668035	44834830	rs537920412	1.69e-13	43681149
SCC.RD	ZNF192P1	ENSG00000226314	21.8367	1.53e-10	6	28129559	28137372	rs2893928	1.64e-09	27738430
X4th.ventricle	FOXF1	ENSG00000103241	22.0044	1.57e-10	16	86544133	86548076	rs4843227	1.431e-16	87225139
SS.MD	CCDC157	ENSG00000187860	21.5192	1.62e-10	22	30752624	30774647	rs2267161	1.43e-10	30953295
SCC.FA	ZKSCAN3	ENSG00000189298	20.7184	1.63e-10	6	28317691	28336947	rs2893928	2.19e-09	27738430
SCR.MD	CCDC157	ENSG00000187860	21.5142	1.63e-10	22	30752624	30774647	rs2267161	4.89e-08	30953295
PLIC.AD	COX6B1	ENSG00000126267	20.0474	1.66e-10	19	36139125	36149763	rs173003	1.306e-10	36240960
white.matter	GBA	ENSG00000177628	21.5478	1.66e-10	1	155204243	155214490	rs4971088	1.01e-08	155142883
FX.AD	TMEM190	ENSG00000160472	20.3407	1.67e-10	19	55888204	55889612	rs11666276	1.7e-10	55886192
SLF.AD	LRRC37A	ENSG00000176681	20.3748	1.68e-10	17	44370099	44415160	17:44338782_AT_A	4.849e-11	44338782
CGC.MD	NMT1	ENSG00000136448	20.9818	1.7e-10	17	43128978	43186384	rs10445365	2.851e-10	43932789
ALIC.RD	RPS7P11	ENSG00000213326	22.0675	1.7e-10	17	44798948	44799533	rs147431626	4.38e-13	44335635
left.cerebellum.white.matter	CCDC53	ENSG00000120860	20.9905	1.91e-10	12	102406705	102455927	rs11111094	3.851e-31	102328806
PCR.MD	ZKSCAN8	ENSG00000198315	20.4894	1.97e-10	6	28109688	28127250	rs3129787	4.91e-12	29048689
left.pallidum	AKAP10	ENSG00000108599	21.7463	1.97e-10	17	19807615	19881656	rs191865	6.29e-11	19857942
ALIC.RD	ARHGAP27	ENSG00000159314	21.6311	2.03e-10	17	43471275	43511787	rs147431626	4.375e-13	44335635
total.brain.volume	PLEKHM1	ENSG00000225190	21.9551	2.05e-10	17	43513266	43568115	rs118087478	7.738e-14	44051589
SS.RD	CCDC157	ENSG00000187860	21.2686	2.06e-10	22	30752624	30774647	rs2267158	1.12e-08	30950360
Average.MD	XRCC4	ENSG00000152422	21.7578	2.07e-10	5	82373317	82649606	rs10052710	1.234e-37	82860025
ALIC.RD	LRRC37A	ENSG00000176681	20.1489	2.1e-10	17	44370099	44415160	rs147431626	4.375e-13	44335635
SCR.MD	CRHR1	ENSG00000120088	21.5483	2.15e-10	17	43699267	43913194	17:44289832_A_G	1.2e-08	44289832
EC.MD	PLEKHM1	ENSG00000225190	21.902	2.16e-10	17	43513266	43568115	17:44212525_GA_G	9.426e-11	44212525
right.precentral	C15orf56	ENSG00000176753	21.8339	2.22e-10	15	40542865	40545170	rs2033939	2.03e-79	39633904
CGC.MD	MAPT	ENSG00000186868	20.7332	2.47e-10	17	43971748	44105700	17:44338782_AT_A	1.318e-10	44338782
left.hippocampus	TBK1	ENSG00000183735	69.2694	2.47e-10	12	64845660	64895888	rs17178006	6.461e-35	65718299
PLIC.MO	COX6B1	ENSG00000126267	19.6378	2.5e-10	19	36139125	36149763	rs23595	1.286e-10	36204831
left.pallidum	MED8	ENSG00000159479	20.7553	2.69e-10	1	43849588	43855479	rs3120124	4.828e-11	43764165
FXST.RD	MAPT	ENSG00000186868	20.6315	2.73e-10	17	43971748	44105700	rs2696457	5.914e-12	44284057
right.lateral.ventricle	AMZ1	ENSG00000174945	20.6135	2.78e-10	7	2719156	2815134	rs529794364	1.01e-13	2791033
left.hippocampus	IFIH1	ENSG00000115267	21.5943	2.8e-10	2	163123589	163175213	2:162845572_CA_C	5.949e-12	162845572
PTR.MD	CCDC157	ENSG00000187860	20.9289	2.85e-10	22	30752624	30774647	rs2267161	1.22e-09	30953295
RLIC.MD	CCDC157	ENSG00000187860	20.9118	2.9e-10	22	30752624	30774647	rs2267161	8.84e-10	30953295
SS.RD	XRCC4	ENSG00000152422	21.3935	2.98e-10	5	82373317	82649606	rs10052710	5.857e-33	82860025
left.caudate	NFATC2IP	ENSG00000176953	21.1263	3.15e-10	16	28962128	28978418	rs62037364	6.632e-09	28868695
SCR.MO	SERPIND1	ENSG00000099937	21.3186	3.18e-10	22	21128167	21142008	rs617767	4.39e-10	21017919
total.brain.volume	RPS7P11	ENSG00000213326	21.4286	3.18e-10	17	44798948	44799533	rs118087478	7.74e-14	44051589
left.putamen	HM13	ENSG00000101294	21.7765	3.2e-10	20	30102231	30157370	rs6121038	1.483e-13	30254773
SS.FA	CCDC157	ENSG00000187860	20.8009	3.23e-10	22	30752624	30774647	rs59731356	3.65e-08	30764664
RLIC.FA	NSRP1	ENSG00000126653	21.213	3.31e-10	17	28442539	28513493	17:28489042_CT_C	4.022e-11	28489042
RLIC.MD	ZKSCAN4	ENSG00000187626	21.4152	3.45e-10	6	28212401	28227011	rs3129119	1.404e-09	29102861
ACR.MD	MAPT	ENSG00000186868	20.389	3.46e-10	17	43971748	44105700	17:44338782_AT_A	1.876e-10	44338782
right.precuneus	PHF12	ENSG00000109118	21.3569	3.46e-10	17	27232268	27278789	17:27953390_TG_T	1.265e-12	27953390
PCR.RD	CCDC157	ENSG00000187860	20.6885	3.6e-10	22	30752624	30774647	rs59731356	5.89e-08	30764664
SCR.MD	NMT1	ENSG00000136448	20.2035	3.66e-10	17	43128978	43186384	rs5820605	6.4e-08	44102682
PLIC.FA	MIR9-3HG	ENSG00000255571	21.4137	3.68e-10	15	89904810	89939471	rs208829	1.65e-12	89947042
right.precuneus	GOSR1	ENSG00000108587	20.0102	3.73e-10	17	28804380	28854610	17:27953390_TG_T	1.26e-12	27953390
right.pallidum	FAM180B	ENSG00000196666	20.076	4.06e-10	11	47608198	47610746	rs7107356	3.44e-10	47676170
right.precuneus	ABHD15	ENSG00000168792	20.7546	4.2e-10	17	27887565	27894155	17:27953390_TG_T	1.26e-12	27953390
SCR.MD	ZKSCAN4	ENSG00000187626	21.1654	4.4e-10	6	28212401	28227011	6:28713950_AAT_A	1.443e-11	28713950
ALIC.RD	LRRC37A2	ENSG00000238083	19.195	4.46e-10	17	44588877	44633016	rs147431626	4.38e-13	44335635
PLIC.MO	C19orf55	ENSG00000167595	20.5219	4.56e-10	19	36249044	36261930	rs23595	1.286e-10	36204831
right.lateral.ventricle	FOXF1	ENSG00000103241	59.648	4.63e-10	16	86544133	86548076	rs12149643	6.656e-24	87231499
right.putamen	DCC	ENSG00000187323	21.1388	4.64e-10	18	49866542	51057784	rs6508230	8.59e-18	50884924
PCR.MD	ZKSCAN4	ENSG00000187626	21.1004	4.69e-10	6	28212401	28227011	rs3129787	4.91e-12	29048689
right.hippocampus	GINM1	ENSG00000055211	19.0715	4.72e-10	6	149887430	149912884	rs202138115	4.706e-11	149971766
right.insula	ABHD15	ENSG00000168792	20.6335	4.72e-10	17	27887565	27894155	rs3110494	2.5e-12	27976597
GCC.RD	AC008105.1	ENSG00000233175	20.1993	4.99e-10	17	43315395	43319101	rs10445367	3.02e-10	43932798
PTR.MD	ZKSCAN4	ENSG00000187626	21.0075	5.13e-10	6	28212401	28227011	6:28866209_TTTTG_T	3.723e-10	28866209
RLIC.MD	XRCC4	ENSG00000152422	20.8275	5.27e-10	5	82373317	82649606	rs10052710	4.901e-29	82860025
GCC.MD	CD14	ENSG00000170458	20.86	5.33e-10	5	140011313	140013286	rs4150221	2.338e-15	139719991
SLF.MD	CCDC157	ENSG00000187860	20.2414	5.54e-10	22	30752624	30774647	rs59731356	1.31e-08	30764664
GCC.FA	POLR2F	ENSG00000100142	20.3886	5.81e-10	22	38348614	38437922	rs1004763	6.6e-10	38474952
left.caudate	LAT	ENSG00000213658	19.2594	5.89e-10	16	28996147	29002104	rs62037364	6.63e-09	28868695
Average.RD	XRCC4	ENSG00000152422	20.6742	6.15e-10	5	82373317	82649606	rs10052710	3.06e-37	82860025
SLF.MD	CRHR1	ENSG00000120088	20.4794	6.23e-10	17	43699267	43913194	17:44338782_AT_A	9.11e-09	44338782
GCC.FA	CSNK1E	ENSG00000213923	20.2094	6.28e-10	22	38686697	38794527	rs1004763	6.6e-10	38474952
ACR.RD	XRCC4	ENSG00000152422	20.6114	6.55e-10	5	82373317	82649606	rs10052710	1.703e-29	82860025
CGC.MD	AC008105.1	ENSG00000233175	19.9	6.67e-10	17	43315395	43319101	rs10445365	2.85e-10	43932789
SLF.MD	ZKSCAN4	ENSG00000187626	20.7371	6.68e-10	6	28212401	28227011	rs3129787	2.441e-12	29048689
right.pallidum	FNBP4	ENSG00000109920	20.7923	6.72e-10	11	47738072	47788995	rs7107356	3.44e-10	47676170
right.putamen	KTN1	ENSG00000126777	19.9054	6.86e-10	14	56025790	56168244	rs8014725	1.01e-39	56186953
ALIC.FA	NSF	ENSG00000073969	20.4121	7.01e-10	17	44668035	44834830	rs62062797	5.44e-11	44027366
SCC.MD	EIF4EBP3	ENSG00000243056	20.1479	7.15e-10	5	139927251	139929163	rs4150221	2.958e-13	139719991
ACR.RD	CRHR1	ENSG00000120088	20.3395	7.17e-10	17	43699267	43913194	17:44338782_AT_A	2.25e-09	44338782
right.pallidum	CKAP5	ENSG00000175216	20.751	7.38e-10	11	46764598	46867847	rs7107356	3.44e-10	47676170
left.insula	PHF12	ENSG00000109118	20.5839	7.42e-10	17	27232268	27278789	rs3110494	5.399e-14	27976597
ALIC.FA	CRHR1	ENSG00000120088	20.8743	7.56e-10	17	43699267	43913194	rs62062797	5.44e-11	44027366
GCC.RD	MAPT	ENSG00000186868	19.5912	7.59e-10	17	43971748	44105700	17:44338782_AT_A	1.257e-10	44338782
left.hippocampus	KCNH7	ENSG00000184611	20.4459	7.59e-10	2	163227917	163695240	2:162845572_CA_C	5.95e-12	162845572
GCC.RD	LRRC37A	ENSG00000176681	18.8283	7.85e-10	17	44370099	44415160	17:44338782_AT_A	1.257e-10	44338782
ALIC.MD	RPS7P11	ENSG00000213326	20.5009	8.04e-10	17	44798948	44799533	rs373582551	1.87e-13	44269676
GCC.MD	HGH1	ENSG00000235173	20.5718	8.25e-10	8	145192672	145195746	rs11777835	5.17e-09	144986103
left.pericalcarine	ELOVL7	ENSG00000164181	19.9304	8.31e-10	5	60047618	60140216	rs4235482	5.113e-11	60093612
SLF.RD	XRCC4	ENSG00000152422	20.3459	8.57e-10	5	82373317	82649606	rs10052710	4.036e-23	82860025
left.precentral	C15orf56	ENSG00000176753	20.455	8.73e-10	15	40542865	40545170	rs2033939	2.146e-81	39633904
SLF.AD	PLEKHM1	ENSG00000225190	20.4768	8.74e-10	17	43513266	43568115	17:44338782_AT_A	4.849e-11	44338782
right.insula	RN7SL316P	ENSG00000241631	19.8308	8.91e-10	17	29029526	29029793	rs12601647	3.1e-12	28164953
PLIC.FA	ZNF461	ENSG00000197808	20.2383	8.92e-10	19	37128094	37157755	rs2242522	4.085e-12	36228954
PCR.MD	XRCC4	ENSG00000152422	20.2968	9e-10	5	82373317	82649606	rs10052710	3.274e-28	82860025
GCC.RD	CCDC157	ENSG00000187860	19.723	9.15e-10	22	30752624	30774647	rs9608859	2.23e-07	30667277
total.brain.volume	ARHGAP27	ENSG00000159314	20.1214	9.23e-10	17	43471275	43511787	rs118087478	7.738e-14	44051589
CGC.MD	LRRC37A	ENSG00000176681	18.6185	9.7e-10	17	44370099	44415160	17:44338782_AT_A	1.318e-10	44338782
SLF.RD	ZKSCAN4	ENSG00000187626	20.3519	9.74e-10	6	28212401	28227011	rs3129119	2.906e-11	29102861
right.ventral.DC	LINC00222	ENSG00000203801	20.161	9.94e-10	6	109072857	109091145	rs2153960	1.18e-11	108988184
left.accumbens.area	DCTPP1	ENSG00000179958	20.6733	1.02e-09	16	30434940	30441396	rs76345698	0.0001676	30946165
right.cerebellum.exterior	DCTPP1	ENSG00000179958	20.6729	1.02e-09	16	30434940	30441396	rs9939286	3.728e-05	31162303
ALIC.MD	LINC02210	ENSG00000204650	18.38	1.02e-09	17	43697694	43725582	rs537920412	1.69e-13	43681149
left.pallidum	HYI	ENSG00000178922	18.5546	1.05e-09	1	43916824	43919660	rs3120124	4.828e-11	43764165
PTR.RD	ZKSCAN4	ENSG00000187626	20.2427	1.08e-09	6	28212401	28227011	rs3129787	4.138e-11	29048689
GCC.FA	SLC35A4	ENSG00000176087	20.2389	1.11e-09	5	139944041	139948688	rs4150197	6.844e-16	139726292
PLIC.FA	POLR2I	ENSG00000105258	19.5806	1.13e-09	19	36604612	36606248	rs2242522	4.085e-12	36228954
BCC.MO	GNA12	ENSG00000146535	19.3092	1.13e-09	7	2767746	2883958	rs7784066	5.71e-16	2819727
left.lateral.ventricle	GNA12	ENSG00000146535	19.3069	1.13e-09	7	2767746	2883958	rs368699386	1.1e-15	2803883
PLIC.RD	MIR9-3HG	ENSG00000255571	20.2058	1.2e-09	15	89904810	89939471	rs208829	2.19e-13	89947042
SCR.RD	CCDC157	ENSG00000187860	19.4364	1.21e-09	22	30752624	30774647	rs2267158	5.74e-09	30950360
FXST.RD	NSF	ENSG00000073969	19.7758	1.33e-09	17	44668035	44834830	rs2696457	5.91e-12	44284057
left.lateral.ventricle	FOXF1	ENSG00000103241	56.1944	1.34e-09	16	86544133	86548076	rs4843552	1.878e-21	87233516
FXST.RD	LRRC37A2	ENSG00000238083	18.0836	1.37e-09	17	44588877	44633016	rs2696457	5.91e-12	44284057
left.pallidum	CCDC144CP	ENSG00000154898	18.8407	1.37e-09	17	20224477	20306870	rs191865	6.29e-11	19857942
left.insula	NSRP1	ENSG00000126653	19.7374	1.41e-09	17	28442539	28513493	rs3110494	5.399e-14	27976597
PTR.RD	XRCC4	ENSG00000152422	19.8241	1.45e-09	5	82373317	82649606	rs10052710	7.5e-36	82860025
left.hippocampus	XPOT	ENSG00000184575	19.9319	1.47e-09	12	64798130	64844907	rs17178006	6.461e-35	65718299
SCR.FA	KIAA1614	ENSG00000135835	19.3698	1.49e-09	1	180882290	180920750	rs3795503	9.734e-11	180905694
GCC.RD	SLC35A4	ENSG00000176087	19.9509	1.5e-09	5	139944041	139948688	rs4150197	3.971e-17	139726292
left.hippocampus	HMGA2-AS1	ENSG00000197301	19.7595	1.54e-09	12	66245120	66275947	rs17178006	6.46e-35	65718299
left.cerebellum.exterior	DCTPP1	ENSG00000179958	20.2243	1.6e-09	16	30434940	30441396	rs12102776	1.487e-05	31166028
Average.RD	ZKSCAN4	ENSG00000187626	19.8318	1.62e-09	6	28212401	28227011	rs3129171	2.274e-11	29155749
GCC.RD	PARP10	ENSG00000178685	19.4652	1.64e-09	8	145051321	145086940	rs11777835	1.189e-09	144986103
ACR.RD	AC008105.1	ENSG00000233175	18.962	1.66e-09	17	43315395	43319101	rs10445365	1.22e-08	43932789
FXST.RD	ARHGAP27	ENSG00000159314	19.5304	1.68e-09	17	43471275	43511787	rs2696457	5.914e-12	44284057
RLIC.RD	ZKSCAN4	ENSG00000187626	19.7815	1.71e-09	6	28212401	28227011	rs3129171	3.424e-09	29155749
FX.MD	TMEM190	ENSG00000160472	18.0373	1.73e-09	19	55888204	55889612	rs11666276	2.766e-09	55886192
GCC.MD	CCDC157	ENSG00000187860	19.0202	1.82e-09	22	30752624	30774647	rs2267160	1.72e-06	30952941
PLIC.MO	UPK1A	ENSG00000105668	17.8683	1.84e-09	19	36157715	36169367	rs23595	1.29e-10	36204831
ACR.FA	POLR2F	ENSG00000100142	19.2048	1.85e-09	22	38348614	38437922	rs5756894	3.84e-09	38450136
SCC.FA	CSNK1E	ENSG00000213923	19.0701	1.9e-09	22	38686697	38794527	rs2018980	5.55e-11	38450620
SCR.MO	PI4KA	ENSG00000241973	19.7746	1.92e-09	22	21061979	21213705	rs617767	4.392e-10	21017919
Average.RD	CRHR1	ENSG00000120088	19.3635	1.92e-09	17	43699267	43913194	17:44338782_AT_A	6.95e-11	44338782
GCC.RD	SMPD5	ENSG00000204791	19.9016	1.94e-09	8	145104030	145106423	rs11777835	1.19e-09	144986103
ACR.MD	LRRC37A	ENSG00000176681	17.8934	2.03e-09	17	44370099	44415160	17:44338782_AT_A	1.876e-10	44338782
ALIC.RD	LRRC37A4P	ENSG00000214425	17.7473	2.04e-09	17	43578685	43627701	rs147431626	4.38e-13	44335635
X4th.ventricle	FOXE3	ENSG00000186790	18.8902	2.11e-09	1	47881744	47883723	rs6658111	2.69e-19	47980916
SCC.FA	ZSCAN31	ENSG00000235109	18.712	2.13e-09	6	28292470	28324048	rs2893928	2.19e-09	27738430
right.insula	ERAL1	ENSG00000132591	19.5428	2.33e-09	17	27181956	27188085	rs3110494	2.5e-12	27976597
ALIC.RD	LINC02210	ENSG00000204650	17.5053	2.5e-09	17	43697694	43725582	rs147431626	4.38e-13	44335635
right.caudate	CRHR1	ENSG00000120088	19.6697	2.59e-09	17	43699267	43913194	rs9303521	5.595e-07	43805194
right.insula	ANKRD13B	ENSG00000198720	19.3856	2.59e-09	17	27916787	27941779	rs3110494	2.5e-12	27976597
left.pallidum	AGBL2	ENSG00000165923	18.7773	2.63e-09	11	47681143	47736941	rs3740699	1.39e-09	47504075
PTR.MD	XRCC4	ENSG00000152422	19.2308	2.64e-09	5	82373317	82649606	rs10052710	1.391e-36	82860025
left.hippocampus	LATS1	ENSG00000131023	18.5024	2.64e-09	6	149979289	150039392	rs11155675	3.122e-09	150064019
BCC.RD	SMPD5	ENSG00000204791	19.5775	2.69e-09	8	145104030	145106423	rs11777239	6.43e-09	145031265
SS.MD	XRCC4	ENSG00000152422	19.2051	2.71e-09	5	82373317	82649606	rs10052710	1.843e-35	82860025
right.pallidum	C1QTNF4	ENSG00000172247	18.0861	2.77e-09	11	47611216	47616211	rs7107356	3.44e-10	47676170
total.brain.volume	LINC00222	ENSG00000203801	19.1589	2.82e-09	6	109072857	109091145	rs2764264	5.06e-13	108934461
PLIC.MO	ZNF461	ENSG00000197808	19.0809	2.83e-09	19	37128094	37157755	rs23595	1.286e-10	36204831
left.entorhinal	GDF5	ENSG00000125965	18.6758	3.01e-09	20	34021145	34042568	rs143384	2.06e-08	34025756
total.brain.volume	LRRC37A	ENSG00000176681	17.4827	3.09e-09	17	44370099	44415160	rs118087478	7.738e-14	44051589
left.putamen	COX4I2	ENSG00000131055	17.868	3.55e-09	20	30225691	30232809	rs6121038	1.48e-13	30254773
ACR.MD	ARHGAP27	ENSG00000159314	18.5776	3.61e-09	17	43471275	43511787	17:44338782_AT_A	1.88e-10	44338782
CGC.MO	APEH	ENSG00000164062	18.716	3.68e-09	3	49711435	49721396	rs536819065	2.82e-08	49541700
GCC.RD	SPATC1	ENSG00000186583	19.4356	3.68e-09	8	145086582	145101933	rs11777835	1.19e-09	144986103
CGC.MO	UQCRC1	ENSG00000010256	18.6674	3.82e-09	3	48636435	48648409	rs536819065	2.82e-08	49541700
SCC.FA	NKAPL	ENSG00000189134	18.4157	4.06e-09	6	28227098	28228736	rs2893928	2.19e-09	27738430
BCC.MD	LRRC37A	ENSG00000176681	17.2167	4.08e-09	17	44370099	44415160	17:44289832_A_G	4.729e-10	44289832
BCC.RD	PARP10	ENSG00000178685	18.5257	4.26e-09	8	145051321	145086940	rs11777239	6.426e-09	145031265
right.pallidum	STX6	ENSG00000135823	18.1213	4.27e-09	1	180941861	180992047	rs6684455	6.453e-11	181016529
SCC.FA	ZKSCAN8	ENSG00000198315	17.4166	4.29e-09	6	28109688	28127250	rs2893928	2.19e-09	27738430
left.ventral.DC	SEPTIN11	ENSG00000138758	18.541	4.32e-09	4	77870856	77961537	rs9654194	8.29e-11	78728697
PCR.MO	FOXF1	ENSG00000103241	18.6494	4.42e-09	16	86544133	86548076	rs56023709	4.141e-12	87229344
PTR.RD	CCDC157	ENSG00000187860	18.0915	4.58e-09	22	30752624	30774647	rs2267161	4.56e-10	30953295
right.putamen	COX4I2	ENSG00000131055	17.6202	4.59e-09	20	30225691	30232809	rs6121038	2.32e-14	30254773
right.pallidum	CCDC144CP	ENSG00000154898	17.6216	4.67e-09	17	20224477	20306870	17:19860847_CA_C	5e-09	19860847
SCR.MO	FOXF1	ENSG00000103241	51.6897	4.77e-09	16	86544133	86548076	rs9937293	1.049e-18	87225101
FXST.RD	LRRC37A4P	ENSG00000214425	16.9224	4.82e-09	17	43578685	43627701	rs2696457	5.91e-12	44284057
left.pallidum	FNBP4	ENSG00000109920	18.8046	4.85e-09	11	47738072	47788995	rs3740699	1.39e-09	47504075
PLIC.AD	ACTN4	ENSG00000130402	19.0803	4.88e-09	19	39138289	39222223	rs547948198	5.614e-10	39223735
white.matter	THBS3	ENSG00000169231	17.3623	4.89e-09	1	155165379	155178842	rs4971088	1.009e-08	155142883
left.pallidum	CKAP5	ENSG00000175216	18.8455	4.98e-09	11	46764598	46867847	rs3740699	1.39e-09	47504075
ALIC.FA	RPS7P11	ENSG00000213326	18.7031	5.03e-09	17	44798948	44799533	rs62062797	5.44e-11	44027366
left.precentral	ANKRD63	ENSG00000230778	18.6994	5.1e-09	15	40573645	40574787	rs2033939	2.15e-81	39633904
cerebellar.vermal.lobules.I.V	STK17A	ENSG00000164543	18.3541	5.12e-09	7	43622357	43666385	rs1057523	4.79e-09	43670323
ACR.RD	EIF4EBP3	ENSG00000243056	18.1306	5.27e-09	5	139927251	139929163	rs4150221	5.136e-09	139719991
ALIC.RD	AC008105.1	ENSG00000233175	17.7811	5.32e-09	17	43315395	43319101	rs1813014	4.66e-13	43660209
FX.RD	TMEM190	ENSG00000160472	16.939	5.33e-09	19	55888204	55889612	rs11668142	4.142e-09	55900417
Average.MD	AC008105.1	ENSG00000233175	17.7788	5.33e-09	17	43315395	43319101	17:43965129_AT_A	2.94e-09	43965129
Average.FA	ZKSCAN4	ENSG00000187626	18.6004	5.51e-09	6	28212401	28227011	rs3129171	4.05e-10	29155749
SCC.FA	ZNF165	ENSG00000197279	18.5802	5.56e-09	6	28048753	28057341	rs2893928	2.19e-09	27738430
PTR.AD	FZD2	ENSG00000180340	18.7193	5.59e-09	17	42634925	42636907	rs2027995	9.119e-09	43161353
SCR.MO	TMEM191C	ENSG00000206140	18.2698	5.62e-09	22	21820712	21825558	rs617767	4.39e-10	21017919
left.caudate	NPIPB9	ENSG00000196993	17.275	5.74e-09	16	28763108	28784128	rs62037364	6.632e-09	28868695
SCC.RD	ZKSCAN8	ENSG00000198315	17.1303	5.76e-09	6	28109688	28127250	rs2893928	1.638e-09	27738430
GCC.MD	AC005829.1	ENSG00000261575	16.8487	5.86e-09	17	44344403	44346060	17:44338782_AT_A	4.16e-11	44338782
ALIC.RD	KANSL1-AS1	ENSG00000214401	16.747	5.87e-09	17	44270942	44274089	rs147431626	4.38e-13	44335635
SCR.MO	SNAP29	ENSG00000099940	17.4872	5.97e-09	22	21213271	21245506	rs617767	4.39e-10	21017919
GCC.RD	PLEC	ENSG00000178209	16.6925	6.09e-09	8	144989321	145050902	rs11777835	1.189e-09	144986103
RLIC.FA	EFCAB5	ENSG00000176927	17.3294	6.17e-09	17	28256218	28435470	17:28489042_CT_C	4.022e-11	28489042
GCC.RD	CRHR1	ENSG00000120088	18.2092	6.22e-09	17	43699267	43913194	17:44338782_AT_A	1.26e-10	44338782
PLIC.AD	C19orf55	ENSG00000167595	17.8428	6.41e-09	19	36249044	36261930	rs173003	1.306e-10	36240960
ALIC.FA	MAPT	ENSG00000186868	17.4248	6.53e-09	17	43971748	44105700	rs62062797	5.44e-11	44027366
Average.FA	XRCC4	ENSG00000152422	18.331	6.56e-09	5	82373317	82649606	rs35544841	1.677e-32	82862328
white.matter	LENEP	ENSG00000163352	5.78373	7.31e-09	1	154966062	154966791	rs4971088	1.009e-08	155142883
CGC.RD	EIF4EBP3	ENSG00000243056	17.7717	7.53e-09	5	139927251	139929163	rs4150221	2.279e-10	139719991
right.putamen	ANKRD42	ENSG00000137494	17.8185	7.56e-09	11	82904781	82971736	rs1228632	5.5e-11	83325114
Average.RD	AC008105.1	ENSG00000233175	17.4253	7.57e-09	17	43315395	43319101	17:43965129_AT_A	7.53e-10	43965129
left.insula	ERAL1	ENSG00000132591	18.3562	7.57e-09	17	27181956	27188085	rs3110494	5.4e-14	27976597
ACR.RD	CSNK1E	ENSG00000213923	17.6461	7.67e-09	22	38686697	38794527	rs1004763	2.87e-08	38474952
right.ventral.DC	MRPL1	ENSG00000169288	17.2411	7.78e-09	4	78783674	78873944	rs34830788	4.921e-09	78715432
SCC.FA	NRG2	ENSG00000158458	18.2135	7.79e-09	5	139226364	139422884	rs3776089	3.55e-31	139727260
ACR.RD	TMEM101	ENSG00000091947	18.0286	8.25e-09	17	42088556	42101314	rs28485918	2.57e-07	42993372
left.caudate	SH2B1	ENSG00000178188	17.9025	8.31e-09	16	28857921	28885526	rs62037364	6.63e-09	28868695
left.pericalcarine	SMIM15	ENSG00000188725	18.4721	8.44e-09	5	60453536	60458301	rs4235482	5.11e-11	60093612
SCC.FA	SLC4A9	ENSG00000113073	18.4343	8.51e-09	5	139739787	139754728	rs3776089	3.55e-31	139727260
total.brain.volume	CS	ENSG00000062485	18.1333	8.64e-09	12	56665483	56694176	rs7955865	2.76e-08	56468706
FX.FA	AMZ1	ENSG00000174945	17.0862	8.91e-09	7	2719156	2815134	rs7784066	1.42e-10	2819727
right.precuneus	TAOK1	ENSG00000160551	17.831	9.12e-09	17	27717482	27878922	17:27953390_TG_T	1.26e-12	27953390
FXST.FA	LRRC37A	ENSG00000176681	16.4257	9.31e-09	17	44370099	44415160	rs2696524	4.523e-11	44356793
GCC.MD	PLEKHM1	ENSG00000225190	18.0755	9.36e-09	17	43513266	43568115	17:44338782_AT_A	4.156e-11	44338782
RLIC.FA	BLMH	ENSG00000108578	17.6461	9.54e-09	17	28575218	28619074	17:28489042_CT_C	4.02e-11	28489042
CSF	PDLIM4	ENSG00000131435	17.7737	9.56e-09	5	131593364	131609147	5:131665166_CT_C	2.025e-08	131665166
SCC.FA	POLR2F	ENSG00000100142	17.572	9.59e-09	22	38348614	38437922	rs2018980	5.55e-11	38450620
CGC.MD	PLEKHM1	ENSG00000225190	18.0318	9.78e-09	17	43513266	43568115	17:44338782_AT_A	1.318e-10	44338782
ACR.RD	POLR2F	ENSG00000100142	17.5486	9.82e-09	22	38348614	38437922	rs1004763	2.87e-08	38474952
Brain.stem	GNPTAB	ENSG00000111670	17.4913	1.01e-08	12	102139275	102224716	rs11111094	7.533e-25	102328806
GCC.FA	HGH1	ENSG00000235173	17.9967	1.01e-08	8	145192672	145195746	rs10624859	1.33e-07	144975872
FXST.RD	KANSL1-AS1	ENSG00000214401	16.2321	1.02e-08	17	44270942	44274089	rs2696457	5.91e-12	44284057
ACR.MD	PLEKHM1	ENSG00000225190	17.9169	1.1e-08	17	43513266	43568115	17:44338782_AT_A	1.876e-10	44338782
GCC.FA	ZSCAN9	ENSG00000137185	17.3929	1.11e-08	6	28192664	28201260	rs3129171	3.21e-07	29155749
right.pallidum	TIE1	ENSG00000066056	16.6855	1.18e-08	1	43766664	43788779	rs550778111	4.345e-09	43843241
ACR.MD	EIF4EBP3	ENSG00000243056	17.3128	1.19e-08	5	139927251	139929163	rs4150221	2.857e-10	139719991
PLIC.AD	POLR2I	ENSG00000105258	17.2102	1.2e-08	19	36604612	36606248	rs173003	1.306e-10	36240960
CGC.MO	CELSR3	ENSG00000008300	17.24	1.21e-08	3	48673902	48700348	rs536819065	2.823e-08	49541700
SCC.RD	GAL3ST1	ENSG00000128242	17.7074	1.26e-08	22	30950622	30970574	rs2267161	3.753e-13	30953295

## Sheet: readme
ID: ID of neuroimaging traits
Gene: Symbol of gene
ENSG: gene ID
CHR: the chromosome the gene is on
P0/P1: the annotation boundaries of the gene on that chromosome
Test_score: the test statistics provided by UTMOST
P-value: the raw p-value of gene
gwas_snp_1MB: the RSID of the most significant within this region
gwas_p_value_1MB: the RSID of the most significant within this region
gwas_snp_bp_1MB: the RSID of the most significant within this region
