# Supplementary material for: Transcriptome-wide association analysis of brain structures yields insights into pleiotropy with complex neuropsychiatric traits
Source: Nat Commun. 2021 May 17;12:2878. doi: 10.1038/s41467-021-23130-y (PMC8128893; doi:10.1038/s41467-021-23130-y)
Supplement: Supplementary file 2 — Supplementary Data 1-23 [file 41467_2021_23130_MOESM2_ESM.zip › supp_data/Supplementary_Data_7.xlsx]

## Sheet: Supp_Data7
Supplementary Data 7: List of significant genes identified in UKB cross-tissue TWAS analysis of 211 neuroimaging traits that were not discovered in previous GWAS of the same dataset (n=19,629 subjects for ROI volumes and 17,706 for DTI parameters).
Gene
RECQL4
ZNF259P1
SCML4
TREH
OR10V3P
PMPCB
AC116366.1
IL4
PDLIM4
AC010240.2
SLC22A4
FNIP1
IL5
EFNA4
DCTPP1
RAD51AP1
LINC02454
SLX1B
CRYBA1
ATP2A1-AS1
NFATC2IP
SH2B1
IL27
LAT
NPIPB9
C16orf54
NPIPB7
AC145285.2
DTX4
MPEG1
TWIST1
AC005670.1
GDF5
KCNH7
XPOT
TBC1D30
RPSAP52
AHCTF1P1
HMGA2-AS1
RASSF3
TBK1
IFIH1
TIMM8AP1
LINC02425
ZC3H12D
ERAL1
PIPOX
PHF12
RN7SL316P
FLOT2
TMEM136
FOXF1
SLC7A5
HCK
AC005730.2
CCDC144CP
CKAP5
MRPS26
HYI-AS1
HYI
POFUT1
RPL3P6
THBS1
ANKRD63
BMF
PHGR1
WDHD1
AC090666.1
DLGAP5
RPL13AP3
SEPTIN11
JPH3
USP32P3
CPD
TBC1D29
TAOK1
LGALS3
AP000873.3
GCH1
MYO9A
LINC00222
LGALS16
FAM215B
AC005829.1
KANSL1-AS1
LINC02210
ARL17A
LRRC37A4P
CS
RPS7P11
RXFP4
GBAP1
FAM189B
GBA
PKLR
LENEP
TRIM46
CEACAMP3
XPR1
SCAMP3
LINC01389
LINC02794
ACBD4
ELL
AL031587.1
MAP3K14
AC008105.1
CCDC157
TMEM101
SEC14L2
CSNK1E
NPSR1
GJC1
HOXC6
HOTAIR
MFRP
AC073316.1
GPAA1
SMPD5
SPATC1
PARP10
CELSR3
U73169.1
TRAIP
IMPDH2
UQCRC1
APEH
GNAT1
FAM83C
LINC02181
WNT9B
PCDHGC5
HGH1
PCDHGA1
HCG14
OR1F12
ZSCAN12P1
ACTN4
ZNF461
MIR9-3HG
FFAR2
AC002398.1
RPL12P35
SEMA4B
CABP7
OR12D2
ZNF192P1
ZNF602P
SCAND3
PCDHGA10
AL662890.1
GALP
NRG2
RNF215
TMEM191C
TESK2
C1QL1
BAIAP2L2
LINC02057
