# Supplementary material for: Transcriptome-wide association analysis of brain structures yields insights into pleiotropy with complex neuropsychiatric traits
Source: Nat Commun. 2021 May 17;12:2878. doi: 10.1038/s41467-021-23130-y (PMC8128893; doi:10.1038/s41467-021-23130-y)
Supplement: Supplementary file 2 — Supplementary Data 1-23 [file 41467_2021_23130_MOESM2_ESM.zip › supp_data/Supplementary_Data_6.xlsx]

## Sheet: Supp_Data6
Supplementary Data 6: List of significant gene-trait associations identified in PNC cross-tissue TWAS analysis of 211 neuroimaging traits (n=537 subjects for ROI volumes and 520 for DTI parameters).
ID	ENSG	CHR	P0	P1	Test_score	P_value	version
left.basal.forebrain	ENSG00000004975	17	7128660	7137864	21.3227	2.86753e-10	V8
SCC.MD	ENSG00000004975	17	7128660	7137864	18.0477	7.63849e-09	V8
SFO.L1	ENSG00000005882	17	48172101	48189516	21.5548	3.03874e-10	V8
ALIC.L1	ENSG00000005882	17	48172101	48189516	23.9979	2.7274e-11	V8
EC.L1	ENSG00000005882	17	48172101	48189516	22.3383	1.40114e-10	V8
left.superior.parietal	ENSG00000007047	19	45582546	45808541	18.4815	8.81827e-09	V8
ACR.L1	ENSG00000020181	8	37641709	37702414	20.4722	2.20071e-09	V8
right.lateral.ventricle	ENSG00000032444	19	7598890	7626650	18.4854	6.70306e-09	V8
SCC.L1	ENSG00000042781	1	215796236	216596738	22.5858	1.3328e-10	V8
SS.L1	ENSG00000042781	1	215796236	216596738	20.6328	1.01856e-09	V8
BCC.MD	ENSG00000042781	1	215796236	216596738	31.7876	9.4369e-15	V8
SCC.MD	ENSG00000042781	1	215796236	216596738	21.6202	3.63883e-10	V8
SS.MD	ENSG00000042781	1	215796236	216596738	18.5588	8.89954e-09	V8
BCC.RD	ENSG00000042781	1	215796236	216596738	18.9783	5.73816e-09	V8
Average.L1	ENSG00000042781	1	215796236	216596738	19.008	5.56275e-09	V8
right.pericalcarine	ENSG00000048545	6	42123144	42147794	18.1816	6.45734e-09	V8
EC.AD	ENSG00000055070	1	16679070	16724640	18.2116	8.1e-09	V6
CGC.MD	ENSG00000063322	19	39881943	39891277	18.8632	3.32e-09	V6
RLIC.MD	ENSG00000063322	19	39881943	39891277	18.6682	4.03e-09	V6
Average.RD	ENSG00000063322	19	39881943	39891277	17.9685	8.13e-09	V6
CGC.RD	ENSG00000063322	19	39881943	39891277	18.7355	3.77e-09	V6
EC.RD	ENSG00000063322	19	39881943	39891277	19.7206	1.41e-09	V6
PCR.RD	ENSG00000063322	19	39881943	39891277	18.7838	3.59e-09	V6
RLIC.RD	ENSG00000063322	19	39881943	39891277	17.7953	9.67e-09	V6
SCC.RD	ENSG00000063322	19	39881943	39891277	20.1739	9.02e-10	V6
SLF.RD	ENSG00000063322	19	39881943	39891277	17.4864	1.32e-08	V6
left.medial.orbitofrontal	ENSG00000070729	16	57917503	58005020	67.9968	1.4554e-11	V8
left.middle.temporal	ENSG00000070729	16	57917503	58005020	20.7317	5.95629e-10	V8
right.lateral.orbitofrontal	ENSG00000070729	16	57917503	58005020	18.8269	4.12969e-09	V8
right.postcentral	ENSG00000070729	16	57917503	58005020	17.9838	9.75454e-09	V8
right.precuneus	ENSG00000070729	16	57917503	58005020	24.308	1.59587e-11	V8
right.rostral.anterior.cingulate	ENSG00000070729	16	57917503	58005020	20.8995	5.02513e-10	V8
left.inferior.parietal	ENSG00000070729	16	57917503	58005020	18.85	4.03347e-09	V8
left.hippocampus	ENSG00000070729	16	57917503	58005020	22.9578	6.24667e-11	V8
left.accumbens.area	ENSG00000070729	16	57917503	58005020	19.2304	2.73866e-09	V8
right.hippocampus	ENSG00000070729	16	57917503	58005020	24.3492	1.53053e-11	V8
white.matter	ENSG00000070985	11	2425745	2444275	26.9455	1.61e-12	V6
CGH.MD	ENSG00000072274	3	195754054	195809060	18.6056	6.17e-09	V6
left.accumbens.area	ENSG00000077009	19	3933101	3942414	25.8571	2.19e-11	V6
CST.AD	ENSG00000077009	19	3933101	3942414	18.9678	1.21e-08	V6
right.pericalcarine	ENSG00000089639	19	19740285	19754476	19.8672	1.6e-09	V6
left.medial.orbitofrontal	ENSG00000095906	16	1832902	1839192	187.072	2.18e-11	V6
right.medial.orbitofrontal	ENSG00000095906	16	1832902	1839192	24.8376	1.3e-11	V6
right.superior.parietal	ENSG00000099617	19	1286153	1301430	26.6045	3.2e-12	V6
right.superior.parietal	ENSG00000099625	19	1228286	1238026	24.797	2e-11	V6
SLF.MD	ENSG00000099910	22	20783528	20850170	19.1124	5.92966e-09	V8
left.pars.orbitalis	ENSG00000100346	22	39966758	40085742	18.3695	7.17755e-09	V8
right.superior.temporal	ENSG00000100346	22	39966758	40085742	20.8611	6.02911e-10	V8
SLF.MO	ENSG00000101134	20	53092136	53267710	21.0007	6.27e-10	V6
left.precentral	ENSG00000101265	20	4760669	4804291	19.0705	2.81909e-09	V8
left.inferior.temporal	ENSG00000101265	20	4760669	4804291	18.6154	4.44465e-09	V8
right.supramarginal	ENSG00000104371	8	42231586	42234750	19.1576	2.83468e-09	V8
right.amygdala	ENSG00000104976	19	7985201	7988135	18.4941	1.31e-08	V6
right.entorhinal	ENSG00000105246	19	4229495	4237528	91.1867	2.91e-11	V6
right.pars.opercularis	ENSG00000105246	19	4229495	4237528	29.7398	7.41e-13	V6
left.lateral.ventricle	ENSG00000105246	19	4229495	4237528	18.8571	1.37e-08	V6
right.inferior.lateral.ventricle	ENSG00000105246	19	4229495	4237528	98.5494	2.91e-11	V6
PLIC.FA	ENSG00000105662	19	18794487	18893004	23.2682	7.53e-11	V6
right.vessel	ENSG00000105755	19	44010871	44031396	21.403	3.63e-10	V6
CGH.MD	ENSG00000105755	19	44010871	44031396	21.3173	3.95e-10	V6
CGH.RD	ENSG00000105755	19	44010871	44031396	18.8815	4.37e-09	V6
CST.MO	ENSG00000106123	7	142552792	142568847	18.1194	8.24114e-09	V8
right.cerebellum.exterior	ENSG00000107290	9	135136743	135230372	20.9433	5.67917e-10	V8
right.caudal.anterior.cingulate	ENSG00000107438	10	96997329	97050781	18.1396	4.71016e-09	V8
right.fusiform	ENSG00000107738	10	73507316	73533255	19.8843	2.53786e-09	V8
CGC.L1	ENSG00000107815	10	102747124	102754158	18.8862	4.46057e-09	V8
right.caudal.anterior.cingulate	ENSG00000108242	10	96443251	96495947	21.2239	3.06317e-10	V8
PTR.MO	ENSG00000109471	4	123372625	123377880	29.1598	7.51443e-12	V8
left.medial.orbitofrontal	ENSG00000113263	5	156569944	156682201	39.7009	2.91045e-11	V8
left.middle.temporal	ENSG00000113263	5	156569944	156682201	30.8149	2.92205e-11	V8
left.postcentral	ENSG00000113263	5	156569944	156682201	41.707	2.91042e-11	V8
right.medial.orbitofrontal	ENSG00000113263	5	156569944	156682201	39.6167	2.91034e-11	V8
right.precuneus	ENSG00000113263	5	156569944	156682201	34.8323	2.91047e-11	V8
right.superior.parietal	ENSG00000113263	5	156569944	156682201	38.7472	2.91034e-11	V8
optic.chiasm	ENSG00000113263	5	156569944	156682201	25.9083	4.49089e-11	V8
PTR.L1	ENSG00000113263	5	156569944	156682201	42.4702	2.91055e-11	V8
Average.MO	ENSG00000113263	5	156569944	156682201	20.9824	2.38535e-09	V8
PCR.MO	ENSG00000113263	5	156569944	156682201	25.9389	4.44355e-11	V8
PTR.MO	ENSG00000113263	5	156569944	156682201	64.0005	2.91068e-11	V8
SLF.MO	ENSG00000113263	5	156569944	156682201	45.6104	2.91056e-11	V8
SCC.RD	ENSG00000113263	5	156569944	156682201	32.9118	2.91166e-11	V8
SCC.FA	ENSG00000113263	5	156569944	156682201	49.3784	2.91058e-11	V8
SLF.L1	ENSG00000113504	5	1050499	1112150	18.477	4.30875e-09	V8
SS.L1	ENSG00000113504	5	1050499	1112150	28.7532	1.61093e-13	V8
SS.MO	ENSG00000113504	5	1050499	1112150	17.9555	7.28771e-09	V8
SLF.FA	ENSG00000113504	5	1050499	1112150	19.3575	1.77772e-09	V8
cerebellar.vermal.lobules.VI.VII	ENSG00000113520	5	132009678	132018368	20.1718	2.51116e-09	V8
CST.FA	ENSG00000115756	2	10443015	10567743	22.2903	2.40464e-10	V8
left.medial.orbitofrontal	ENSG00000118094	11	118528026	118550399	107.886	3.29e-10	V6
left.paracentral	ENSG00000118094	11	118528026	118550399	98.3303	1.59e-09	V6
left.caudal.anterior.cingulate	ENSG00000118094	11	118528026	118550399	100.41	1.13e-09	V6
left.postcentral	ENSG00000118094	11	118528026	118550399	21.8544	1.26e-10	V6
left.posterior.cingulate	ENSG00000118094	11	118528026	118550399	100.41	1.13e-09	V6
left.precuneus	ENSG00000118094	11	118528026	118550399	119.61	4.46e-11	V6
left.rostral.anterior.cingulate	ENSG00000118094	11	118528026	118550399	29.8033	5.98e-14	V6
left.rostral.middle.frontal	ENSG00000118094	11	118528026	118550399	17.9073	6e-09	V6
left.superior.temporal	ENSG00000118094	11	118528026	118550399	31.4127	1.25e-14	V6
right.caudal.middle.frontal	ENSG00000118094	11	118528026	118550399	31.4127	1.25e-14	V6
right.fusiform	ENSG00000118094	11	118528026	118550399	31.4127	1.25e-14	V6
right.inferior.parietal	ENSG00000118094	11	118528026	118550399	20.0812	7.02e-10	V6
right.lateral.occipital	ENSG00000118094	11	118528026	118550399	24.6657	8.41e-12	V6
right.pars.opercularis	ENSG00000118094	11	118528026	118550399	23.1657	3.57e-11	V6
right.precentral	ENSG00000118094	11	118528026	118550399	20.4914	4.71e-10	V6
right.precuneus	ENSG00000118094	11	118528026	118550399	100.41	1.13e-09	V6
right.superior.frontal	ENSG00000118094	11	118528026	118550399	28.4172	2.27e-13	V6
right.superior.temporal	ENSG00000118094	11	118528026	118550399	23.0482	3.99e-11	V6
left.fusiform	ENSG00000118094	11	118528026	118550399	26.1935	1.93e-12	V6
left.isthmus.cingulate	ENSG00000118094	11	118528026	118550399	31.4127	1.25e-14	V6
right.putamen	ENSG00000118094	11	118528026	118550399	18.0163	5.38e-09	V6
UNC.AD	ENSG00000118094	11	118528026	118550399	19.4752	1.27e-09	V6
FX.FA	ENSG00000118094	11	118528026	118550399	31.4127	1.25e-14	V6
FX.MD	ENSG00000118094	11	118528026	118550399	19.5545	1.17e-09	V6
GCC.MD	ENSG00000118094	11	118528026	118550399	22.3705	7.67e-11	V6
GCC.FA	ENSG00000118094	11	118528026	118550399	31.4127	1.25e-14	V6
CGH.MO	ENSG00000118094	11	118528026	118550399	28.8479	1.5e-13	V6
SFO.MO	ENSG00000118094	11	118528026	118550399	19.0875	1.85e-09	V6
FX.RD	ENSG00000118094	11	118528026	118550399	19.1744	1.7e-09	V6
GCC.RD	ENSG00000118094	11	118528026	118550399	31.4127	1.25e-14	V6
UNC.FA	ENSG00000118094	11	118528026	118550399	26.5941	1.31e-12	V6
FX.AD	ENSG00000118094	11	118528026	118550399	18.9555	2.11e-09	V6
right.pars.orbitalis	ENSG00000119335	9	131445703	131458679	18.9386	7.61e-09	V6
FXST.RD	ENSG00000119440	9	136100292	136103993	21.3444	2.97577e-10	V8
SFO.FA	ENSG00000119440	9	136100292	136103993	19.76	1.48035e-09	V8
right.accumbens.area	ENSG00000123908	8	141541264	141645718	26.5656	2.45948e-12	V8
PTR.AD	ENSG00000124299	19	33877856	34012700	19.6957	1.38e-09	V6
right.paracentral	ENSG00000124568	6	25783125	25832287	18.2113	7.29633e-09	V8
left.inferior.lateral.ventricle	ENSG00000125910	19	3172344	3180329	23.4751	8.90638e-11	V8
CST.FA	ENSG00000125910	19	3172344	3180329	23.2276	1.12486e-10	V8
left.superior.temporal	ENSG00000126934	19	4090319	4124126	17.9265	9.98262e-09	V8
right.inferior.temporal	ENSG00000126934	19	4090319	4124126	19.8185	1.52507e-09	V8
left.fusiform	ENSG00000126934	19	4090319	4124126	19.4863	2.1209e-09	V8
right.ventral.DC	ENSG00000126934	19	4090319	4124126	19.5483	1.99426e-09	V8
IFO.FA	ENSG00000127884	10	135175984	135187193	24.7831	1.98562e-11	V8
IFO.MO	ENSG00000127884	10	135175984	135187193	26.3056	4.41858e-12	V8
IFO.L1	ENSG00000127884	10	135175984	135187193	28.0459	7.9059e-13	V8
SFO.FA	ENSG00000129455	19	51499263	51505967	18.4905	5.60204e-09	V8
right.middle.temporal	ENSG00000130592	11	1874200	1913497	19.4629	2.85461e-09	V8
CST.MO	ENSG00000130635	9	137533620	137736686	19.1197	5.51e-09	V6
left.transverse.temporal	ENSG00000130643	10	135138927	135150475	141.922	2.91088e-11	V8
left.lateral.ventricle	ENSG00000131508	5	138906016	139008018	29.937	2.72893e-13	V8
right.lateral.ventricle	ENSG00000131508	5	138906016	139008018	21.9625	5.31714e-10	V8
FX.MD	ENSG00000131508	5	138906016	139008018	91.2331	2.18323e-11	V8
ACR.MO	ENSG00000131508	5	138906016	139008018	19.903	3.74851e-09	V8
FX.RD	ENSG00000131508	5	138906016	139008018	101.678	2.18302e-11	V8
left.lateral.orbitofrontal	ENSG00000132823	20	42825136	42839431	23.9311	9.66e-12	V6
left.middle.temporal	ENSG00000132823	20	42825136	42839431	27.3958	4.9e-13	V6
left.parahippocampal	ENSG00000132823	20	42825136	42839431	22.0607	5.24e-11	V6
right.lateral.orbitofrontal	ENSG00000132823	20	42825136	42839431	25.2456	3.06e-12	V6
right.parahippocampal	ENSG00000132823	20	42825136	42839431	24.4596	6.07e-12	V6
right.superior.frontal	ENSG00000132823	20	42825136	42839431	18.9559	1.12e-09	V6
cerebellar.vermal.lobules.I.V	ENSG00000132823	20	42825136	42839431	24.3688	6.57e-12	V6
X3rd.ventricle	ENSG00000132823	20	42825136	42839431	27.2814	5.37e-13	V6
FXST.RD	ENSG00000132823	20	42825136	42839431	22.2041	4.59e-11	V6
GCC.AD	ENSG00000132823	20	42825136	42839431	29.698	7.25e-14	V6
left.precentral	ENSG00000134339	11	18260770	18270190	37.9656	2.91126e-11	V8
right.lateral.orbitofrontal	ENSG00000134339	11	18260770	18270190	34.2543	2.91158e-11	V8
right.medial.orbitofrontal	ENSG00000134339	11	18260770	18270190	19.6602	9.32637e-09	V8
right.precentral	ENSG00000134339	11	18260770	18270190	51.386	2.91155e-11	V8
Brain.stem	ENSG00000134339	11	18260770	18270190	21.227	1.98116e-09	V8
left.inferior.temporal	ENSG00000134339	11	18260770	18270190	52.3902	2.91147e-11	V8
left.ventral.DC	ENSG00000134339	11	18260770	18270190	29.0701	2.98345e-11	V8
left.vessel	ENSG00000134339	11	18260770	18270190	39.7894	2.9113e-11	V8
right.thalamus.proper	ENSG00000134339	11	18260770	18270190	33.6392	2.91179e-11	V8
SCR.L1	ENSG00000134339	11	18260770	18270190	27.1886	3.38199e-11	V8
CGH.FA	ENSG00000134339	11	18260770	18270190	33.6122	2.91193e-11	V8
CST.FA	ENSG00000134339	11	18260770	18270190	28.64	3.0223e-11	V8
GCC.FA	ENSG00000134339	11	18260770	18270190	35.2729	2.9113e-11	V8
BCC.RD	ENSG00000134339	11	18260770	18270190	29.6067	2.95353e-11	V8
GCC.RD	ENSG00000134339	11	18260770	18270190	26.3154	4.03266e-11	V8
BCC.FA	ENSG00000134339	11	18260770	18270190	39.9259	2.91127e-11	V8
left.superior.frontal	ENSG00000134539	12	10378657	10469850	17.3687	7.72e-09	V6
left.insula	ENSG00000134539	12	10378657	10469850	19.1891	1.25e-09	V6
right.parahippocampal	ENSG00000134539	12	10378657	10469850	20.8117	2.83e-10	V6
right.vessel	ENSG00000134539	12	10378657	10469850	16.9256	1.23e-08	V6
ALIC.MD	ENSG00000134539	12	10378657	10469850	29.4513	2.61e-13	V6
BCC.MD	ENSG00000134539	12	10378657	10469850	16.8309	1.35e-08	V6
PLIC.MD	ENSG00000134539	12	10378657	10469850	18.6699	2.07e-09	V6
ALIC.AD	ENSG00000134539	12	10378657	10469850	25.3258	6.58e-12	V6
GCC.AD	ENSG00000134539	12	10378657	10469850	17.0012	1.13e-08	V6
right.pars.orbitalis	ENSG00000135392	12	56214744	56224608	18.3446	7.95336e-09	V8
right.lateral.ventricle	ENSG00000139515	13	28494157	28500368	23.0117	1.31001e-10	V8
RLIC.FA	ENSG00000139515	13	28494157	28500368	25.8513	9.00802e-12	V8
CSF	ENSG00000140153	14	102605840	102691184	19.0734	4.91649e-09	V8
left.lateral.ventricle	ENSG00000140153	14	102605840	102691184	22.8884	1.101e-10	V8
right.lateral.ventricle	ENSG00000140153	14	102605840	102691184	18.494	8.84908e-09	V8
UNC.MO	ENSG00000140326	15	43015757	43029324	258.936	2.54616e-11	V8
SFO.MO	ENSG00000140511	15	89420519	89438857	22.2014	7.6393e-11	V8
left.pars.triangularis	ENSG00000140987	16	3432085	3451065	30.0052	9.11493e-14	V8
left.cuneus	ENSG00000140987	16	3432085	3451065	19.1187	4.21895e-09	V8
right.postcentral	ENSG00000141524	17	76106539	76128488	22.5236	1.29175e-10	V8
right.posterior.cingulate	ENSG00000141524	17	76106539	76128488	18.0957	9.61475e-09	V8
left.lateral.occipital	ENSG00000141524	17	76106539	76128488	20.7979	6.9312e-10	V8
right.inferior.lateral.ventricle	ENSG00000141985	19	4360367	4400544	23.2251	5.07e-11	V6
SS.L1	ENSG00000142319	5	1392909	1445545	18.3183	2.82278e-09	V8
right.entorhinal	ENSG00000143552	1	153965161	154127592	282.676	1.07e-11	V6
right.paracentral	ENSG00000143552	1	153965161	154127592	22.7498	2.99e-11	V6
right.transverse.temporal	ENSG00000143552	1	153965161	154127592	288.099	1.07e-11	V6
X3rd.ventricle	ENSG00000143552	1	153965161	154127592	17.1275	7.05e-09	V6
X4th.ventricle	ENSG00000143552	1	153965161	154127592	25.604	2.19e-12	V6
CGH.MO	ENSG00000143552	1	153965161	154127592	345.294	1.07e-11	V6
UNC.FA	ENSG00000144130	2	113479063	113500456	20.3483	8.3391e-10	V8
UNC.MO	ENSG00000145016	3	197398264	197476598	18.9552	6.37626e-09	V8
cerebellar.vermal.lobules.VI.VII	ENSG00000145293	4	83351715	83382244	20.5735	5.94934e-10	V8
left.cerebellum.white.matter	ENSG00000145293	4	83351715	83382244	23.385	3.48693e-11	V8
left.ventral.DC	ENSG00000145293	4	83351715	83382244	20.6101	5.73556e-10	V8
right.cerebellum.exterior	ENSG00000145293	4	83351715	83382244	18.2209	6.20429e-09	V8
right.cerebellum.white.matter	ENSG00000145293	4	83351715	83382244	28.4524	1.81299e-13	V8
right.ventral.DC	ENSG00000145293	4	83351715	83382244	18.9577	2.97452e-09	V8
right.precentral	ENSG00000146955	7	140103843	140126050	18.4225	5.54871e-09	V8
left.lateral.occipital	ENSG00000146955	7	140103843	140126050	20.6091	6.13917e-10	V8
left.pars.triangularis	ENSG00000149257	11	75273101	75283828	18.3551	5.95218e-09	V8
left.pars.triangularis	ENSG00000152894	6	128289924	128841870	22.8963	3.67033e-10	V8
left.pericalcarine	ENSG00000152894	6	128289924	128841870	29.5839	2.95233e-11	V8
right.superior.temporal	ENSG00000152894	6	128289924	128841870	36.9487	2.90867e-11	V8
cerebellar.vermal.lobules.VI.VII	ENSG00000152894	6	128289924	128841870	38.9033	2.90862e-11	V8
left.lateral.ventricle	ENSG00000152894	6	128289924	128841870	27.8493	3.15374e-11	V8
right.vessel	ENSG00000152894	6	128289924	128841870	30.4467	2.92706e-11	V8
FX.FA	ENSG00000152894	6	128289924	128841870	22.8582	3.83124e-10	V8
BCC.MD	ENSG00000152894	6	128289924	128841870	29.2522	2.96946e-11	V8
ACR.MO	ENSG00000152894	6	128289924	128841870	22.9726	3.40224e-10	V8
ALIC.MO	ENSG00000152894	6	128289924	128841870	38.5968	2.90862e-11	V8
FX.MO	ENSG00000152894	6	128289924	128841870	31.1051	2.91818e-11	V8
PTR.MO	ENSG00000152894	6	128289924	128841870	29.592	2.95199e-11	V8
SFO.MO	ENSG00000152894	6	128289924	128841870	29.5732	2.95278e-11	V8
UNC.RD	ENSG00000152894	6	128289924	128841870	39.4257	2.90868e-11	V8
UNC.FA	ENSG00000152894	6	128289924	128841870	94.5458	2.91004e-11	V8
IFO.L1	ENSG00000152894	6	128289924	128841870	23.1454	2.91206e-10	V8
X4th.ventricle	ENSG00000154025	17	18853658	18925908	18.5105	6.45701e-09	V8
CST.L1	ENSG00000154025	17	18853658	18925908	19.8024	1.76608e-09	V8
right.pallidum	ENSG00000154118	16	87635441	87731762	27.6449	9.08273e-13	V8
left.superior.temporal	ENSG00000156413	19	5830621	5839742	22.3894	1.04527e-10	V8
right.inferior.temporal	ENSG00000156413	19	5830621	5839742	23.8649	2.35862e-11	V8
right.superior.temporal	ENSG00000156413	19	5830621	5839742	20.4096	7.73107e-10	V8
left.fusiform	ENSG00000156413	19	5830621	5839742	23.6122	3.04257e-11	V8
right.ventral.DC	ENSG00000156413	19	5830621	5839742	23.6596	2.9014e-11	V8
IFO.MD	ENSG00000156413	19	5830621	5839742	20.9855	4.31723e-10	V8
IFO.RD	ENSG00000156413	19	5830621	5839742	17.9433	9.4121e-09	V8
GCC.MD	ENSG00000159674	4	1160720	1202750	21.4952	3.57e-10	V6
GCC.AD	ENSG00000159674	4	1160720	1202750	20.4243	1.04e-09	V6
RLIC.L1	ENSG00000160111	19	17003758	17137625	20.8713	5.10579e-10	V8
CGH.MD	ENSG00000160111	19	17003758	17137625	18.3427	6.38275e-09	V8
RLIC.MD	ENSG00000160111	19	17003758	17137625	24.1682	1.93062e-11	V8
CGH.RD	ENSG00000160111	19	17003758	17137625	19.8147	1.46583e-09	V8
left.parahippocampal	ENSG00000160957	8	145736667	145743229	37.9656	2.91126e-11	V8
left.paracentral	ENSG00000160957	8	145736667	145743229	54.0805	2.91152e-11	V8
left.pars.opercularis	ENSG00000160957	8	145736667	145743229	25.4421	5.58157e-11	V8
left.precentral	ENSG00000160957	8	145736667	145743229	71.2703	2.91152e-11	V8
left.superior.temporal	ENSG00000160957	8	145736667	145743229	36.3052	2.91122e-11	V8
left.caudal.middle.frontal	ENSG00000160957	8	145736667	145743229	59.8221	2.91152e-11	V8
right.caudal.middle.frontal	ENSG00000160957	8	145736667	145743229	27.0395	3.4572e-11	V8
right.lateral.occipital	ENSG00000160957	8	145736667	145743229	23.4622	2.19749e-10	V8
right.parahippocampal	ENSG00000160957	8	145736667	145743229	41.2136	2.91123e-11	V8
right.superior.frontal	ENSG00000160957	8	145736667	145743229	30.0189	2.93935e-11	V8
right.superior.temporal	ENSG00000160957	8	145736667	145743229	26.8071	3.59897e-11	V8
left.fusiform	ENSG00000160957	8	145736667	145743229	45.9315	2.9114e-11	V8
X3rd.ventricle	ENSG00000160957	8	145736667	145743229	28.5872	3.0283e-11	V8
left.thalamus.proper	ENSG00000160957	8	145736667	145743229	27.8703	3.15008e-11	V8
left.inferior.temporal	ENSG00000160957	8	145736667	145743229	36.4519	2.91124e-11	V8
FXST.MD	ENSG00000160957	8	145736667	145743229	26.0153	4.42243e-11	V8
SCC.MD	ENSG00000160957	8	145736667	145743229	35.3463	2.91137e-11	V8
FXST.L1	ENSG00000160957	8	145736667	145743229	47.0593	2.91129e-11	V8
left.inferior.lateral.ventricle	ENSG00000161609	19	49891475	49921251	18.0051	1.0122e-08	V8
BCC.MD	ENSG00000161609	19	49891475	49921251	18.0712	9.45442e-09	V8
BCC.RD	ENSG00000161609	19	49891475	49921251	18.5731	5.63387e-09	V8
right.precentral	ENSG00000161973	17	8633252	8648537	19.0662	2.60965e-09	V8
right.cerebellum.white.matter	ENSG00000161973	17	8633252	8648537	17.7092	1.02033e-08	V8
RLIC.L1	ENSG00000163206	1	152850793	152857523	19.64	2.75844e-09	V8
FXST.MD	ENSG00000163206	1	152850793	152857523	26.1907	3.33622e-12	V8
PTR.MD	ENSG00000163206	1	152850793	152857523	19.9306	2.04512e-09	V8
RLIC.MD	ENSG00000163206	1	152850793	152857523	25.5212	6.60638e-12	V8
SCC.MD	ENSG00000163206	1	152850793	152857523	22.8841	9.82239e-11	V8
FXST.RD	ENSG00000163206	1	152850793	152857523	27.5327	8.49876e-13	V8
SS.MO	ENSG00000163793	2	27498289	27504367	18.3193	5.35283e-09	V8
SCR.MO	ENSG00000164458	6	166571144	166582188	19.3233	5.09686e-09	V8
left.superior.parietal	ENSG00000166813	15	90152020	90198682	22.9914	8.75142e-11	V8
right.postcentral	ENSG00000166813	15	90152020	90198682	207.236	2.5469e-11	V8
left.ventral.DC	ENSG00000166813	15	90152020	90198682	19.2162	3.83091e-09	V8
right.ventral.DC	ENSG00000166813	15	90152020	90198682	18.5878	7.2238e-09	V8
CGH.MD	ENSG00000166813	15	90152020	90198682	25.5693	6.86906e-12	V8
left.transverse.temporal	ENSG00000166917	10	135059982	135061395	20.5919	5.37874e-10	V8
SFO.MO	ENSG00000169733	17	80005778	80009707	19.7013	3.19224e-09	V8
SCC.MO	ENSG00000170827	9	135957926	135962742	20.9396	4.17042e-10	V8
right.pericalcarine	ENSG00000171302	17	76987799	77005949	25.0189	1.59e-11	V6
cerebellar.vermal.lobules.VIII.X	ENSG00000171302	17	76987799	77005949	20.3202	1.57e-09	V6
CSF	ENSG00000171813	10	134210672	134231367	23.8556	5.15288e-11	V8
PLIC.RD	ENSG00000171813	10	134210672	134231367	18.9685	5.82101e-09	V8
left.inferior.lateral.ventricle	ENSG00000172000	19	2867333	2878515	19.755	1.67396e-09	V8
CST.FA	ENSG00000172000	19	2867333	2878515	19.5882	1.98249e-09	V8
SCC.L1	ENSG00000172538	10	50339199	50342053	19.4644	3.87476e-09	V8
CST.MO	ENSG00000172782	17	72873428	72889708	17.7698	1.01702e-08	V8
right.precentral	ENSG00000174292	17	7283853	7293093	18.5319	3.57585e-09	V8
left.vessel	ENSG00000174407	20	61147660	61167971	21.9808	3.47e-10	V6
CST.MD	ENSG00000175063	20	44441215	44445596	31.105	1.47e-14	V6
CST.FA	ENSG00000175065	18	28956740	28994875	20.1355	1.87658e-09	V8
EC.MO	ENSG00000175699	14	94463616	94478040	20.2243	2.14238e-09	V8
left.accumbens.area	ENSG00000177600	11	809647	812880	21.6381	4.3314e-10	V8
left.accumbens.area	ENSG00000177602	17	3627211	3630067	22.3362	1.23084e-10	V8
left.hippocampus	ENSG00000177725	8	22026851	22029223	18.5768	7.604e-09	V8
SCC.MO	ENSG00000178084	3	183770835	183778459	20.0008	3.05382e-09	V8
grey.matter	ENSG00000178821	1	1849029	1850712	21.1342	6.26071e-10	V8
left.inferior.lateral.ventricle	ENSG00000179038	11	66963391	66964638	19.0716	3.66335e-09	V8
right.lateral.ventricle	ENSG00000179038	11	66963391	66964638	22.6813	9.52031e-11	V8
FX.MD	ENSG00000179038	11	66963391	66964638	22.4037	1.26061e-10	V8
BCC.MO	ENSG00000179038	11	66963391	66964638	19.4087	2.60516e-09	V8
FX.RD	ENSG00000179038	11	66963391	66964638	22.5179	1.12325e-10	V8
FX.L1	ENSG00000179195	12	124456392	124499986	24.6884	2.42908e-11	V8
SFO.MD	ENSG00000179219	16	85316564	85319569	21.419	3.09438e-10	V8
ALIC.RD	ENSG00000179219	16	85316564	85319569	20.5986	7.15415e-10	V8
SFO.RD	ENSG00000179219	16	85316564	85319569	21.6184	2.52468e-10	V8
UNC.FA	ENSG00000180176	11	2185159	2193107	23.7423	9.58e-11	V6
CGC.MD	ENSG00000181029	19	7745729	7747744	27.7598	9.68225e-13	V8
IFO.MD	ENSG00000181029	19	7745729	7747744	30.1678	9.25926e-14	V8
ALIC.RD	ENSG00000181029	19	7745729	7747744	22.6721	1.4507e-10	V8
ALIC.FA	ENSG00000181029	19	7745729	7747744	20.2055	1.61292e-09	V8
EC.MO	ENSG00000181090	9	140513444	140764468	18.2466	5.91e-09	V6
GCC.FA	ENSG00000181610	17	55916842	55927417	18.8521	7.21e-09	V6
GCC.RD	ENSG00000181610	17	55916842	55927417	20.1404	2.05e-09	V6
right.inferior.temporal	ENSG00000181625	16	29465822	29469540	17.985	9.03825e-09	V8
right.posterior.cingulate	ENSG00000181625	16	29465822	29469540	18.3402	6.31312e-09	V8
right.superior.temporal	ENSG00000181625	16	29465822	29469540	19.7773	1.48386e-09	V8
left.amygdala	ENSG00000182040	17	72912176	72919351	25.8266	3.65497e-12	V8
PLIC.MO	ENSG00000182257	22	46445358	46450024	18.8377	7.21339e-09	V8
SCR.MO	ENSG00000182257	22	46445358	46450024	26.2327	5.56444e-12	V8
left.fusiform	ENSG00000182585	4	75174190	75181024	20.5113	6.30902e-10	V8
grey.matter	ENSG00000183248	19	7933605	7939326	21.3807	5.90473e-10	V8
left.caudal.anterior.cingulate	ENSG00000183535	21	46839631	46844985	26.3516	2.48745e-12	V8
CGC.MD	ENSG00000185002	6	117198375	117253326	24.2114	1.88384e-11	V8
left.inferior.lateral.ventricle	ENSG00000186300	19	2841433	2860482	19.1769	7.51774e-09	V8
CST.FA	ENSG00000186300	19	2841433	2860482	18.9796	9.06438e-09	V8
left.paracentral	ENSG00000186714	11	32623792	32816204	20.8883	6.83237e-10	V8
left.thalamus.proper	ENSG00000187258	7	34697851	34917944	20.0605	2.02447e-09	V8
left.basal.forebrain	ENSG00000187838	17	7293046	7307416	20.7309	7.52169e-10	V8
ALIC.RD	ENSG00000188013	17	20492371	20494013	22.8846	1.63052e-10	V8
IFO.RD	ENSG00000188013	17	20492371	20494013	19.8551	3.00441e-09	V8
SLF.L1	ENSG00000188242	5	466239	473213	18.6862	3.17682e-09	V8
SS.L1	ENSG00000188242	5	466239	473213	24.4111	1.06044e-11	V8
CGC.L1	ENSG00000188242	5	466239	473213	18.2261	5.04126e-09	V8
cerebellar.vermal.lobules.VI.VII	ENSG00000188467	15	48413169	48434869	25.6911	9.32276e-12	V8
CGC.FA	ENSG00000188467	15	48413169	48434869	21.4545	6.97406e-10	V8
ACR.FA	ENSG00000188467	15	48413169	48434869	23.3479	1.0172e-10	V8
CGC.RD	ENSG00000188467	15	48413169	48434869	23.169	1.22042e-10	V8
CSF	ENSG00000188782	1	26517052	26529459	19.3757	3.9145e-09	V8
left.pars.triangularis	ENSG00000188827	16	3631182	3661599	20.7086	1.03e-09	V6
left.caudal.anterior.cingulate	ENSG00000189409	1	1567474	1570639	23.8313	7.66911e-11	V8
left.isthmus.cingulate	ENSG00000189409	1	1567474	1570639	20.4913	1.69483e-09	V8
IFO.MD	ENSG00000189409	1	1567474	1570639	121.692	2.91071e-11	V8
EC.L1	ENSG00000189409	1	1567474	1570639	111.311	2.91093e-11	V8
IFO.L1	ENSG00000189409	1	1567474	1570639	112.053	2.91097e-11	V8
left.vessel	ENSG00000196183	14	105302331	105303221	20.1069	2.22507e-09	V8
left.pericalcarine	ENSG00000196205	9	135894816	135896553	57.7991	2.90894e-11	V8
right.paracentral	ENSG00000196205	9	135894816	135896553	68.1514	2.9093e-11	V8
CGC.FA	ENSG00000196205	9	135894816	135896553	68.1514	2.9093e-11	V8
EC.FA	ENSG00000196205	9	135894816	135896553	76.2279	2.90955e-11	V8
EC.MD	ENSG00000196205	9	135894816	135896553	31.3804	2.91586e-11	V8
FXST.MD	ENSG00000196205	9	135894816	135896553	30.2031	2.93222e-11	V8
FXST.FA	ENSG00000196205	9	135894816	135896553	48.9896	2.90875e-11	V8
IFO.FA	ENSG00000196205	9	135894816	135896553	77.0286	2.90949e-11	V8
FXST.MO	ENSG00000196205	9	135894816	135896553	39.4127	2.90864e-11	V8
PCR.FA	ENSG00000196205	9	135894816	135896553	32.1224	2.91207e-11	V8
ALIC.RD	ENSG00000196205	9	135894816	135896553	51.5725	2.90876e-11	V8
Average.RD	ENSG00000196205	9	135894816	135896553	30.571	2.92505e-11	V8
PLIC.FA	ENSG00000196205	9	135894816	135896553	34.6692	2.90886e-11	V8
EC.RD	ENSG00000196205	9	135894816	135896553	73.331	2.90942e-11	V8
FXST.RD	ENSG00000196205	9	135894816	135896553	71.1548	2.90931e-11	V8
IFO.RD	ENSG00000196205	9	135894816	135896553	45.1629	2.90872e-11	V8
PLIC.RD	ENSG00000196205	9	135894816	135896553	37.3656	2.90857e-11	V8
SCR.RD	ENSG00000196205	9	135894816	135896553	32.1438	2.91195e-11	V8
SLF.RD	ENSG00000196205	9	135894816	135896553	44.7162	2.90882e-11	V8
SCR.FA	ENSG00000196205	9	135894816	135896553	42.3301	2.90861e-11	V8
ALIC.FA	ENSG00000196205	9	135894816	135896553	56.8119	2.9089e-11	V8
SFO.FA	ENSG00000196205	9	135894816	135896553	63.5201	2.90907e-11	V8
SLF.FA	ENSG00000196205	9	135894816	135896553	67.0182	2.90915e-11	V8
Average.FA	ENSG00000196205	9	135894816	135896553	67.092	2.90924e-11	V8
IFO.L1	ENSG00000196205	9	135894816	135896553	33.6889	2.90932e-11	V8
right.transverse.temporal	ENSG00000196235	19	39926796	39967310	19.2963	5.5332e-09	V8
PLIC.L1	ENSG00000196235	19	39926796	39967310	22.1044	2.92447e-10	V8
CST.MO	ENSG00000196427	1	108765963	108786689	20.7211	1.44182e-09	V8
SCR.L1	ENSG00000196711	8	53446597	53478067	22.3053	1.01786e-10	V8
SS.L1	ENSG00000196711	8	53446597	53478067	18.7868	3.55563e-09	V8
CGC.MD	ENSG00000196711	8	53446597	53478067	25.611	3.65707e-12	V8
SS.MD	ENSG00000196711	8	53446597	53478067	19.9693	1.07562e-09	V8
FX.FA	ENSG00000196811	2	233404437	233411113	19.0079	3.29474e-09	V8
left.pericalcarine	ENSG00000197561	19	851014	856242	21.9506	1.51e-10	V6
right.lateral.occipital	ENSG00000197561	19	851014	856242	20.8344	4.65e-10	V6
X3rd.ventricle	ENSG00000197587	1	46972668	46979898	19.0364	6.35231e-09	V8
grey.matter	ENSG00000197921	1	2460184	2461684	122.194	2.91053e-11	V8
FX.MO	ENSG00000197921	1	2460184	2461684	19.2205	6.62406e-09	V8
left.caudate	ENSG00000198546	10	135121979	135166033	20.99	4.75192e-10	V8
PLIC.L1	ENSG00000204001	9	139648838	139652678	19.4082	1.78384e-09	V8
cerebellar.vermal.lobules.VIII.X	ENSG00000204624	1	11539223	11597641	19.2664	2.28927e-09	V8
CGH.L1	ENSG00000205086	2	42162508	42181406	27.1693	9.97424e-13	V8
PTR.L1	ENSG00000205765	5	41904290	41921738	23.9407	8.14864e-11	V8
left.precentral	ENSG00000205869	11	1605572	1606513	19.9244	2.92e-09	V6
left.superior.temporal	ENSG00000205869	11	1605572	1606513	20.3165	2e-09	V6
right.inferior.temporal	ENSG00000205869	11	1605572	1606513	20.3984	1.84e-09	V6
right.middle.temporal	ENSG00000205869	11	1605572	1606513	18.802	8.67e-09	V6
CGH.FA	ENSG00000211649	22	22723982	22724454	20.3756	7.04736e-10	V8
CGH.FA	ENSG00000211655	22	22786296	22786802	18.4231	3.98596e-09	V8
BCC.FA	ENSG00000211746	7	142326363	142327046	19.5442	1.70976e-09	V8
left.lateral.ventricle	ENSG00000211778	14	22204434	22205264	18.5854	5.33813e-09	V8
BCC.MO	ENSG00000211778	14	22204434	22205264	22.5459	1.00452e-10	V8
FX.FA	ENSG00000213055	2	233594233	233594908	18.7105	4.49835e-09	V8
left.lateral.ventricle	ENSG00000213293	19	12370941	12371352	18.0515	8.01802e-09	V8
IFO.MO	ENSG00000214546	17	37775866	37778766	18.1793	7.03049e-09	V8
IFO.L1	ENSG00000214546	17	37775866	37778766	18.7666	3.8689e-09	V8
Brain.stem	ENSG00000214797	11	59036349	59051506	18.0118	9.77621e-09	V8
cerebellar.vermal.lobules.VI.VII	ENSG00000214856	17	18335365	18346209	18.5676	7.22882e-09	V8
cerebellar.vermal.lobules.VI.VII	ENSG00000214860	17	18280976	18292961	24.5316	1.68989e-11	V8
left.medial.orbitofrontal	ENSG00000215223	6	148799829	148801899	21.1332	8.35195e-10	V8
left.accumbens.area	ENSG00000215223	6	148799829	148801899	21.6873	4.80733e-10	V8
right.accumbens.area	ENSG00000215223	6	148799829	148801899	30.7696	7.31337e-12	V8
PTR.L1	ENSG00000215841	11	72926043	72926958	21.8507	2.7744e-10	V8
FXST.MD	ENSG00000215841	11	72926043	72926958	19.3913	3.60131e-09	V8
PTR.MD	ENSG00000215841	11	72926043	72926958	27.1869	1.13221e-12	V8
SCC.MD	ENSG00000215841	11	72926043	72926958	25.0852	9.78351e-12	V8
PTR.RD	ENSG00000215841	11	72926043	72926958	18.6419	7.88699e-09	V8
SCC.RD	ENSG00000215841	11	72926043	72926958	21.8354	2.81877e-10	V8
ACR.L1	ENSG00000219430	10	81342054	81344633	20.2405	1.78337e-09	V8
total.brain.volume	ENSG00000221184	10	70519075	70519171	25.7674	5.07738e-12	V8
right.amygdala	ENSG00000222337	9	102046304	102046655	19.1976	4.08707e-09	V8
PTR.FA	ENSG00000223198	2	232366701	232366912	19.9704	1.69211e-09	V8
white.matter	ENSG00000223305	4	56406669	56407002	19.4315	2.20297e-09	V8
cerebellar.vermal.lobules.I.V	ENSG00000224209	1	63655660	63782902	19.2271	4.81904e-09	V8
optic.chiasm	ENSG00000224521	1	248712057	248727140	23.1678	1.30509e-10	V8
ALIC.FA	ENSG00000224521	1	248712057	248727140	31.6722	7.29561e-12	V8
CST.RD	ENSG00000224758	10	134774844	134775741	17.8966	6.63521e-09	V8
CST.MD	ENSG00000225421	2	199417919	199637080	19.7515	2.28477e-09	V8
CST.RD	ENSG00000225421	2	199417919	199637080	26.9953	1.41342e-12	V8
left.paracentral	ENSG00000225493	2	239419331	239463695	17.9241	9.86054e-09	V8
SS.L1	ENSG00000226337	9	71155952	71259358	18.4154	6.95273e-09	V8
right.parahippocampal	ENSG00000226699	10	135159258	135164230	20.2006	1.02134e-09	V8
IFO.FA	ENSG00000226699	10	135159258	135164230	21.0797	4.19761e-10	V8
IFO.MO	ENSG00000226699	10	135159258	135164230	20.0292	1.21493e-09	V8
IFO.L1	ENSG00000226699	10	135159258	135164230	22.9948	6.0656e-11	V8
SCR.MO	ENSG00000226807	8	142443929	142517330	18.6427	3.72448e-09	V8
right.putamen	ENSG00000227028	2	40013593	40482349	21.368	6.60962e-10	V8
cerebellar.vermal.lobules.VI.VII	ENSG00000227077	17	18476045	18476415	20.4382	1.67325e-09	V8
left.superior.temporal	ENSG00000227398	3	47205987	47288091	21.8616	1.04866e-09	V8
left.caudal.middle.frontal	ENSG00000227398	3	47205987	47288091	36.922	2.91116e-11	V8
left.insula	ENSG00000227398	3	47205987	47288091	52.6322	2.91152e-11	V8
right.isthmus.cingulate	ENSG00000227398	3	47205987	47288091	69.7368	2.91156e-11	V8
right.precuneus	ENSG00000227398	3	47205987	47288091	21.227	1.98116e-09	V8
right.superior.temporal	ENSG00000227398	3	47205987	47288091	51.7339	2.91147e-11	V8
right.insula	ENSG00000227398	3	47205987	47288091	29.7823	2.94673e-11	V8
left.inferior.parietal	ENSG00000227398	3	47205987	47288091	53.4496	2.91152e-11	V8
left.lateral.ventricle	ENSG00000227398	3	47205987	47288091	19.6928	9.02884e-09	V8
left.pallidum	ENSG00000227398	3	47205987	47288091	24.7169	8.39843e-11	V8
right.lateral.ventricle	ENSG00000227398	3	47205987	47288091	39.2081	2.91115e-11	V8
left.isthmus.cingulate	ENSG00000227398	3	47205987	47288091	48.3278	2.91149e-11	V8
SFO.L1	ENSG00000227398	3	47205987	47288091	46.8516	2.9114e-11	V8
SS.L1	ENSG00000227398	3	47205987	47288091	39.6449	2.91123e-11	V8
ALIC.MD	ENSG00000227398	3	47205987	47288091	32.2138	2.91429e-11	V8
ALIC.MO	ENSG00000227398	3	47205987	47288091	23.103	3.01372e-10	V8
CGH.MO	ENSG00000227398	3	47205987	47288091	41.5552	2.91132e-11	V8
FX.MO	ENSG00000227398	3	47205987	47288091	61.4936	2.91156e-11	V8
ACR.L1	ENSG00000227398	3	47205987	47288091	29.4024	2.96305e-11	V8
ALIC.L1	ENSG00000227398	3	47205987	47288091	96.8085	2.91109e-11	V8
BCC.L1	ENSG00000227398	3	47205987	47288091	53.9169	2.91155e-11	V8
GCC.L1	ENSG00000227398	3	47205987	47288091	32.2865	2.914e-11	V8
SS.L1	ENSG00000227765	4	185220282	185220800	20.0104	1.41445e-09	V8
RLIC.L1	ENSG00000228028	3	195977413	195978525	20.5062	7.97592e-10	V8
PCR.L1	ENSG00000228028	3	195977413	195978525	20.9574	5.05678e-10	V8
right.lateral.ventricle	ENSG00000228115	9	487774	495610	20.7241	5.68624e-10	V8
right.precuneus	ENSG00000228149	21	37541268	37542478	18.7243	4.57211e-09	V8
EC.L1	ENSG00000228413	3	195771566	195772125	21.7784	3.63879e-10	V8
left.rostral.anterior.cingulate	ENSG00000228431	1	68515043	68515428	18.0786	8.75174e-09	V8
FX.MO	ENSG00000228723	3	9234177	9236137	18.8506	6.7857e-09	V8
left.basal.forebrain	ENSG00000229261	10	70975089	70992246	19.8992	2.96523e-09	V8
CSF	ENSG00000229261	10	70975089	70992246	21.2896	7.38703e-10	V8
X4th.ventricle	ENSG00000229261	10	70975089	70992246	22.5123	2.16872e-10	V8
IFO.MO	ENSG00000229427	13	31885426	31887058	23.2207	4.28096e-11	V8
right.caudal.middle.frontal	ENSG00000229671	11	1923877	1929145	18.9999	3.94639e-09	V8
left.putamen	ENSG00000229671	11	1923877	1929145	19.3847	2.6583e-09	V8
left.accumbens.area	ENSG00000229671	11	1923877	1929145	26.625	1.67966e-12	V8
right.putamen	ENSG00000229671	11	1923877	1929145	21.2886	3.78899e-10	V8
right.accumbens.area	ENSG00000229671	11	1923877	1929145	22.6631	9.33682e-11	V8
SCC.L1	ENSG00000230054	9	117418584	117424654	22.4934	2.4777e-10	V8
FXST.MO	ENSG00000230054	9	117418584	117424654	28.6335	5.24913e-13	V8
CGC.MO	ENSG00000230525	2	67131568	67198594	23.3065	4.42095e-11	V8
PTR.MO	ENSG00000230929	5	125963709	125964011	18.6555	8.2485e-09	V8
left.caudal.anterior.cingulate	ENSG00000231274	19	56052023	56056909	23.8181	3.02947e-11	V8
left.posterior.cingulate	ENSG00000231274	19	56052023	56056909	20.9912	5.29046e-10	V8
left.rostral.anterior.cingulate	ENSG00000231274	19	56052023	56056909	22.4918	1.16027e-10	V8
CGH.MO	ENSG00000231494	2	232424614	232425075	20.9233	5.02995e-10	V8
CGH.RD	ENSG00000232374	3	158558788	158559873	18.8128	8.48862e-09	V8
CST.MD	ENSG00000232398	4	68632198	68639572	23.6704	6.94903e-11	V8
CGH.MO	ENSG00000232724	17	73070401	73075644	18.056	9.65937e-09	V8
white.matter	ENSG00000233308	3	190931080	190952394	23.3112	9.67615e-11	V8
BCC.MD	ENSG00000233754	21	44201184	44202343	20.2029	9.51463e-10	V8
FX.MD	ENSG00000235085	17	4578674	4600126	22.5546	9.76633e-11	V8
FX.RD	ENSG00000235085	17	4578674	4600126	24.2525	1.75754e-11	V8
left.parahippocampal	ENSG00000235257	3	37786923	37903271	23.6144	1.93688e-10	V8
right.pars.opercularis	ENSG00000235257	3	37786923	37903271	38.6845	2.90861e-11	V8
right.precuneus	ENSG00000235257	3	37786923	37903271	40.6564	2.90868e-11	V8
left.basal.forebrain	ENSG00000235257	3	37786923	37903271	24.7991	7.9871e-11	V8
right.basal.forebrain	ENSG00000235257	3	37786923	37903271	51.58	2.90885e-11	V8
left.inferior.lateral.ventricle	ENSG00000235257	3	37786923	37903271	38.025	2.90861e-11	V8
right.inferior.lateral.ventricle	ENSG00000235257	3	37786923	37903271	21.5749	1.41207e-09	V8
PLIC.L1	ENSG00000235257	3	37786923	37903271	36.4417	2.90864e-11	V8
PTR.L1	ENSG00000235257	3	37786923	37903271	34.8081	2.90884e-11	V8
RLIC.L1	ENSG00000235257	3	37786923	37903271	68.0433	2.90928e-11	V8
SCC.L1	ENSG00000235257	3	37786923	37903271	44.2621	2.90868e-11	V8
SS.L1	ENSG00000235257	3	37786923	37903271	85.3896	2.90977e-11	V8
CGC.MD	ENSG00000235257	3	37786923	37903271	29.5112	2.95555e-11	V8
CGH.MD	ENSG00000235257	3	37786923	37903271	74.1172	2.90946e-11	V8
CST.MD	ENSG00000235257	3	37786923	37903271	61.692	2.90904e-11	V8
FXST.MD	ENSG00000235257	3	37786923	37903271	70.9444	2.90935e-11	V8
PLIC.MD	ENSG00000235257	3	37786923	37903271	23.9741	1.44278e-10	V8
RLIC.MD	ENSG00000235257	3	37786923	37903271	47.9807	2.90874e-11	V8
SCC.MD	ENSG00000235257	3	37786923	37903271	20.0011	6.68609e-09	V8
UNC.MO	ENSG00000235257	3	37786923	37903271	19.7919	8.22397e-09	V8
CGH.RD	ENSG00000235257	3	37786923	37903271	45.6823	2.90872e-11	V8
FXST.RD	ENSG00000235257	3	37786923	37903271	20.0011	6.68609e-09	V8
Average.L1	ENSG00000235257	3	37786923	37903271	28.5972	3.02509e-11	V8
BCC.L1	ENSG00000235257	3	37786923	37903271	25.8482	4.70032e-11	V8
CGC.L1	ENSG00000235257	3	37786923	37903271	47.3304	2.90882e-11	V8
CGH.L1	ENSG00000235257	3	37786923	37903271	44.1648	2.9087e-11	V8
CST.L1	ENSG00000235257	3	37786923	37903271	84.0116	2.90975e-11	V8
EC.L1	ENSG00000235257	3	37786923	37903271	23.6342	1.90486e-10	V8
BCC.FA	ENSG00000235257	3	37786923	37903271	23.0876	3.06671e-10	V8
FXST.L1	ENSG00000235257	3	37786923	37903271	72.144	2.90939e-11	V8
UNC.MD	ENSG00000235288	3	42846696	42893920	21.3201	5.83921e-10	V8
PCR.MD	ENSG00000235718	11	119209652	119217383	19.8748	3.28239e-09	V8
right.basal.forebrain	ENSG00000236844	3	195281428	195281901	19.0832	7.63868e-09	V8
X3rd.ventricle	ENSG00000236844	3	195281428	195281901	26.4732	1.07707e-11	V8
left.lateral.ventricle	ENSG00000236844	3	195281428	195281901	21.3493	7.94404e-10	V8
SLF.MO	ENSG00000236844	3	195281428	195281901	19.6453	4.35563e-09	V8
ACR.MO	ENSG00000237433	3	32232239	32233119	18.3851	5.32911e-09	V8
RLIC.L1	ENSG00000239122	3	195655460	195655646	18.5609	5.4366e-09	V8
PCR.L1	ENSG00000239122	3	195655460	195655646	19.0706	3.23403e-09	V8
ALIC.MD	ENSG00000240418	19	16523495	16524387	21.9684	1.79116e-10	V8
CGH.L1	ENSG00000240418	19	16523495	16524387	21.0432	4.55943e-10	V8
FXST.L1	ENSG00000240418	19	16523495	16524387	24.2161	1.86211e-11	V8
FX.L1	ENSG00000241129	12	125420001	125420441	18.917	6.69821e-09	V8
cerebellar.vermal.lobules.VI.VII	ENSG00000242550	18	61564408	61603345	20.9987	4.99574e-10	V8
right.lateral.occipital	ENSG00000243560	19	47192056	47192325	27.3081	9.15046e-13	V8
right.lateral.ventricle	ENSG00000243560	19	47192056	47192325	23.0451	7.09304e-11	V8
CGH.FA	ENSG00000244097	17	560034	560787	28.5387	3.26628e-13	V8
CGH.MO	ENSG00000244097	17	560034	560787	20.5792	8.24567e-10	V8
CGH.RD	ENSG00000244097	17	560034	560787	20.4113	9.73241e-10	V8
FXST.MO	ENSG00000244691	14	103878456	103879098	18.9089	6.75235e-09	V8
SS.L1	ENSG00000245317	5	179286013	179288283	23.497	5.1027e-11	V8
SS.MO	ENSG00000245317	5	179286013	179288283	22.4409	1.45434e-10	V8
right.posterior.cingulate	ENSG00000248564	4	331886	332372	22.6559	7.06136e-11	V8
ACR.FA	ENSG00000248564	4	331886	332372	19.0401	2.69147e-09	V8
FXST.FA	ENSG00000248564	4	331886	332372	18.7808	3.49725e-09	V8
RLIC.FA	ENSG00000248564	4	331886	332372	23.7948	2.25173e-11	V8
GCC.MO	ENSG00000248964	8	29672520	29712059	25.4342	9.41103e-12	V8
right.basal.forebrain	ENSG00000248968	5	10248437	10250027	19.8453	2.64822e-09	V8
white.matter	ENSG00000249509	4	113436541	113468037	18.4605	7.19346e-09	V8
white.matter	ENSG00000250282	17	48178068	48179284	27.134	1.05638e-12	V8
right.caudal.middle.frontal	ENSG00000253125	8	22547663	22656129	18.4466	5.61698e-09	V8
UNC.MO	ENSG00000253525	8	92169513	92170976	18.4024	6.28933e-09	V8
cerebellar.vermal.lobules.VIII.X	ENSG00000253746	8	37262957	37264242	19.1506	2.95451e-09	V8
SCC.MO	ENSG00000253746	8	37262957	37264242	18.607	5.13955e-09	V8
PLIC.FA	ENSG00000253746	8	37262957	37264242	18.4602	5.96912e-09	V8
left.pars.triangularis	ENSG00000254415	19	52145806	52150054	22.6585	4.35e-11	V6
left.accumbens.area	ENSG00000254415	19	52145806	52150054	204.858	4.35e-09	V6
CGC.MO	ENSG00000254415	19	52145806	52150054	19.5614	8.05e-10	V6
SFO.RD	ENSG00000254415	19	52145806	52150054	21.9745	8.2e-11	V6
SFO.FA	ENSG00000254415	19	52145806	52150054	28.5736	2.14e-13	V6
left.superior.temporal	ENSG00000254887	19	42636707	42641251	19.177	2.80123e-09	V8
right.superior.temporal	ENSG00000254887	19	42636707	42641251	19.5517	1.91644e-09	V8
right.cuneus	ENSG00000255916	12	132906436	132908161	18.113	5.5803e-09	V8
right.superior.temporal	ENSG00000255933	12	132241511	132242592	21.4217	6.36636e-10	V8
Average.MD	ENSG00000256019	12	11200931	11201855	18.9865	3.40729e-09	V8
BCC.MD	ENSG00000256019	12	11200931	11201855	21.7267	2.18669e-10	V8
CGC.MD	ENSG00000256019	12	11200931	11201855	18.3107	6.71814e-09	V8
PCR.MD	ENSG00000256019	12	11200931	11201855	18.6428	4.81189e-09	V8
RLIC.MD	ENSG00000256019	12	11200931	11201855	18.4613	5.77458e-09	V8
SS.MD	ENSG00000256019	12	11200931	11201855	22.3559	1.16461e-10	V8
FXST.RD	ENSG00000256019	12	11200931	11201855	19.9329	1.31861e-09	V8
RLIC.RD	ENSG00000256019	12	11200931	11201855	18.4007	6.13718e-09	V8
SS.RD	ENSG00000256019	12	11200931	11201855	18.8398	3.94811e-09	V8
left.lateral.orbitofrontal	ENSG00000256312	12	132674758	132675542	21.6287	2.29636e-10	V8
left.precentral	ENSG00000256312	12	132674758	132675542	20.967	4.47155e-10	V8
left.superior.frontal	ENSG00000256312	12	132674758	132675542	19.218	2.61311e-09	V8
left.superior.temporal	ENSG00000256312	12	132674758	132675542	24.1067	1.90044e-11	V8
right.inferior.temporal	ENSG00000256312	12	132674758	132675542	18.6723	4.53759e-09	V8
right.precentral	ENSG00000256312	12	132674758	132675542	20.928	4.65072e-10	V8
right.superior.frontal	ENSG00000256312	12	132674758	132675542	20.6577	6.10771e-10	V8
right.superior.temporal	ENSG00000256312	12	132674758	132675542	71.3832	7.27762e-12	V8
left.lateral.occipital	ENSG00000256312	12	132674758	132675542	20.6098	6.41002e-10	V8
ALIC.L1	ENSG00000256312	12	132674758	132675542	20.001	1.18485e-09	V8
Average.FA	ENSG00000256312	12	132674758	132675542	18.8059	3.96405e-09	V8
left.lateral.orbitofrontal	ENSG00000256542	12	132853935	132855447	24.1729	1.70549e-11	V8
left.medial.orbitofrontal	ENSG00000256542	12	132853935	132855447	24.7836	9.19953e-12	V8
left.caudal.anterior.cingulate	ENSG00000256542	12	132853935	132855447	26.9902	9.93317e-13	V8
left.rostral.anterior.cingulate	ENSG00000256542	12	132853935	132855447	19.2666	2.45481e-09	V8
left.superior.temporal	ENSG00000256542	12	132853935	132855447	25.3397	5.24647e-12	V8
left.insula	ENSG00000256542	12	132853935	132855447	22.2115	1.23945e-10	V8
right.caudal.anterior.cingulate	ENSG00000256542	12	132853935	132855447	19.4597	2.01741e-09	V8
right.fusiform	ENSG00000256542	12	132853935	132855447	21.6408	2.20887e-10	V8
right.inferior.temporal	ENSG00000256542	12	132853935	132855447	19.7909	1.44129e-09	V8
right.lateral.orbitofrontal	ENSG00000256542	12	132853935	132855447	28.2235	2.84439e-13	V8
right.medial.orbitofrontal	ENSG00000256542	12	132853935	132855447	20.1924	9.58858e-10	V8
right.posterior.cingulate	ENSG00000256542	12	132853935	132855447	18.0107	8.80693e-09	V8
right.superior.frontal	ENSG00000256542	12	132853935	132855447	19.0099	3.18636e-09	V8
right.superior.temporal	ENSG00000256542	12	132853935	132855447	19.065	3.01289e-09	V8
left.fusiform	ENSG00000256542	12	132853935	132855447	21.4398	2.70772e-10	V8
left.inferior.parietal	ENSG00000256542	12	132853935	132855447	24.9585	7.71261e-12	V8
ACR.L1	ENSG00000257122	16	22430090	22449036	22.1677	1.19488e-10	V8
CGH.MO	ENSG00000259336	15	35391223	35461899	19.0468	3.43085e-09	V8
PLIC.MO	ENSG00000259336	15	35391223	35461899	18.3627	6.87416e-09	V8
IFO.L1	ENSG00000260071	16	9560512	9611421	26.1666	1.10219e-11	V8
left.posterior.cingulate	ENSG00000262874	19	51891543	51893828	22.5243	9.67448e-11	V8
right.isthmus.cingulate	ENSG00000262874	19	51891543	51893828	25.505	4.71012e-12	V8
CSF	ENSG00000262874	19	51891543	51893828	23.767	2.73987e-11	V8
left.pars.triangularis	ENSG00000264301	18	14969000	14970467	20.3365	1.81042e-09	V8
left.cuneus	ENSG00000264301	18	14969000	14970467	19.9551	2.65287e-09	V8
left.pars.opercularis	ENSG00000266145	18	14222007	14222330	17.4863	8.41912e-09	V8
right.caudal.middle.frontal	ENSG00000267192	19	56898781	56899793	19.6485	3.80194e-09	V8
white.matter	ENSG00000267304	19	3672580	3674293	21.9126	2.07426e-10	V8
left.inferior.lateral.ventricle	ENSG00000267304	19	3672580	3674293	28.5567	2.4647e-13	V8
CST.FA	ENSG00000267304	19	3672580	3674293	28.3258	3.05533e-13	V8
FXST.L1	ENSG00000267304	19	3672580	3674293	19.8555	1.69622e-09	V8
left.inferior.lateral.ventricle	ENSG00000267387	19	10199708	10201053	19.8273	2.80537e-09	V8
left.inferior.lateral.ventricle	ENSG00000267412	19	2610153	2611860	19.3712	2.25675e-09	V8
CST.FA	ENSG00000267412	19	2610153	2611860	19.2004	2.68202e-09	V8

## Sheet: readme
ID: ID of neuroimaging traits
ENSG: Gene ID
CHR: the chromosome the gene is on
P0/P1: the annotation boundaries of the gene on that chromosome
Test_score: the test statistics provided by UTMOST
P-value: the raw p-value of gene
Version: the version of GTEx reference panels that generates the significant result. If both v6 and v8 versions are significant, we reported the results and associated version that had the smaller p-value.
