# Supplementary material for: Transcriptome-wide association analysis of brain structures yields insights into pleiotropy with complex neuropsychiatric traits
Source: Nat Commun. 2021 May 17;12:2878. doi: 10.1038/s41467-021-23130-y (PMC8128893; doi:10.1038/s41467-021-23130-y)
Supplement: Supplementary file 2 — Supplementary Data 1-23 [file 41467_2021_23130_MOESM2_ESM.zip › supp_data/Supplementary_Data_11.xlsx]

## Sheet: Supp_Data11
Supplementary Data 11: Conditional analysis of significant gene-trait associations discovered in UKB cross-tissue TWAS analysis of 211 neuroimaging traits (n=19,629 subjects for ROI volumes and 17,706 for DTI parameters)
ID	ENSG	gene	test_score	p_value
right.hippocampus	ENSG00000156076	WIF1	22.5143	1.59312e-10
CGC.MD	ENSG00000152422	XRCC4	21.3032	4.19e-10
ACR.MD	ENSG00000152422	XRCC4	18.0833	1.1e-08
SCR.MD	ENSG00000152422	XRCC4	17.4958	1.99e-08
BCC.MO	ENSG00000174945	AMZ1	16.4661	2.25065e-08
left.hippocampus	ENSG00000156076	WIF1	17.3972	2.58136e-08
Average.MD	ENSG00000152422	XRCC4	17.2304	2.6e-08
left.precentral	ENSG00000176753	C15orf56	16.4042	3.86e-08
Average.FA	ENSG00000152422	XRCC4	16.5017	5.42e-08
Average.RD	ENSG00000152422	XRCC4	16.3852	6.1e-08
RLIC.MD	ENSG00000152422	XRCC4	16.0796	8.3e-08
ACR.MD	ENSG00000187860	CCDC157	15.0048	1.17817e-07
SCC.RD	ENSG00000152422	XRCC4	15.3134	1.8e-07
ACR.AD	ENSG00000152422	XRCC4	14.3989	4.56e-07
left.hippocampus	ENSG00000241749	RPSAP52	14.2351	4.60067e-07
right.cerebellum.white.matter	ENSG00000120860	CCDC53	13.3133	4.84753e-07
SLF.AD	ENSG00000136448	NMT1	13.2708	4.87e-07
PCR.MD	ENSG00000152422	XRCC4	14.265	5.22e-07
SCR.MD	ENSG00000187860	CCDC157	13.5323	5.51487e-07
GCC.MD	ENSG00000152422	XRCC4	14.1086	6.73e-07
SLF.RD	ENSG00000152422	XRCC4	13.855	7.93e-07
ACR.RD	ENSG00000152422	XRCC4	13.7909	8.46e-07
SLF.MD	ENSG00000152422	XRCC4	13.6704	9.57e-07
SCC.FA	ENSG00000152422	XRCC4	13.5853	1.04e-06
Average.AD	ENSG00000152422	XRCC4	13.5272	1.11e-06
right.cerebellum.white.matter	ENSG00000075188	NUP37	13.0639	1.2e-06
PCR.MD	ENSG00000187860	CCDC157	12.5204	1.60366e-06
SCC.MD	ENSG00000152422	XRCC4	12.6982	2.58e-06
SCR.RD	ENSG00000152422	XRCC4	12.6331	2.76e-06
left.cerebellum.white.matter	ENSG00000075188	NUP37	12.1794	2.91e-06
RLIC.RD	ENSG00000152422	XRCC4	12.5724	2.94e-06
PTR.RD	ENSG00000152422	XRCC4	12.4489	3.33e-06
ACR.RD	ENSG00000187860	CCDC157	11.7947	3.46793e-06
SCR.MD	ENSG00000120088	CRHR1	12.2249	4.78102e-06
left.lateral.ventricle	ENSG00000174945	AMZ1	11.3176	4.93044e-06
CGC.RD	ENSG00000152422	XRCC4	11.965	5.48e-06
PCR.AD	ENSG00000152422	XRCC4	11.8213	6.35e-06
PTR.MD	ENSG00000152422	XRCC4	11.6078	7.91e-06
BCC.MO	ENSG00000217455	AC073316.1	11.2045	8.02076e-06
ACR.RD	ENSG00000091947	TMEM101	11.1099	9.35887e-06
left.pallidum	ENSG00000180383	DEFB124	11.0959	1.06819e-05
SCC.RD	ENSG00000187860	CCDC157	10.7167	1.09907e-05
SS.MD	ENSG00000187860	CCDC157	10.475	1.42449e-05
Average.RD	ENSG00000091947	TMEM101	10.5138	1.71907e-05
PCR.RD	ENSG00000187860	CCDC157	10.176	1.96381e-05
Average.MD	ENSG00000091947	TMEM101	10.3493	2.03363e-05
SLF.AD	ENSG00000131094	C1QL1	10.7934	2.05e-05
Average.FA	ENSG00000091947	TMEM101	10.0695	2.70739e-05
ALIC.MD	ENSG00000136448	NMT1	9.31132	2.9e-05
GCC.RD	ENSG00000152422	XRCC4	10.3162	3.22e-05
right.precentral	ENSG00000176753	C15orf56	9.97738	3.34e-05
FX.FA	ENSG00000174945	AMZ1	9.52726	3.37362e-05
right.hippocampus	ENSG00000174106	LEMD3	9.288	3.51517e-05
BCC.MO	ENSG00000146535	GNA12	10.0287	3.65927e-05
right.hippocampus	ENSG00000241749	RPSAP52	9.77649	4.70012e-05
SLF.MD	ENSG00000181513	ACBD4	8.86911	5.39e-05
SS.MD	ENSG00000152422	XRCC4	9.67438	5.82e-05
right.hippocampus	ENSG00000256268	LINC02454	9.56321	5.95754e-05
X3rd.ventricle	ENSG00000146535	GNA12	9.51756	6.11613e-05
SS.RD	ENSG00000152422	XRCC4	9.44181	7.4e-05
UNC.FA	ENSG00000122691	TWIST1	9.34215	7.70237e-05
ACR.MD	ENSG00000120088	CRHR1	9.39959	7.74171e-05
CGC.FA	ENSG00000008300	CELSR3	9.57062	8.08e-05
SLF.FA	ENSG00000187860	CCDC157	8.82707	8.3445e-05
left.lateral.ventricle	ENSG00000146535	GNA12	9.16285	8.79705e-05
RLIC.MD	ENSG00000187860	CCDC157	8.76754	8.89353e-05
total.brain.volume	ENSG00000213326	RPS7P11	9.31839	8.95903e-05
right.lateral.ventricle	ENSG00000174945	AMZ1	8.58358	9.24591e-05
GCC.RD	ENSG00000187860	CCDC157	8.72887	9.26929e-05
right.hippocampus	ENSG00000226121	AHCTF1P1	8.3969	9.74411e-05
SLF.MD	ENSG00000187860	CCDC157	8.56908	0.000109976
SCR.MD	ENSG00000136448	NMT1	7.91346	0.000120149
left.hippocampus	ENSG00000226121	AHCTF1P1	8.14764	0.000126771
SCR.RD	ENSG00000187860	CCDC157	8.42826	0.000127867
ACR.MD	ENSG00000006062	MAP3K14	8.68986	0.000155182
right.hippocampus	ENSG00000149948	HMGA2	8.58425	0.000167118
PCR.RD	ENSG00000152422	XRCC4	8.86623	0.000169282
left.hippocampus	ENSG00000174106	LEMD3	7.70627	0.00018901
right.hippocampus	ENSG00000197301	HMGA2-AS1	8.28228	0.000205898
ACR.AD	ENSG00000136448	NMT1	7.35544	0.000214516
CGC.MD	ENSG00000136448	NMT1	7.29881	0.000227584
left.putamen	ENSG00000198554	WDHD1	7.97869	0.000239848
Average.AD	ENSG00000181513	ACBD4	7.44167	0.000243839
right.lateral.ventricle	ENSG00000146535	GNA12	8.15314	0.000249706
CGC.MO	ENSG00000008300	CELSR3	8.50138	0.000250879
SLF.MD	ENSG00000091947	TMEM101	7.88172	0.000258911
ACR.AD	ENSG00000181513	ACBD4	7.3616	0.000265476
CGC.MD	ENSG00000185294	SPPL2C	7.96235	0.000276825
left.precentral	ENSG00000230778	ANKRD63	8.14746	0.000279642
ACR.MD	ENSG00000181513	ACBD4	7.23913	0.000302363
left.hippocampus	ENSG00000256268	LINC02454	7.98965	0.000304703
CGC.MD	ENSG00000174695	TMEM167A	7.51162	0.000313195
Average.MD	ENSG00000181513	ACBD4	7.18487	0.000320313
PTR.AD	ENSG00000180340	FZD2	7.69534	0.00032084
left.hippocampus	ENSG00000149948	HMGA2	7.94575	0.000322409
right.cuneus	ENSG00000243364	EFNA4	8.08515	0.000328274
SCC.FA	ENSG00000187860	CCDC157	7.53293	0.000332996
PTR.MD	ENSG00000100314	CABP7	8.34499	0.000349645
right.hippocampus	ENSG00000183735	TBK1	7.82792	0.00035512
SLF.AD	ENSG00000225190	PLEKHM1	7.7036	0.000361751
right.hippocampus	ENSG00000256259	LINC02425	3.54492	0.000393712
total.brain.volume	ENSG00000261575	AC005829.1	6.44065	0.000395113
ACR.MD	ENSG00000233175	AC008105.1	7.27856	0.000406816
SS.RD	ENSG00000187860	CCDC157	7.33691	0.000410678
SLF.AD	ENSG00000181513	ACBD4	6.85289	0.000455933
SLF.RD	ENSG00000187860	CCDC157	7.18706	0.000482108
ACR.RD	ENSG00000120088	CRHR1	7.63867	0.000487546
total.brain.volume	ENSG00000120088	CRHR1	7.41329	0.000618178
GCC.MD	ENSG00000187860	CCDC157	6.84769	0.000693496
CGC.MD	ENSG00000159314	ARHGAP27	7.40182	0.000695482
left.cerebellum.exterior	ENSG00000110042	DTX4	6.59532	0.000700396
PLIC.FA	ENSG00000135835	KIAA1614	6.52963	0.000720782
PCR.MD	ENSG00000100003	SEC14L2	7.32674	0.000737434
ACR.RD	ENSG00000186868	MAPT	6.84566	0.000767585
ALIC.MD	ENSG00000225190	PLEKHM1	6.81184	0.000806261
ACR.MD	ENSG00000159314	ARHGAP27	7.27351	0.000888669
ACR.MD	ENSG00000225190	PLEKHM1	6.84558	0.000903755
SCC.FA	ENSG00000120088	CRHR1	6.95837	0.00099961
right.pallidum	ENSG00000180383	DEFB124	6.61916	0.00106545
ACR.MD	ENSG00000136448	NMT1	5.77761	0.00111433
ALIC.MD	ENSG00000261886	AC005670.1	-3.24504	0.00117662
right.middle.temporal	ENSG00000154118	JPH3	6.45873	0.00127913
ACR.MD	ENSG00000186868	MAPT	6.3476	0.00130164
CGC.MD	ENSG00000225190	PLEKHM1	6.4739	0.00134669
PTR.MD	ENSG00000187860	CCDC157	6.17119	0.00143422
ACR.RD	ENSG00000180340	FZD2	6.19124	0.00160415
left.hippocampus	ENSG00000197301	HMGA2-AS1	6.28715	0.00162811
RLIC.MD	ENSG00000280236	OR12D2	-3.15123	0.00162864
RLIC.MO	ENSG00000146535	GNA12	6.30628	0.00171687
GCC.MD	ENSG00000261575	AC005829.1	4.96729	0.00182204
right.hippocampus	ENSG00000111490	TBC1D30	6.3746	0.00185168
PTR.RD	ENSG00000187860	CCDC157	5.90423	0.00191199
GCC.FA	ENSG00000235173	HGH1	6.7557	0.00191538
white.matter	ENSG00000153029	MR1	5.64411	0.00192622
left.precentral	ENSG00000104081	BMF	6.34684	0.00196248
ACR.MD	ENSG00000180340	FZD2	5.97785	0.00201856
left.pallidum	ENSG00000179772	FOXS1	5.88096	0.00204827
left.putamen	ENSG00000187323	DCC	6.17008	0.00217596
ACR.RD	ENSG00000233175	AC008105.1	5.68736	0.00223909
SCC.RD	ENSG00000120088	CRHR1	6.17812	0.00228793
GCC.MD	ENSG00000233175	AC008105.1	5.63334	0.00237232
left.hippocampus	ENSG00000256259	LINC02425	3.01912	0.00253862
left.pallidum	ENSG00000131055	COX4I2	5.19851	0.00254081
Average.MD	ENSG00000182963	GJC1	5.50761	0.00258593
right.pallidum	ENSG00000149599	DUSP15	5.60285	0.00260894
right.hippocampus	ENSG00000231445	TIMM8AP1	6.29355	0.00263694
right.pallidum	ENSG00000131055	COX4I2	5.15741	0.00265354
left.hippocampus	ENSG00000183735	TBK1	5.85196	0.00293691
GCC.MD	ENSG00000176681	LRRC37A	4.20722	0.00312218
PCR.MD	ENSG00000219891	ZSCAN12P1	5.40652	0.00315698
SCC.RD	ENSG00000204709	C6orf100	5.24004	0.00336426
ALIC.RD	ENSG00000261886	AC005670.1	-2.92726	0.00342422
SCC.FA	ENSG00000219392	ZNF602P	4.25706	0.00370286
GCC.RD	ENSG00000235173	HGH1	6.132	0.00372483
right.putamen	ENSG00000187323	DCC	5.63841	0.00379036
CSF	ENSG00000131435	PDLIM4	5.37377	0.00381283
X4th.ventricle	ENSG00000226133	LINC02794	5.01186	0.00386786
SS.FA	ENSG00000187860	CCDC157	5.24996	0.00387191
cerebellar.vermal.lobules.I.V	ENSG00000164543	STK17A	5.76863	0.00398671
GCC.MD	ENSG00000186868	MAPT	5.28106	0.00401459
GCC.MD	ENSG00000159314	ARHGAP27	5.82303	0.00410944
PTR.AD	ENSG00000136448	NMT1	4.48603	0.00418938
SLF.MD	ENSG00000100003	SEC14L2	5.63316	0.00450605
PTR.FA	ENSG00000204709	C6orf100	4.93807	0.00460253
left.pallidum	ENSG00000149599	DUSP15	5.052	0.00471045
SCC.RD	ENSG00000219392	ZNF602P	4.00847	0.00478936
right.pallidum	ENSG00000179772	FOXS1	5.06673	0.00492421
ACR.RD	ENSG00000128298	BAIAP2L2	5.5051	0.00523661
IFO.AD	ENSG00000225190	PLEKHM1	5.19698	0.00534914
SLF.MD	ENSG00000120088	CRHR1	5.36836	0.00541956
white.matter	ENSG00000169231	THBS3	4.08183	0.00543043
Average.MD	ENSG00000225190	PLEKHM1	5.10604	0.00590217
GCC.MD	ENSG00000073969	NSF	4.8245	0.00627158
left.pericalcarine	ENSG00000049167	ERCC8	3.85154	0.00650901
total.brain.volume	ENSG00000186868	MAPT	5.33276	0.0065328
GCC.MD	ENSG00000235173	HGH1	5.56079	0.00685919
right.hippocampus	ENSG00000153179	RASSF3	5.30011	0.00694392
left.pallidum	ENSG00000101306	MYLK2	4.78713	0.00696743
Average.MD	ENSG00000159314	ARHGAP27	5.18396	0.00722422
CGC.MD	ENSG00000006062	MAP3K14	5.10897	0.00726346
Average.RD	ENSG00000204709	C6orf100	4.49284	0.00730548
SS.FA	ENSG00000128298	BAIAP2L2	5.09968	0.00791127
left.hippocampus	ENSG00000111490	TBC1D30	4.97019	0.00793243
SCC.FA	ENSG00000170458	CD14	4.66573	0.00798072
Average.RD	ENSG00000182963	GJC1	4.47367	0.00798582
left.putamen	ENSG00000131055	COX4I2	4.08602	0.00820884
Average.MD	ENSG00000233175	AC008105.1	4.45788	0.00829163
ALIC.FA	ENSG00000213326	RPS7P11	5.07911	0.00836329
PCR.MD	ENSG00000180340	FZD2	4.63372	0.00861012
right.putamen	ENSG00000131055	COX4I2	4.0393	0.0086219
EC.MD	ENSG00000108379	WNT3	3.94803	0.00867573
SS.FA	ENSG00000100003	SEC14L2	5.00232	0.00888389
CGC.MO	ENSG00000178035	IMPDH2	4.6388	0.00910627
GCC.RD	ENSG00000159314	ARHGAP27	5.00612	0.00968841
right.pallidum	ENSG00000229348	HYI-AS1	4.57397	0.010031
FX.FA	ENSG00000125998	FAM83C	4.40107	0.0104437
PTR.RD	ENSG00000204709	C6orf100	4.11435	0.0108192
GCC.RD	ENSG00000186868	MAPT	4.04448	0.0115202
BCC.FA	ENSG00000128298	BAIAP2L2	4.71999	0.0116206
SCC.FA	ENSG00000226314	ZNF192P1	4.24247	0.0122804
grey.matter	ENSG00000243364	EFNA4	4.63559	0.0124845
SCR.MD	ENSG00000225190	PLEKHM1	4.40355	0.0125983
GCC.MD	ENSG00000108379	WNT3	3.37815	0.0127552
CGC.MO	ENSG00000183763	TRAIP	4.17162	0.0130483
right.precentral	ENSG00000104081	BMF	4.5235	0.0130787
SCC.RD	ENSG00000128298	BAIAP2L2	4.58094	0.0133697
PLIC.FA	ENSG00000143324	XPR1	4.52087	0.0138295
SCC.FA	ENSG00000235109	ZSCAN31	3.56385	0.014143
FXST.RD	ENSG00000073969	NSF	4.04265	0.0142172
SLF.AD	ENSG00000186868	MAPT	3.82969	0.0144355
CSF	ENSG00000202533	AC116366.1	4.13754	0.0145095
GCC.FA	ENSG00000137185	ZSCAN9	3.79004	0.0150984
SLF.MD	ENSG00000225190	PLEKHM1	4.23275	0.0151377
left.precentral	ENSG00000137801	THBS1	4.57575	0.0158418
left.putamen	ENSG00000177350	RPL13AP3	4.3937	0.0159831
PLIC.RD	ENSG00000255571	MIR9-3HG	4.26771	0.0162089
Average.RD	ENSG00000225190	PLEKHM1	4.16498	0.0162808
X4th.ventricle	ENSG00000225762	LINC01389	3.94686	0.0169053
SCC.RD	ENSG00000243056	EIF4EBP3	3.73105	0.0170817
SCR.MD	ENSG00000204709	C6orf100	3.6554	0.0174133
left.amygdala	ENSG00000111247	RAD51AP1	4.21946	0.0177838
CGC.MD	ENSG00000120088	CRHR1	4.23044	0.018157
BCC.RD	ENSG00000186583	SPATC1	3.93434	0.0194343
CST.RD	ENSG00000196284	SUPT3H	3.27371	0.0195809
ALIC.MD	ENSG00000228696	ARL17B	3.1496	0.0197674
SFO.MD	ENSG00000120088	CRHR1	4.34487	0.0202094
SCC.FA	ENSG00000189298	ZKSCAN3	2.823	0.0212812
FXST.RD	ENSG00000238083	LRRC37A2	2.45763	0.0217549
left.pallidum	ENSG00000204548	DEFB121	2.28593	0.0222696
left.hippocampus	ENSG00000153179	RASSF3	4.20809	0.0225333
BCC.MO	ENSG00000103241	FOXF1	4.12019	0.0226878
right.pallidum	ENSG00000225190	PLEKHM1	3.85496	0.0227011
total.brain.volume	ENSG00000232300	FAM215B	2.38984	0.0227342
left.pallidum	ENSG00000178922	HYI	2.55133	0.0229041
CST.MD	ENSG00000196284	SUPT3H	3.12239	0.0229647
Average.MD	ENSG00000170458	CD14	3.50855	0.0250536
EC.MD	ENSG00000233175	AC008105.1	3.38432	0.0257799
Brain.stem	ENSG00000146285	SCML4	3.93848	0.025796
EC.MD	ENSG00000120088	CRHR1	3.88327	0.0259405
GCC.MD	ENSG00000225190	PLEKHM1	3.72083	0.0262049
RLIC.MD	ENSG00000187626	ZKSCAN4	3.67918	0.0266851
ALIC.FA	ENSG00000261575	AC005829.1	2.39362	0.0270003
EC.AD	ENSG00000120088	CRHR1	3.84161	0.0270708
left.inferior.parietal	ENSG00000241749	RPSAP52	3.72544	0.0271156
BCC.RD	ENSG00000204791	SMPD5	3.52451	0.0276988
ALIC.RD	ENSG00000238083	LRRC37A2	2.18779	0.0280921
GCC.FA	ENSG00000187626	ZKSCAN4	3.62776	0.0282038
PTR.MD	ENSG00000204709	C6orf100	3.17005	0.0287871
right.pallidum	ENSG00000101306	MYLK2	3.42657	0.0296154
ALIC.FA	ENSG00000232300	FAM215B	2.13045	0.0301301
SCC.FA	ENSG00000204709	C6orf100	3.11978	0.0303241
left.precentral	ENSG00000233041	PHGR1	3.89282	0.0306266
cerebellar.vermal.lobules.VIII.X	ENSG00000105819	PMPCB	3.65888	0.0307357
total.brain.volume	ENSG00000261886	AC005670.1	3.6152	0.0310044
left.pallidum	ENSG00000100994	PYGB	3.64164	0.0316694
right.pallidum	ENSG00000088320	REM1	3.36606	0.0317042
ALIC.RD	ENSG00000108379	WNT3	2.48569	0.0323338
PLIC.FA	ENSG00000255571	MIR9-3HG	3.59186	0.0329
total.brain.volume	ENSG00000185829	ARL17A	2.35317	0.0329138
SCC.FA	ENSG00000232795	SCAND3	3.59625	0.0338189
SCC.RD	ENSG00000182963	GJC1	3.16325	0.0338439
ALIC.MD	ENSG00000238083	LRRC37A2	2.03207	0.0340342
BCC.MO	ENSG00000125965	GDF5	3.18023	0.034067
ALIC.MD	ENSG00000108379	WNT3	2.43343	0.0341423
SLF.AD	ENSG00000120088	CRHR1	3.60606	0.0344252
left.pallidum	ENSG00000229348	HYI-AS1	3.41423	0.0344448
total.brain.volume	ENSG00000238083	LRRC37A2	2.0485	0.0345989
SCC.RD	ENSG00000235109	ZSCAN31	2.70857	0.0348176
PLIC.MD	ENSG00000261886	AC005670.1	-2.10709	0.0351242
IFO.AD	ENSG00000120088	CRHR1	3.5756	0.0355081
left.hippocampus	ENSG00000231445	TIMM8AP1	3.79016	0.0364775
left.pallidum	ENSG00000125901	MRPS26	3.1591	0.0365961
SCC.RD	ENSG00000226314	ZNF192P1	3.17026	0.0368181
CGC.MO	ENSG00000010256	UQCRC1	3.68762	0.0372796
ACR.RD	ENSG00000100003	SEC14L2	3.66364	0.0374228
PLIC.RD	ENSG00000185033	SEMA4B	3.06248	0.0384488
left.cerebellum.white.matter	ENSG00000111670	GNPTAB	2.85454	0.038463
ACR.MD	ENSG00000176681	LRRC37A	2.07103	0.0402898
right.cerebellum.white.matter	ENSG00000111670	GNPTAB	2.80596	0.0408937
ALIC.MD	ENSG00000159314	ARHGAP27	3.6203	0.0415479
left.pallidum	ENSG00000108599	AKAP10	2.8366	0.0415543
ALIC.FA	ENSG00000073969	NSF	3.00077	0.0422176
left.cerebellum.exterior	ENSG00000197629	MPEG1	3.45868	0.0428218
ALIC.MD	ENSG00000213326	RPS7P11	3.54283	0.0439583
total.brain.volume	ENSG00000073969	NSF	2.94646	0.0446798
SCC.MD	ENSG00000170458	CD14	3.03713	0.0447785
FXST.RD	ENSG00000158955	WNT9B	3.12209	0.0451273
FXST.RD	ENSG00000120088	CRHR1	3.33791	0.0451874
SCC.RD	ENSG00000128242	GAL3ST1	3.17881	0.0452808
GCC.RD	ENSG00000176087	SLC35A4	3.14054	0.0454584
PTR.FA	ENSG00000128298	BAIAP2L2	3.33742	0.0460299
BCC.MD	ENSG00000176681	LRRC37A	1.92423	0.0470209
Average.MD	ENSG00000120088	CRHR1	3.31141	0.048423
Average.RD	ENSG00000233175	AC008105.1	2.77923	0.0487074
SCC.RD	ENSG00000225173	AL662890.1	3.42092	0.049075
right.caudate	ENSG00000120088	CRHR1	3.25334	0.0492005
ALIC.RD	ENSG00000261575	AC005829.1	1.80467	0.0501997
left.pallidum	ENSG00000101004	NINL	3.27979	0.0502432
EC.MD	ENSG00000261886	AC005670.1	-1.94293	0.0520413
right.ventral.DC	ENSG00000203801	LINC00222	2.96273	0.0532123
CSF	ENSG00000113525	IL5	3.11874	0.0534238
right.parahippocampal	ENSG00000261886	AC005670.1	3.10682	0.0543344
X4th.ventricle	ENSG00000186790	FOXE3	2.29898	0.0543629
right.putamen	ENSG00000177350	RPL13AP3	3.23652	0.0553024
SCC.FA	ENSG00000189134	NKAPL	2.96621	0.0554802
SCR.MD	ENSG00000219891	ZSCAN12P1	2.72591	0.0558133
SCC.FA	ENSG00000124657	OR2B6	3.00712	0.0559274
cerebellar.vermal.lobules.I.V	ENSG00000105245	NUMBL	2.71285	0.0559827
CGC.MO	ENSG00000114349	GNAT1	1.38957	0.0561641
ALIC.FA	ENSG00000261886	AC005670.1	1.90706	0.0565297
PCR.MD	ENSG00000197279	ZNF165	2.86447	0.0568816
FXST.RD	ENSG00000225190	PLEKHM1	2.96204	0.0588729
right.precuneus	ENSG00000132591	ERAL1	3.56111	0.0589403
GCC.RD	ENSG00000176681	LRRC37A	1.69494	0.0601119
ACR.RD	ENSG00000100142	POLR2F	2.79857	0.0608928
left.caudate	ENSG00000213658	LAT	1.94494	0.0616667
SCC.RD	ENSG00000198315	ZKSCAN8	2.86177	0.064973
SLF.AD	ENSG00000159314	ARHGAP27	2.92683	0.06532
left.caudate	ENSG00000185905	C16orf54	3.09839	0.0659795
GCC.RD	ENSG00000186583	SPATC1	2.80995	0.0662487
left.pallidum	ENSG00000135823	STX6	2.68534	0.0663133
ACR.MD	ENSG00000100142	POLR2F	2.74568	0.066558
Average.RD	ENSG00000170458	CD14	2.56933	0.0666878
SLF.RD	ENSG00000100003	SEC14L2	3.11543	0.0672608
ALIC.RD	ENSG00000213326	RPS7P11	3.10066	0.0706208
X4th.ventricle	ENSG00000113520	IL4	2.31299	0.071647
SCC.FA	ENSG00000197279	ZNF165	2.59493	0.071801
IFO.AD	ENSG00000176681	LRRC37A	1.53274	0.0724027
SCC.RD	ENSG00000170458	CD14	2.54832	0.0726645
white.matter	ENSG00000163462	TRIM46	2.76861	0.0727929
left.ventral.DC	ENSG00000146285	SCML4	2.9489	0.0739934
white.matter	ENSG00000116521	SCAMP3	3.04361	0.0740457
CSF	ENSG00000217128	FNIP1	3.24489	0.074371
right.pallidum	ENSG00000101336	HCK	2.68726	0.0744093
SCC.RD	ENSG00000232795	SCAND3	2.89805	0.0751429
right.inferior.parietal	ENSG00000241749	RPSAP52	2.74691	0.0755544
FXST.RD	ENSG00000176681	LRRC37A	1.48812	0.0759431
right.precuneus	ENSG00000167549	CORO6	2.50798	0.0761405
left.caudate	ENSG00000197272	IL27	2.25574	0.0768286
left.lateral.ventricle	ENSG00000100106	TRIOBP	1.43009	0.0777589
SCR.FA	ENSG00000135835	KIAA1614	2.15703	0.0777907
ALIC.RD	ENSG00000228696	ARL17B	1.81085	0.0789783
ALIC.RD	ENSG00000073969	NSF	2.39698	0.0792527
BCC.FA	ENSG00000228630	HOTAIR	2.91231	0.0798221
BCC.FA	ENSG00000222044	AL031587.1	2.69825	0.0808294
SCC.FA	ENSG00000225173	AL662890.1	2.93488	0.0824738
total.brain.volume	ENSG00000108379	WNT3	1.53889	0.0874012
right.putamen	ENSG00000126777	KTN1	2.49747	0.0878784
CSF	ENSG00000235253	AC010240.2	7.74503	0.0879209
SCC.RD	ENSG00000189134	NKAPL	2.50349	0.0890116
GCC.MD	ENSG00000170458	CD14	2.31946	0.0891046
left.caudate	ENSG00000176953	NFATC2IP	1.69072	0.0892152
right.pallidum	ENSG00000189423	USP32P3	1.82825	0.090047
right.ventral.DC	ENSG00000146285	SCML4	2.76055	0.0903317
FXST.RD	ENSG00000108379	WNT3	1.49765	0.092532
CGC.MO	ENSG00000164062	APEH	1.9006	0.0949867
SCC.FA	ENSG00000187626	ZKSCAN4	2.99037	0.0952842
BCC.FA	ENSG00000197757	HOXC6	2.59118	0.0953262
GCC.RD	ENSG00000197858	GPAA1	2.47605	0.0956447
white.matter	ENSG00000177628	GBA	1.72944	0.0961218
right.pallidum	ENSG00000154898	CCDC144CP	1.40435	0.0963194
right.precuneus	ENSG00000108582	CPD	2.33342	0.0977081
white.matter	ENSG00000160766	GBAP1	2.77564	0.0995594
PCR.MD	ENSG00000197238	HIST1H4J	1.97761	0.100319
IFO.AD	ENSG00000158955	WNT9B	2.35434	0.101227
ACR.FA	ENSG00000100142	POLR2F	2.31073	0.102401
GCC.FA	ENSG00000186868	MAPT	2.75983	0.104421
GCC.RD	ENSG00000204791	SMPD5	2.29412	0.105187
right.precuneus	ENSG00000266733	TBC1D29	2.21207	0.107315
ALIC.MD	ENSG00000073969	NSF	2.10282	0.107665
SCC.FA	ENSG00000196812	ZSCAN16	2.13537	0.107746
ALIC.RD	ENSG00000232300	FAM215B	0.981786	0.109056
PTR.MD	ENSG00000187626	ZKSCAN4	2.36223	0.109312
left.pallidum	ENSG00000101336	HCK	2.32082	0.109367
PLIC.MD	ENSG00000120088	CRHR1	2.5349	0.109801
left.pallidum	ENSG00000088320	REM1	2.17347	0.111419
ALIC.FA	ENSG00000120088	CRHR1	2.49712	0.114216
PLIC.AD	ENSG00000126267	COX6B1	1.20943	0.116184
BCC.FA	ENSG00000100142	POLR2F	2.18851	0.116552
total.brain.volume	ENSG00000203801	LINC00222	2.17494	0.121698
SLF.MD	ENSG00000204709	C6orf100	1.74229	0.125001
right.precuneus	ENSG00000160551	TAOK1	2.19968	0.125413
X4th.ventricle	ENSG00000186564	FOXD2	2.07623	0.126143
PCR.MD	ENSG00000204709	C6orf100	1.72632	0.127053
right.hippocampus	ENSG00000120265	PCMT1	1.93734	0.127218
white.matter	ENSG00000160767	FAM189B	1.95067	0.128173
right.precuneus	ENSG00000108576	SLC6A4	1.86384	0.128672
SCC.RD	ENSG00000197279	ZNF165	2.08502	0.129045
CGC.MO	ENSG00000213600	U73169.1	2.55514	0.129927
CGC.RD	ENSG00000120088	CRHR1	2.36526	0.130999
ACR.FA	ENSG00000187626	ZKSCAN4	2.17639	0.133037
right.insula	ENSG00000181264	TMEM136	1.64767	0.133241
right.putamen	ENSG00000254551	AP000873.3	1.72894	0.135008
GCC.MD	ENSG00000120088	CRHR1	2.30533	0.139381
BCC.FA	ENSG00000100151	PICK1	1.9904	0.140576
ALIC.MD	ENSG00000261575	AC005829.1	0.869128	0.141525
Average.MD	ENSG00000261886	AC005670.1	-1.46657	0.142513
right.precuneus	ENSG00000126653	NSRP1	1.90425	0.142645
SCC.FA	ENSG00000219891	ZSCAN12P1	1.82349	0.144342
SCC.RD	ENSG00000220721	OR1F12	0.787928	0.144584
right.pallidum	ENSG00000108599	AKAP10	1.64811	0.145124
SCC.RD	ENSG00000219891	ZSCAN12P1	1.82062	0.145515
Average.RD	ENSG00000120088	CRHR1	2.26213	0.145738
CGC.MD	ENSG00000176681	LRRC37A	0.883786	0.147115
left.pallidum	ENSG00000170298	LGALS9B	1.10833	0.147747
ALIC.RD	ENSG00000159314	ARHGAP27	2.19405	0.148315
CST.MO	ENSG00000134569	LRP4	2.66454	0.149264
right.insula	ENSG00000176927	EFCAB5	0.737473	0.149927
SCC.FA	ENSG00000197238	HIST1H4J	1.59162	0.150016
GCC.RD	ENSG00000178685	PARP10	1.2093	0.150157
ACR.FA	ENSG00000128298	BAIAP2L2	2.11648	0.150814
left.pallidum	ENSG00000066056	TIE1	2.3591	0.151415
PLIC.FA	ENSG00000167595	C19orf55	1.10388	0.152583
Average.FA	ENSG00000243056	EIF4EBP3	1.3766	0.155248
SLF.AD	ENSG00000176681	LRRC37A	0.818663	0.158293
GCC.RD	ENSG00000225190	PLEKHM1	2.02169	0.159004
IFO.AD	ENSG00000159314	ARHGAP27	2.09358	0.159632
right.precuneus	ENSG00000176927	EFCAB5	1.21118	0.160334
right.putamen	ENSG00000131981	LGALS3	1.86512	0.160356
ALIC.RD	ENSG00000120088	CRHR1	2.16599	0.160881
SLF.FA	ENSG00000243056	EIF4EBP3	1.52226	0.162122
total.brain.volume	ENSG00000176681	LRRC37A	0.788459	0.162282
left.caudate	ENSG00000196993	NPIPB9	1.25574	0.162334
GCC.FA	ENSG00000100151	PICK1	1.84889	0.164379
GCC.FA	ENSG00000176087	SLC35A4	1.92279	0.165848
SS.FA	ENSG00000100156	SLC16A8	1.54934	0.166299
right.pallidum	ENSG00000204548	DEFB121	1.38236	0.166877
SCC.FA	ENSG00000220721	OR1F12	0.664214	0.166882
right.cerebellum.exterior	ENSG00000254743	OR10V3P	2.00584	0.170947
ACR.FA	ENSG00000243056	EIF4EBP3	1.27644	0.172275
white.matter	ENSG00000239736	CEACAMP3	1.48736	0.1731
PCR.MD	ENSG00000198315	ZKSCAN8	1.93471	0.173392
GCC.RD	ENSG00000213523	SRA1	1.54615	0.173999
EC.RD	ENSG00000261886	AC005670.1	-1.35315	0.176027
ACR.RD	ENSG00000213923	CSNK1E	1.44786	0.178492
SCR.AD	ENSG00000103241	FOXF1	2.12282	0.17863
ACR.RD	ENSG00000243056	EIF4EBP3	1.45978	0.179425
SCC.FA	ENSG00000198315	ZKSCAN8	1.86882	0.179489
SCC.FA	ENSG00000137338	PGBD1	1.70446	0.183014
SCC.RD	ENSG00000124657	OR2B6	1.78396	0.184266
SCC.FA	ENSG00000176087	SLC35A4	1.81334	0.185802
CGC.MD	ENSG00000186868	MAPT	1.356	0.19142
ACR.MD	ENSG00000128298	BAIAP2L2	1.83124	0.191608
GCC.RD	ENSG00000170458	CD14	1.57355	0.19285
Brain.stem	ENSG00000111670	GNPTAB	1.34501	0.194053
ALIC.MD	ENSG00000120088	CRHR1	1.96929	0.196545
right.pallidum	ENSG00000101294	HM13	2.16569	0.197339
EC.MD	ENSG00000073969	NSF	1.48488	0.204167
left.pallidum	ENSG00000101294	HM13	2.1246	0.205861
Average.RD	ENSG00000261886	AC005670.1	-1.25416	0.2098
BCC.MD	ENSG00000120088	CRHR1	2.11212	0.21269
BCC.FA	ENSG00000170458	CD14	1.44296	0.214484
left.cerebellum.exterior	ENSG00000254743	OR10V3P	1.77887	0.216647
SCC.FA	ENSG00000197903	HIST1H2BK	1.38931	0.216922
right.pallidum	ENSG00000135823	STX6	1.4439	0.217486
left.putamen	ENSG00000137494	ANKRD42	1.44741	0.219374
ACR.MD	ENSG00000243056	EIF4EBP3	1.26224	0.219709
EC.MD	ENSG00000159314	ARHGAP27	2.04951	0.220052
SCC.RD	ENSG00000197238	HIST1H4J	1.21634	0.220911
GCC.FA	ENSG00000225190	PLEKHM1	1.69836	0.222113
right.superior.frontal	ENSG00000197238	H4C11	1.6492	0.225922
ALIC.FA	ENSG00000108379	WNT3	0.639568	0.231053
left.cerebellum.exterior	ENSG00000179958	DCTPP1	2.29228	0.233655
left.putamen	ENSG00000126787	DLGAP5	1.91507	0.237421
PLIC.MO	ENSG00000167595	C19orf55	0.791379	0.239742
right.precuneus	ENSG00000141298	SSH2	1.32306	0.24006
left.pallidum	ENSG00000154898	CCDC144CP	0.562108	0.241276
total.brain.volume	ENSG00000159314	ARHGAP27	1.70785	0.243449
FX.AD	ENSG00000160472	TMEM190	0.165063	0.246538
SCC.FA	ENSG00000158458	NRG2	1.80348	0.248974
total.brain.volume	ENSG00000225190	PLEKHM1	1.58907	0.2521
ALIC.FA	ENSG00000225190	PLEKHM1	1.57251	0.252465
Average.MO	ENSG00000254743	OR10V3P	1.63047	0.252772
PLIC.AD	ENSG00000066933	MYO9A	1.25323	0.253696
FXST.RD	ENSG00000186868	MAPT	1.91614	0.2551
Average.MD	ENSG00000243056	EIF4EBP3	1.10523	0.257901
PLIC.FA	ENSG00000126267	COX6B1	0.463941	0.258792
right.putamen	ENSG00000150672	DLG2	1.34359	0.260018
ACR.FA	ENSG00000105656	ELL	1.80197	0.2611
FX.AD	ENSG00000066933	MYO9A	1.23729	0.261813
CGC.MD	ENSG00000233175	AC008105.1	1.15268	0.263481
GCC.FA	ENSG00000120088	CRHR1	1.66761	0.265282
PLIC.FA	ENSG00000197808	ZNF461	1.64583	0.267055
right.hippocampus	ENSG00000178199	ZC3H12D	1.20086	0.267725
right.pallidum	ENSG00000170298	LGALS9B	0.444203	0.268577
BCC.RD	ENSG00000178685	PARP10	0.694115	0.269171
right.insula	ENSG00000132591	ERAL1	2.06754	0.269712
right.lateral.ventricle	ENSG00000103241	FOXF1	1.69686	0.271566
left.lateral.orbitofrontal	ENSG00000118094	TREH	1.09315	0.27352
FX.AD	ENSG00000103241	FOXF1	1.71451	0.277949
FXST.RD	ENSG00000159314	ARHGAP27	1.70339	0.279122
right.accumbens.area	ENSG00000181625	SLX1B	1.43958	0.279382
PLIC.FA	ENSG00000100142	POLR2F	1.36172	0.28337
left.insula	ENSG00000176927	EFCAB5	0.211255	0.285729
SCC.RD	ENSG00000187626	ZKSCAN4	1.4327	0.286061
white.matter	ENSG00000163352	LENEP	1.91842	0.286146
left.pallidum	ENSG00000030066	NUP160	1.233	0.290017
right.precentral	ENSG00000137801	THBS1	1.7808	0.29448
SLF.RD	ENSG00000243056	EIF4EBP3	0.972307	0.295239
left.insula	ENSG00000181264	TMEM136	0.872565	0.295367
GCC.MD	ENSG00000213523	SRA1	1.02744	0.295523
RLIC.RD	ENSG00000187626	ZKSCAN4	1.39067	0.298242
GCC.RD	ENSG00000233175	AC008105.1	1.02773	0.298959
ALIC.RD	ENSG00000225190	PLEKHM1	1.39466	0.301745
ACR.FA	ENSG00000222044	AL031587.1	1.35889	0.307538
GCC.FA	ENSG00000100142	POLR2F	1.22941	0.313329
cerebellar.vermal.lobules.I.V	ENSG00000254743	OR10V3P	1.41774	0.314585
SCC.FA	ENSG00000204961	PCDHA9	0.799729	0.315735
left.pallidum	ENSG00000198198	SZT2	1.05808	0.315923
left.caudate	ENSG00000178188	SH2B1	0.723584	0.316114
X4th.ventricle	ENSG00000146535	GNA12	0.728777	0.31825
BCC.RD	ENSG00000197858	GPAA1	1.07289	0.320351
left.cuneus	ENSG00000122691	TWIST1	1.26282	0.320864
ACR.RD	ENSG00000187626	ZKSCAN4	1.31521	0.321225
PLIC.MO	ENSG00000197808	ZNF461	1.45608	0.321554
SCC.RD	ENSG00000253846	PCDHGA10	1.09733	0.323869
Average.MO	ENSG00000118094	TREH	0.864706	0.326704
SCC.FA	ENSG00000243056	EIF4EBP3	0.888098	0.327297
right.ventral.DC	ENSG00000169288	MRPL1	1.28651	0.327798
SCC.FA	ENSG00000222044	AL031587.1	1.28175	0.330556
left.pallidum	ENSG00000159479	MED8	1.36672	0.332519
GCC.RD	ENSG00000120088	CRHR1	1.25049	0.33429
PCR.RD	ENSG00000187626	ZKSCAN4	1.25974	0.339052
PCR.AD	ENSG00000189134	NKAPL	1.17457	0.34417
SCR.MD	ENSG00000187626	ZKSCAN4	1.24281	0.344651
right.pallidum	ENSG00000066056	TIE1	1.55407	0.345839
SCC.RD	ENSG00000197153	HIST1H3J	1.31232	0.346241
ACR.MD	ENSG00000187626	ZKSCAN4	1.23492	0.347287
SCC.MD	ENSG00000243056	EIF4EBP3	0.60524	0.347481
SCR.MO	ENSG00000241973	PI4KA	0.539025	0.352411
PTR.RD	ENSG00000187626	ZKSCAN4	1.21569	0.35378
SCR.RD	ENSG00000135835	KIAA1614	0.696976	0.356823
FX.FA	ENSG00000146535	GNA12	0.60462	0.361493
left.pallidum	ENSG00000101346	POFUT1	1.30474	0.363245
left.pericalcarine	ENSG00000164181	ELOVL7	1.18545	0.363596
right.pallidum	ENSG00000196666	FAM180B	1.51931	0.364211
PCR.MO	ENSG00000261886	AC005670.1	-0.894638	0.370993
EC.AD	ENSG00000159314	ARHGAP27	1.25226	0.371225
right.pallidum	ENSG00000030066	NUP160	0.985757	0.371723
right.pallidum	ENSG00000261033	AC005730.2	0.852596	0.374481
SCC.RD	ENSG00000176087	SLC35A4	1.11109	0.374905
white.matter	ENSG00000143324	XPR1	1.36785	0.375069
PLIC.AD	ENSG00000105258	POLR2I	1.84843	0.375899
ACR.RD	ENSG00000222044	AL031587.1	1.14159	0.376054
BCC.MD	ENSG00000261886	AC005670.1	-0.883878	0.376775
PLIC.RD	ENSG00000243056	EIF4EBP3	0.707826	0.386034
right.precuneus	ENSG00000109118	PHF12	1.24082	0.386305
IFO.AD	ENSG00000186868	MAPT	0.903357	0.386559
RLIC.FA	ENSG00000167549	CORO6	0.924621	0.387442
CST.RD	ENSG00000124813	RUNX2	1.40906	0.3876
IFO.AD	ENSG00000108379	WNT3	0.311724	0.390596
left.putamen	ENSG00000101294	HM13	1.45046	0.3939
EC.MD	ENSG00000225190	PLEKHM1	1.10849	0.398268
left.pericalcarine	ENSG00000188725	SMIM15	1.13775	0.399807
ALIC.FA	ENSG00000186868	MAPT	1.44294	0.40005
right.insula	ENSG00000241631	RN7SL316P	0.154687	0.400195
right.precuneus	ENSG00000108262	GIT1	1.66579	0.403114
GCC.RD	ENSG00000100151	PICK1	0.94804	0.403587
PLIC.MO	ENSG00000126267	COX6B1	0.199249	0.406904
right.precuneus	ENSG00000118094	TREH	0.677524	0.410947
GCC.FA	ENSG00000213923	CSNK1E	0.623867	0.413304
PLIC.FA	ENSG00000267796	LIN37	0.606446	0.4194
right.precuneus	ENSG00000198720	ANKRD13B	1.23105	0.430237
right.hippocampus	ENSG00000120253	NUP43	1.13584	0.430735
right.precuneus	ENSG00000108587	GOSR1	0.0550179	0.430971
ACR.RD	ENSG00000261886	AC005670.1	-0.785421	0.432218
left.entorhinal	ENSG00000125965	GDF5	0.715362	0.434367
SCR.MO	ENSG00000070759	TESK2	0.367358	0.435451
left.insula	ENSG00000109118	PHF12	1.10153	0.437302
Brain.stem	ENSG00000118094	TREH	0.573717	0.440177
GCC.FA	ENSG00000213523	SRA1	0.625167	0.442417
left.ventral.DC	ENSG00000169288	MRPL1	1.06515	0.453973
Average.RD	ENSG00000243056	EIF4EBP3	0.341208	0.462787
SCC.RD	ENSG00000204961	PCDHA9	0.430459	0.463519
ACR.MD	ENSG00000261886	AC005670.1	-0.73273	0.463733
CSF	ENSG00000197208	SLC22A4	0.966563	0.464995
X3rd.ventricle	ENSG00000103241	FOXF1	1.0366	0.465787
right.putamen	ENSG00000126787	DLGAP5	1.13169	0.471247
PLIC.AD	ENSG00000004777	ARHGAP33	0.409404	0.474718
left.putamen	ENSG00000088320	REM1	0.712633	0.478109
left.cuneus	ENSG00000118094	TREH	0.524099	0.48012
FX.FA	ENSG00000232190	LINC02181	0.351502	0.484999
right.insula	ENSG00000141298	SSH2	0.730362	0.485932
FX.MD	ENSG00000103241	FOXF1	1.06842	0.48676
GCC.FA	ENSG00000170458	CD14	0.646525	0.488085
BCC.FA	ENSG00000243056	EIF4EBP3	0.287757	0.491866
PLIC.FA	ENSG00000105258	POLR2I	1.36655	0.497478
white.matter	ENSG00000143627	PKLR	0.784633	0.499389
SLF.MD	ENSG00000189134	NKAPL	0.767789	0.500714
left.precentral	ENSG00000167549	CORO6	0.643396	0.506343
RLIC.FA	ENSG00000198720	ANKRD13B	1.02681	0.507651
SCC.RD	ENSG00000100003	SEC14L2	1.03765	0.508272
left.insula	ENSG00000241631	RN7SL316P	0.0137385	0.509196
left.ventral.DC	ENSG00000219565	ZNF259P1	0.271535	0.511866
UNC.RD	ENSG00000197238	H4C11	0.834546	0.515146
SCR.MD	ENSG00000189134	NKAPL	0.731173	0.517045
left.putamen	ENSG00000149599	DUSP15	0.567303	0.5178
right.insula	ENSG00000108578	BLMH	0.880985	0.51905
GCC.RD	ENSG00000100142	POLR2F	0.685607	0.523877
right.putamen	ENSG00000101294	HM13	1.05433	0.530042
SCC.FA	ENSG00000253846	PCDHGA10	0.571679	0.536359
CGC.RD	ENSG00000243056	EIF4EBP3	0.339622	0.546202
PCR.MD	ENSG00000187626	ZKSCAN4	0.730591	0.547473
GCC.FA	ENSG00000222044	AL031587.1	0.70344	0.549558
ACR.FA	ENSG00000100156	SLC16A8	0.36484	0.552727
PLIC.MO	ENSG00000249861	LGALS16	0.743105	0.555066
CGH.AD	ENSG00000118094	TREH	0.36262	0.559712
SCC.FA	ENSG00000213923	CSNK1E	0.32759	0.560015
ALIC.MD	ENSG00000233175	AC008105.1	0.388716	0.565674
FX.RD	ENSG00000103241	FOXF1	0.852787	0.570187
right.pallidum	ENSG00000118094	TREH	0.336655	0.578175
PCR.MO	ENSG00000103241	FOXF1	0.819827	0.581854
right.insula	ENSG00000108576	SLC6A4	0.45594	0.586154
Average.RD	ENSG00000187626	ZKSCAN4	0.642085	0.58749
left.insula	ENSG00000132591	ERAL1	0.948003	0.590678
right.putamen	ENSG00000131979	GCH1	0.833767	0.591562
right.pallidum	ENSG00000165923	AGBL2	0.108253	0.5919
SCR.MD	ENSG00000197153	HIST1H3J	0.540669	0.593751
left.hippocampus	ENSG00000178199	ZC3H12D	0.328521	0.594725
PLIC.MO	ENSG00000267796	LIN37	0.182838	0.605297
SCR.MO	ENSG00000206140	TMEM191C	0.644076	0.607816
BCC.FA	ENSG00000100156	SLC16A8	0.266846	0.60993
right.pallidum	ENSG00000172247	C1QTNF4	0.0151023	0.611521
left.pallidum	ENSG00000196666	FAM180B	0.46062	0.613307
GCC.FA	ENSG00000240764	PCDHGC5	0.5549	0.617876
left.amygdala	ENSG00000256268	LINC02454	0.519788	0.627865
left.insula	ENSG00000108578	BLMH	0.54531	0.628309
left.pallidum	ENSG00000109920	FNBP4	0.489155	0.628419
left.lateral.ventricle	ENSG00000103241	FOXF1	0.659473	0.632489
SLF.MD	ENSG00000187626	ZKSCAN4	0.523861	0.64142
ALIC.FA	ENSG00000159314	ARHGAP27	0.594228	0.642587
RLIC.MO	ENSG00000135835	KIAA1614	0.131675	0.647242
right.lateral.ventricle	ENSG00000103257	SLC7A5	0.643477	0.647794
left.putamen	ENSG00000101336	HCK	0.292159	0.652197
FXST.RD	ENSG00000233175	AC008105.1	0.245239	0.652879
left.caudate	ENSG00000185875	THNSL1	0.0354497	0.656569
left.pericalcarine	ENSG00000035499	DEPDC1B	0.65163	0.657656
right.lateral.orbitofrontal	ENSG00000261886	AC005670.1	-0.436115	0.662759
right.cerebellum.exterior	ENSG00000179958	DCTPP1	0.528026	0.664533
SCC.RD	ENSG00000213523	SRA1	0.213431	0.668988
right.putamen	ENSG00000180383	DEFB124	0.320947	0.672072
right.putamen	ENSG00000101336	HCK	0.232334	0.672299
PCR.MD	ENSG00000189134	NKAPL	0.407549	0.675146
left.putamen	ENSG00000150672	DLG2	0.329955	0.675616
left.hippocampus	ENSG00000120265	PCMT1	0.594314	0.679315
Average.MD	ENSG00000187626	ZKSCAN4	0.418	0.688975
Average.FA	ENSG00000187626	ZKSCAN4	0.408952	0.69297
right.insula	ENSG00000132589	FLOT2	0.310117	0.693113
SCC.RD	ENSG00000099999	RNF215	0.0706894	0.693396
right.putamen	ENSG00000137494	ANKRD42	0.253827	0.697462
right.precuneus	ENSG00000168792	ABHD15	0.00072711	0.705726
EC.RD	ENSG00000120088	CRHR1	0.461823	0.70624
left.insula	ENSG00000108576	SLC6A4	0.105696	0.706481
left.hippocampus	ENSG00000115267	IFIH1	0.185883	0.70959
white.matter	ENSG00000243364	EFNA4	0.460838	0.714595
left.hippocampus	ENSG00000184575	XPOT	0.229589	0.716043
EC.MD	ENSG00000186868	MAPT	0.0814662	0.731847
GCC.MD	ENSG00000243056	EIF4EBP3	0.0112827	0.73932
right.hippocampus	ENSG00000184611	KCNH7	0.237267	0.741032
SCR.MO	ENSG00000103241	FOXF1	0.366113	0.746105
GCC.FA	ENSG00000204956	PCDHGA1	0.173299	0.749227
left.caudate	ENSG00000233232	NPIPB7	0.0071691	0.750008
SCR.FA	ENSG00000103241	FOXF1	0.336856	0.753446
left.putamen	ENSG00000179772	FOXS1	0.159417	0.760761
right.putamen	ENSG00000149599	DUSP15	0.114732	0.771368
ALIC.RD	ENSG00000233175	AC008105.1	0.06498	0.774915
GCC.RD	ENSG00000240764	PCDHGC5	0.171058	0.777884
left.pallidum	ENSG00000261033	AC005730.2	0.0726209	0.787409
left.lateral.ventricle	ENSG00000103257	SLC7A5	0.160792	0.798669
SCC.FA	ENSG00000213523	SRA1	0.0274573	0.799718
right.insula	ENSG00000167549	CORO6	0.0675098	0.82396
Average.FA	ENSG00000100142	POLR2F	0.0346264	0.832955
left.ventral.DC	ENSG00000138758	SEPTIN11	0.0669669	0.836292
right.accumbens.area	ENSG00000260442	ATP2A1-AS1	0.0684088	0.84145
right.amygdala	ENSG00000111247	RAD51AP1	0.116037	0.850802
left.supramarginal	ENSG00000261886	AC005670.1	-0.0572427	0.954353
SLF.RD	ENSG00000187626	ZKSCAN4	0	1
white.matter	ENSG00000135823	STX6	0	1
PLIC.FA	ENSG00000126262	FFAR2	0	1
left.insula	ENSG00000167549	CORO6	0	1
left.insula	ENSG00000126653	NSRP1	0	1
left.insula	ENSG00000141298	SSH2	0	1
ALIC.MD	ENSG00000176681	LRRC37A	0	1
ALIC.MD	ENSG00000186868	MAPT	0	1
X4th.ventricle	ENSG00000103241	FOXF1	0	1
FX.MD	ENSG00000160472	TMEM190	0	1
GCC.RD	ENSG00000243056	EIF4EBP3	0	1
GCC.RD	ENSG00000178209	PLEC	0	1
right.insula	ENSG00000126653	NSRP1	0	1
left.putamen	ENSG00000180383	DEFB124	0	1
SCR.FA	ENSG00000146535	GNA12	0	1
left.transverse.temporal	ENSG00000167549	CORO6	0	1
GCC.FA	ENSG00000243056	EIF4EBP3	0	1
RLIC.FA	ENSG00000176927	EFCAB5	0	1
RLIC.FA	ENSG00000126653	NSRP1	0	1
right.hippocampus	ENSG00000179958	DCTPP1	0	1
right.hippocampus	ENSG00000055211	GINM1	0	1
right.hippocampus	ENSG00000115267	IFIH1	0	1
right.hippocampus	ENSG00000131023	LATS1	0	1
SCC.FA	ENSG00000204956	PCDHGA1	0	1
grey.matter	ENSG00000118094	TREH	0	1
FXST.FA	ENSG00000176681	LRRC37A	0	1
FXST.FA	ENSG00000186868	MAPT	0	1
ALIC.MO	ENSG00000135823	STX6	0	1
EC.MO	ENSG00000118094	TREH	0	1
SCC.RD	ENSG00000204956	PCDHGA1	0	1
SCC.RD	ENSG00000240764	PCDHGC5	0	1
CST.MD	ENSG00000118094	TREH	0	1
ALIC.FA	ENSG00000176681	LRRC37A	0	1
PLIC.AD	ENSG00000130402	ACTN4	0	1
PLIC.AD	ENSG00000167595	C19orf55	0	1
left.accumbens.area	ENSG00000179958	DCTPP1	0	1
ALIC.RD	ENSG00000176681	LRRC37A	0	1
ALIC.RD	ENSG00000186868	MAPT	0	1
left.hippocampus	ENSG00000131023	LATS1	0	1
left.hippocampus	ENSG00000120253	NUP43	0	1
FX.RD	ENSG00000160472	TMEM190	0	1
left.cerebellum.white.matter	ENSG00000120860	CCDC53	0	1
right.transverse.temporal	ENSG00000066933	MYO9A	0	1
PLIC.FA	ENSG00000004777	ARHGAP33	0	1
total.brain.volume	ENSG00000062485	CS	0	1
SCR.MO	ENSG00000099937	SERPIND1	0	1
SCC.FA	ENSG00000100142	POLR2F	0	1
SCC.RD	ENSG00000100142	POLR2F	0	1
left.putamen	ENSG00000101306	MYLK2	0	1
right.putamen	ENSG00000101306	MYLK2	0	1
PLIC.FA	ENSG00000105668	UPK1A	0	1
PLIC.MO	ENSG00000105668	UPK1A	0	1
RLIC.FA	ENSG00000108578	BLMH	0	1
right.precuneus	ENSG00000108578	BLMH	0	1
left.insula	ENSG00000108587	GOSR1	0	1
right.pallidum	ENSG00000109920	FNBP4	0	1
SCC.FA	ENSG00000113073	SLC4A9	0	1
CSF	ENSG00000113520	IL4	0	1
FX.MD	ENSG00000113520	IL4	0	1
FX.RD	ENSG00000113520	IL4	0	1
X4th.ventricle	ENSG00000113525	IL5	0	1
FXST.FA	ENSG00000120088	CRHR1	0	1
left.insula	ENSG00000132589	FLOT2	0	1
left.pallidum	ENSG00000165923	AGBL2	0	1
left.insula	ENSG00000168792	ABHD15	0	1
right.insula	ENSG00000168792	ABHD15	0	1
left.pallidum	ENSG00000175216	CKAP5	0	1
right.pallidum	ENSG00000175216	CKAP5	0	1
right.putamen	ENSG00000179772	FOXS1	0	1
left.caudate	ENSG00000181625	SLX1B	0	1
right.caudate	ENSG00000181625	SLX1B	0	1
left.hippocampus	ENSG00000184611	KCNH7	0	1
SCC.FA	ENSG00000197238	H4C11	0	1
SCC.RD	ENSG00000197238	H4C11	0	1
right.transverse.temporal	ENSG00000197238	H4C11	0	1
SCC.FA	ENSG00000197487	GALP	0	1
SCC.RD	ENSG00000197487	GALP	0	1
left.insula	ENSG00000198720	ANKRD13B	0	1
right.insula	ENSG00000198720	ANKRD13B	0	1
left.pericalcarine	ENSG00000213891	RPL3P6	0	1
Brain.stem	ENSG00000219565	ZNF259P1	0	1
right.ventral.DC	ENSG00000219565	ZNF259P1	0	1
PCR.MD	ENSG00000220721	OR1F12	0	1
PTR.MD	ENSG00000220721	OR1F12	0	1
PTR.RD	ENSG00000220721	OR1F12	0	1
RLIC.MD	ENSG00000220721	OR1F12	0	1
RLIC.RD	ENSG00000220721	OR1F12	0	1
SCR.MD	ENSG00000220721	OR1F12	0	1
SLF.MD	ENSG00000220721	OR1F12	0	1
right.vessel	ENSG00000249861	LGALS16	0	1
left.caudate	ENSG00000251417	AC145285.2	0	1
left.caudate	ENSG00000260442	ATP2A1-AS1	0	1
left.pallidum	ENSG00000117399	CDC20	NA	NA
SCR.MO	ENSG00000099940	SNAP29	NA	NA
PLIC.FA	ENSG00000105672	ETV2	NA	NA
PLIC.MO	ENSG00000105672	ETV2	NA	NA
ALIC.FA	ENSG00000108255	CRYBA1	NA	NA
left.caudate	ENSG00000108255	CRYBA1	NA	NA
right.caudate	ENSG00000108255	CRYBA1	NA	NA
ACR.FA	ENSG00000160957	RECQL4	NA	NA
ACR.MD	ENSG00000160957	RECQL4	NA	NA
ACR.RD	ENSG00000160957	RECQL4	NA	NA
ALIC.FA	ENSG00000160957	RECQL4	NA	NA
ALIC.MD	ENSG00000160957	RECQL4	NA	NA
ALIC.RD	ENSG00000160957	RECQL4	NA	NA
Average.FA	ENSG00000160957	RECQL4	NA	NA
Average.MD	ENSG00000160957	RECQL4	NA	NA
Average.MO	ENSG00000160957	RECQL4	NA	NA
Average.RD	ENSG00000160957	RECQL4	NA	NA
BCC.FA	ENSG00000160957	RECQL4	NA	NA
Brain.stem	ENSG00000160957	RECQL4	NA	NA
CGC.FA	ENSG00000160957	RECQL4	NA	NA
CGC.MD	ENSG00000160957	RECQL4	NA	NA
CGC.RD	ENSG00000160957	RECQL4	NA	NA
CGH.FA	ENSG00000160957	RECQL4	NA	NA
CGH.MD	ENSG00000160957	RECQL4	NA	NA
CGH.MO	ENSG00000160957	RECQL4	NA	NA
CGH.RD	ENSG00000160957	RECQL4	NA	NA
CST.FA	ENSG00000160957	RECQL4	NA	NA
EC.FA	ENSG00000160957	RECQL4	NA	NA
EC.MD	ENSG00000160957	RECQL4	NA	NA
EC.RD	ENSG00000160957	RECQL4	NA	NA
FX.MD	ENSG00000160957	RECQL4	NA	NA
FX.RD	ENSG00000160957	RECQL4	NA	NA
FXST.FA	ENSG00000160957	RECQL4	NA	NA
FXST.RD	ENSG00000160957	RECQL4	NA	NA
GCC.FA	ENSG00000160957	RECQL4	NA	NA
GCC.MD	ENSG00000160957	RECQL4	NA	NA
GCC.RD	ENSG00000160957	RECQL4	NA	NA
IFO.FA	ENSG00000160957	RECQL4	NA	NA
IFO.MD	ENSG00000160957	RECQL4	NA	NA
IFO.MO	ENSG00000160957	RECQL4	NA	NA
IFO.RD	ENSG00000160957	RECQL4	NA	NA
PCR.FA	ENSG00000160957	RECQL4	NA	NA
PCR.MO	ENSG00000160957	RECQL4	NA	NA
PCR.RD	ENSG00000160957	RECQL4	NA	NA
PLIC.FA	ENSG00000160957	RECQL4	NA	NA
PLIC.MO	ENSG00000160957	RECQL4	NA	NA
PLIC.RD	ENSG00000160957	RECQL4	NA	NA
PTR.FA	ENSG00000160957	RECQL4	NA	NA
PTR.MD	ENSG00000160957	RECQL4	NA	NA
PTR.RD	ENSG00000160957	RECQL4	NA	NA
RLIC.FA	ENSG00000160957	RECQL4	NA	NA
RLIC.MO	ENSG00000160957	RECQL4	NA	NA
RLIC.RD	ENSG00000160957	RECQL4	NA	NA
SCR.FA	ENSG00000160957	RECQL4	NA	NA
SCR.MD	ENSG00000160957	RECQL4	NA	NA
SCR.MO	ENSG00000160957	RECQL4	NA	NA
SCR.RD	ENSG00000160957	RECQL4	NA	NA
SFO.FA	ENSG00000160957	RECQL4	NA	NA
SFO.MD	ENSG00000160957	RECQL4	NA	NA
SFO.RD	ENSG00000160957	RECQL4	NA	NA
SLF.FA	ENSG00000160957	RECQL4	NA	NA
SLF.MD	ENSG00000160957	RECQL4	NA	NA
SLF.MO	ENSG00000160957	RECQL4	NA	NA
SLF.RD	ENSG00000160957	RECQL4	NA	NA
SS.FA	ENSG00000160957	RECQL4	NA	NA
SS.MD	ENSG00000160957	RECQL4	NA	NA
SS.MO	ENSG00000160957	RECQL4	NA	NA
SS.RD	ENSG00000160957	RECQL4	NA	NA
UNC.FA	ENSG00000160957	RECQL4	NA	NA
left.hippocampus	ENSG00000160957	RECQL4	NA	NA
left.pars.opercularis	ENSG00000160957	RECQL4	NA	NA
left.precuneus	ENSG00000160957	RECQL4	NA	NA
left.putamen	ENSG00000160957	RECQL4	NA	NA
left.rostral.anterior.cingulate	ENSG00000160957	RECQL4	NA	NA
left.rostral.middle.frontal	ENSG00000160957	RECQL4	NA	NA
left.ventral.DC	ENSG00000160957	RECQL4	NA	NA
right.hippocampus	ENSG00000160957	RECQL4	NA	NA
right.inferior.lateral.ventricle	ENSG00000160957	RECQL4	NA	NA
right.insula	ENSG00000160957	RECQL4	NA	NA
right.pars.orbitalis	ENSG00000160957	RECQL4	NA	NA
right.pars.triangularis	ENSG00000160957	RECQL4	NA	NA
right.putamen	ENSG00000160957	RECQL4	NA	NA
right.rostral.middle.frontal	ENSG00000160957	RECQL4	NA	NA
right.ventral.DC	ENSG00000160957	RECQL4	NA	NA
total.brain.volume	ENSG00000160957	RECQL4	NA	NA
white.matter	ENSG00000173080	RXFP4	NA	NA
left.insula	ENSG00000179761	PIPOX	NA	NA
right.insula	ENSG00000179761	PIPOX	NA	NA
right.precuneus	ENSG00000179761	PIPOX	NA	NA
ALIC.MD	ENSG00000204650	LINC02210	NA	NA
ALIC.RD	ENSG00000204650	LINC02210	NA	NA
total.brain.volume	ENSG00000204650	LINC02210	NA	NA
ALIC.RD	ENSG00000214401	KANSL1-AS1	NA	NA
FXST.RD	ENSG00000214401	KANSL1-AS1	NA	NA
total.brain.volume	ENSG00000214401	KANSL1-AS1	NA	NA
ALIC.MD	ENSG00000214425	LRRC37A4P	NA	NA
ALIC.RD	ENSG00000214425	LRRC37A4P	NA	NA
FXST.RD	ENSG00000214425	LRRC37A4P	NA	NA
total.brain.volume	ENSG00000214425	LRRC37A4P	NA	NA
UNC.MO	ENSG00000249279	LINC02057	NA	NA
CGC.MD	ENSG00000261886	AC005670.1	NA	NA
GCC.FA	ENSG00000261886	AC005670.1	NA	NA
GCC.MD	ENSG00000261886	AC005670.1	NA	NA
GCC.RD	ENSG00000261886	AC005670.1	NA	NA
left.entorhinal	ENSG00000261886	AC005670.1	NA	NA
right.superior.frontal	ENSG00000261886	AC005670.1	NA	NA
left.putamen	ENSG00000264296	AC090666.1	NA	NA
right.putamen	ENSG00000264296	AC090666.1	NA	NA

## Sheet: readme
ID: ID of neuroimaging traits
ENSG: ENSG ID
Gene: Symbol of gene
Test_score: the test statistics of cross-tissue conditional analysis provided by UTMOST
P-value: the raw p-value of gene in conditional analysis
