# Supplementary material for: Transcriptome-wide association analysis of brain structures yields insights into pleiotropy with complex neuropsychiatric traits
Source: Nat Commun. 2021 May 17;12:2878. doi: 10.1038/s41467-021-23130-y (PMC8128893; doi:10.1038/s41467-021-23130-y)
Supplement: Supplementary file 2 — Supplementary Data 1-23 [file 41467_2021_23130_MOESM2_ESM.zip › supp_data/Supplementary_Data_1.xlsx]

## Sheet: Supp_Data1
Supplementary Data 1: List of significant gene-trait associations discovered in UKB cross-tissue TWAS analysis of 211 neuroimaging traits (n=19,629 subjects for ROI volumes and 17,706 for DTI parameters)
ID	Gene	ENSG	CHR	P0	P1	Test_score	P_value	version
SCC.RD	PCDHGC5	ENSG00000240764	5	140868808	140871267	31.1818	1.3e-14	V6
GCC.RD	CRHR1	ENSG00000120088	17	43699267	43913194	30.4894	2.62e-14	V8
SCC.FA	PCDHGA1	ENSG00000204956	5	140710251	140892548	30.5972	2.72e-14	V6
SCC.RD	PCDHGA1	ENSG00000204956	5	140710251	140892548	30.5972	2.72e-14	V6
right.amygdala	RAD51AP1	ENSG00000111247	12	4647950	4669214	30.9064	3.65e-14	V6
SCC.RD	XRCC4	ENSG00000152422	5	82373317	82649606	30.4074	4.05e-14	V6
PLIC.MO	ETV2	ENSG00000105672	19	36132647	36135773	27.2734	4.26e-14	V8
grey.matter	TREH	ENSG00000118094	11	118528742	118550382	30.1446	4.46e-14	V6
Average.RD	CRHR1	ENSG00000120088	17	43699267	43913194	29.7952	4.71e-14	V8
SCR.MD	ZKSCAN4	ENSG00000187626	6	28212401	28227011	29.4562	6.13e-14	V6
Average.MD	CRHR1	ENSG00000120088	17	43699267	43913194	29.4989	6.32e-14	V8
Average.MD	XRCC4	ENSG00000152422	5	82373317	82649606	29.7653	6.94e-14	V6
left.amygdala	RAD51AP1	ENSG00000111247	12	4647950	4669214	30.2132	7.19e-14	V6
Average.RD	XRCC4	ENSG00000152422	5	82373317	82649606	29.6586	7.37e-14	V6
left.insula	EFCAB5	ENSG00000176927	17	28268622	28435470	29.3537	7.78e-14	V6
PCR.MD	XRCC4	ENSG00000152422	5	82373317	82649606	29.5003	9.27e-14	V6
right.insula	CORO6	ENSG00000167549	17	27941774	27949925	28.8683	9.63e-14	V6
right.hippocampus	TBC1D30	ENSG00000111490	12	65218446	65270940	30.4987	1.15e-13	V6
SCC.FA	NKAPL	ENSG00000189134	6	28227098	28228736	29.4985	1.22e-13	V6
left.hippocampus	KCNH7	ENSG00000184611	2	163227917	163695240	29.0126	1.28e-13	V8
SCC.RD	NKAPL	ENSG00000189134	6	28227098	28228736	29.434	1.29e-13	V6
ACR.RD	CRHR1	ENSG00000120088	17	43699267	43913194	28.7133	1.49e-13	V8
right.putamen	DCC	ENSG00000187323	18	49866542	51057784	28.4868	1.86e-13	V8
EC.MO	TREH	ENSG00000118094	11	118528742	118550382	28.5797	1.94e-13	V6
GCC.MD	CD14	ENSG00000170458	5	140011316	140013286	29.6216	2.06e-13	V6
ALIC.RD	CRHR1	ENSG00000120088	17	43699267	43913194	28.6008	2.11e-13	V6
ACR.MD	XRCC4	ENSG00000152422	5	82373317	82649606	28.692	2.12e-13	V6
SCR.MD	CRHR1	ENSG00000120088	17	43699267	43913194	28.3714	2.12e-13	V8
X4th.ventricle	FOXD2	ENSG00000186564	1	47901689	47906363	29.0644	2.39e-13	V6
SCC.FA	ZKSCAN4	ENSG00000187626	6	28212401	28227011	28.017	2.51e-13	V6
FXST.RD	CRHR1	ENSG00000120088	17	43699267	43913194	28.1745	2.58e-13	V8
CSF	AC116366.1	ENSG00000202533	5	131803839	131803949	27.7749	2.87e-13	V8
left.putamen	WDHD1	ENSG00000198554	14	55405655	55493819	27.6826	3e-13	V6
PLIC.FA	UPK1A	ENSG00000105668	19	36157715	36169367	27.7172	3e-13	V8
SCC.FA	ZNF165	ENSG00000197279	6	28048481	28057340	27.7966	3.15e-13	V6
BCC.MO	FOXF1	ENSG00000103241	16	86544133	86548076	28.062	3.26e-13	V6
left.hippocampus	XPOT	ENSG00000184575	12	64798130	64844907	28.7761	3.54e-13	V6
X4th.ventricle	LINC01389	ENSG00000225762	1	47846600	47874149	28.0691	3.95e-13	V8
left.insula	SLC6A4	ENSG00000108576	17	28521337	28563020	28.7735	3.98e-13	V8
SCC.RD	ZNF602P	ENSG00000219392	6	28083406	28084329	27.7805	4.47e-13	V8
Average.RD	EIF4EBP3	ENSG00000243056	5	139927251	139929163	28.6462	4.88e-13	V6
CST.MD	SUPT3H	ENSG00000196284	6	44794839	45345670	27.8179	5e-13	V6
ALIC.RD	NSF	ENSG00000073969	17	44668035	44834830	28.8467	5.42e-13	V8
right.cerebellum.white.matter	WASHC3	ENSG00000120860	12	102406705	102455927	28.4264	5.45e-13	V8
IFO.AD	ARHGAP27	ENSG00000159314	17	43471275	43511787	29.3838	5.77e-13	V8
PCR.MD	ZKSCAN4	ENSG00000187626	6	28212401	28227011	27.057	6.59e-13	V6
right.putamen	FOXS1	ENSG00000179772	20	30432103	30433420	27.1155	6.63e-13	V8
SCC.FA	CCDC157	ENSG00000187860	22	30752624	30774647	27.2259	6.85e-13	V8
RLIC.MD	ZKSCAN4	ENSG00000187626	6	28212401	28227011	26.9686	7.19e-13	V6
left.pallidum	MED8	ENSG00000159479	1	43849578	43855483	28.4108	7.62e-13	V6
right.precuneus	PIPOX	ENSG00000179761	17	27277531	27384234	28.5969	7.69e-13	V8
right.hippocampus	PCMT1	ENSG00000120265	6	150070579	150132556	26.9399	7.7e-13	V6
ALIC.FA	CRHR1	ENSG00000120088	17	43699267	43913194	26.9937	8.53e-13	V8
ALIC.MD	MAPT	ENSG00000186868	17	43971748	44105700	28.109	8.94e-13	V6
GCC.FA	CRHR1	ENSG00000120088	17	43699267	43913194	26.9411	9e-13	V8
ALIC.RD	AC005829.1	ENSG00000261575	17	44344403	44346060	26.854	9.21e-13	V8
right.pallidum	STX6	ENSG00000135823	1	180941861	180992047	27.3481	9.23e-13	V6
right.cerebellum.white.matter	GNPTAB	ENSG00000111670	12	102139275	102224716	26.2828	9.24e-13	V8
right.precentral	THBS1	ENSG00000137801	15	39873133	39891116	28.3445	9.9e-13	V6
left.pallidum	LGALS9B	ENSG00000170298	17	20352708	20370852	26.4059	1.03e-12	V8
right.precuneus	SSH2	ENSG00000141298	17	27952956	28257294	27.4839	1.05e-12	V8
BCC.FA	EIF4EBP3	ENSG00000243056	5	139927251	139929163	27.6614	1.05e-12	V6
left.putamen	DEFB124	ENSG00000180383	20	30053309	30060841	27.0038	1.06e-12	V6
left.caudate	SLX1B	ENSG00000181625	16	29465822	29469540	26.9757	1.08e-12	V8
SCC.FA	OR2B6	ENSG00000124657	6	27925019	27925960	27.1501	1.08e-12	V6
PLIC.AD	ETV2	ENSG00000105672	19	36132647	36135773	23.8883	1.14e-12	V8
total.brain.volume	ARHGAP27	ENSG00000159314	17	43471267	43503012	26.4937	1.17e-12	V6
left.ventral.DC	MRPL1	ENSG00000169288	4	78783674	78873944	27.7807	1.28e-12	V6
GCC.FA	POLR2F	ENSG00000100142	22	38348614	38437922	26.2635	1.37e-12	V8
left.pallidum	DEFB124	ENSG00000180383	20	30053309	30064560	27.0501	1.38e-12	V8
left.cerebellum.white.matter	GNPTAB	ENSG00000111670	12	102139275	102224716	25.6878	1.66e-12	V8
total.brain.volume	CRHR1	ENSG00000120088	17	43699267	43913194	26.336	1.66e-12	V8
GCC.FA	SLC35A4	ENSG00000176087	5	139944041	139948688	26.2126	1.81e-12	V6
ALIC.FA	ARHGAP27	ENSG00000159314	17	43471267	43503012	26.0379	1.87e-12	V6
SLF.MD	CRHR1	ENSG00000120088	17	43699267	43913194	26.2149	1.87e-12	V8
PTR.AD	CRHR1	ENSG00000120088	17	43699267	43913194	26.1915	1.92e-12	V8
FXST.RD	PLEKHM1	ENSG00000225190	17	43513088	43568180	26.0187	2.01e-12	V6
ALIC.MD	CRHR1	ENSG00000120088	17	43699267	43913194	26.302	2.16e-12	V6
right.hippocampus	LATS1	ENSG00000131023	6	149979288	150039392	26.1485	2.19e-12	V6
Average.RD	ZKSCAN4	ENSG00000187626	6	28212401	28227011	25.8697	2.21e-12	V6
FX.MD	FOXF1	ENSG00000103241	16	86544133	86548076	26.1955	2.23e-12	V6
left.putamen	FOXS1	ENSG00000179772	20	30432103	30433420	25.6045	2.41e-12	V8
right.putamen	ANKRD42	ENSG00000137494	11	82904781	82971736	25.6253	2.41e-12	V6
CST.MD	TREH	ENSG00000118094	11	118528742	118550382	25.8194	2.77e-12	V6
X3rd.ventricle	GNA12	ENSG00000146535	7	2767742	2883962	25.83	2.82e-12	V6
total.brain.volume	LRRC37A	ENSG00000176681	17	44370099	44415160	25.6077	2.91e-12	V6
ALIC.RD	MAPT	ENSG00000186868	17	43971748	44105700	26.475	3.3e-12	V6
FX.AD	FOXF1	ENSG00000103241	16	86544133	86548076	25.7587	3.49e-12	V6
PLIC.AD	UPK1A	ENSG00000105668	19	36157715	36169367	24.917	3.51e-12	V8
X4th.ventricle	FOXE3	ENSG00000186790	1	47881744	47883723	24.6869	3.59e-12	V8
left.caudate	CRYBA1	ENSG00000108255	17	27573881	27581512	32.5852	3.64e-12	V8
ALIC.MD	AC005670.1	ENSG00000261886	17	44994136	45000400	35.7056	3.64e-12	V8
ALIC.RD	AC005670.1	ENSG00000261886	17	44994136	45000400	34.1481	3.64e-12	V8
EC.AD	AC005670.1	ENSG00000261886	17	44994136	45000400	34.2963	3.64e-12	V8
EC.MD	AC005670.1	ENSG00000261886	17	44994136	45000400	36.2026	3.64e-12	V8
GCC.MD	AC005670.1	ENSG00000261886	17	44994136	45000400	40.6715	3.64e-12	V8
GCC.RD	AC005670.1	ENSG00000261886	17	44994136	45000400	34.0376	3.64e-12	V8
PLIC.AD	LGALS16	ENSG00000249861	19	40146534	40151287	40.3536	3.64e-12	V8
ALIC.FA	AC005670.1	ENSG00000261886	17	44994136	45000400	30.5856	3.67e-12	V8
SCR.AD	LGALS16	ENSG00000249861	19	40146534	40151287	29.2911	3.76e-12	V8
PLIC.MO	C19orf55	ENSG00000167595	19	36249044	36260766	25.8434	3.78e-12	V6
right.putamen	MYLK2	ENSG00000101306	20	30407111	30422492	25.7063	3.86e-12	V8
Average.MD	AC005670.1	ENSG00000261886	17	44994136	45000400	28.3444	3.98e-12	V8
Average.RD	AC005670.1	ENSG00000261886	17	44994136	45000400	28.1404	4.05e-12	V8
right.precuneus	CPD	ENSG00000108582	17	28705923	28797007	26.2103	4.31e-12	V8
left.pallidum	HM13	ENSG00000101294	20	30102240	30157461	26.5582	4.34e-12	V6
PTR.RD	ZKSCAN4	ENSG00000187626	6	28212401	28227011	25.1878	4.48e-12	V6
left.putamen	AC090666.1	ENSG00000264296	18	51668503	51668947	160.495	4.55e-12	V8
right.putamen	AC090666.1	ENSG00000264296	18	51668503	51668947	167.772	4.55e-12	V8
GCC.RD	SLC35A4	ENSG00000176087	5	139944041	139948688	25.193	5.19e-12	V6
left.putamen	COX4I2	ENSG00000131055	20	30225691	30232809	24.4611	5.28e-12	V8
right.putamen	COX4I2	ENSG00000131055	20	30225691	30232809	24.4622	5.28e-12	V8
SLF.AD	AC005670.1	ENSG00000261886	17	44994136	45000400	26.7192	5.36e-12	V8
left.putamen	MYLK2	ENSG00000101306	20	30407111	30422492	25.2669	5.51e-12	V8
BCC.FA	PICK1	ENSG00000100151	22	38453261	38471708	24.7627	5.52e-12	V6
Average.MO	TREH	ENSG00000118094	11	118528742	118550382	25.0451	5.83e-12	V6
GCC.FA	AC005670.1	ENSG00000261886	17	44994136	45000400	26.4767	5.83e-12	V8
CGH.AD	TREH	ENSG00000118094	11	118528742	118550382	25.0132	6.02e-12	V6
left.hippocampus	TBC1D30	ENSG00000111490	12	65218446	65270940	26.4475	6.03e-12	V6
Average.AD	XRCC4	ENSG00000152422	5	82373317	82649606	25.4181	6.11e-12	V6
SCC.FA	POLR2F	ENSG00000100142	22	38348614	38437922	24.7604	6.51e-12	V8
SLF.AD	ARHGAP27	ENSG00000159314	17	43471267	43503012	24.8367	6.56e-12	V6
CGC.MD	ARHGAP27	ENSG00000159314	17	43471275	43511787	26.2765	6.95e-12	V8
total.brain.volume	AC005670.1	ENSG00000261886	17	44994136	45000400	26.061	6.96e-12	V8
right.insula	EFCAB5	ENSG00000176927	17	28268622	28435470	24.4137	6.97e-12	V6
ACR.MD	AC005670.1	ENSG00000261886	17	44994136	45000400	26.0539	6.98e-12	V8
GCC.RD	HGH1	ENSG00000235173	8	145192672	145195746	25.9903	7.18e-12	V8
CSF	IL4	ENSG00000113520	5	132009678	132018368	75.4432	7.28e-12	V8
X4th.ventricle	IL4	ENSG00000113520	5	132009678	132018368	41.9445	7.28e-12	V8
right.putamen	LGALS3	ENSG00000131981	14	55590828	55612126	24.334	7.37e-12	V6
FX.AD	IL4	ENSG00000113520	5	132009678	132018368	28.7931	7.67e-12	V8
Average.FA	XRCC4	ENSG00000152422	5	82373317	82649606	25.1688	7.9e-12	V6
left.caudate	ATP2A1-AS1	ENSG00000260442	16	28890278	28891241	24.7894	8.04e-12	V8
right.pallidum	HM13	ENSG00000101294	20	30102240	30157461	25.8118	8.04e-12	V6
ACR.RD	POLR2F	ENSG00000100142	22	38348614	38437922	24.5544	8.06e-12	V8
SLF.AD	LRRC37A	ENSG00000176681	17	44370099	44415160	24.3514	8.12e-12	V6
left.cuneus	TWIST1	ENSG00000122691	7	19155090	19157295	25.0182	8.14e-12	V6
left.insula	ERAL1	ENSG00000132591	17	27181956	27188085	25.7036	8.32e-12	V8
ACR.AD	AC005670.1	ENSG00000261886	17	44994136	45000400	25.6636	8.58e-12	V8
ALIC.MD	WNT3	ENSG00000108379	17	44839872	44910520	24.7693	8.81e-12	V8
total.brain.volume	PLEKHM1	ENSG00000225190	17	43513088	43568180	24.431	9.08e-12	V6
left.hippocampus	LINC02454	ENSG00000256268	12	65996649	66006777	237.812	9.09e-12	V8
right.hippocampus	LINC02454	ENSG00000256268	12	65996649	66006777	278.379	9.09e-12	V8
ALIC.RD	ARHGAP27	ENSG00000159314	17	43471275	43511787	25.9273	9.26e-12	V8
Average.MD	EIF4EBP3	ENSG00000243056	5	139927251	139929163	24.9416	9.56e-12	V6
SLF.MD	XRCC4	ENSG00000152422	5	82373317	82649606	24.9218	1.02e-11	V6
FX.AD	TMEM190	ENSG00000160472	19	55888204	55889612	25.4175	1.04e-11	V6
ALIC.FA	AC005829.1	ENSG00000261575	17	44344403	44346060	23.8176	1.06e-11	V8
right.precuneus	EFCAB5	ENSG00000176927	17	28268622	28435470	243.908	1.07e-11	V6
left.hippocampus	HMGA2	ENSG00000149948	12	66217911	66360075	346.574	1.08e-11	V8
right.hippocampus	HMGA2	ENSG00000149948	12	66217911	66360075	346.574	1.08e-11	V8
left.hippocampus	RPSAP52	ENSG00000241749	12	66151800	66220754	110.284	1.09e-11	V8
right.hippocampus	RPSAP52	ENSG00000241749	12	66151800	66220754	112.22	1.09e-11	V8
right.putamen	DEFB124	ENSG00000180383	20	30053309	30060841	24.6906	1.09e-11	V6
EC.RD	AC005670.1	ENSG00000261886	17	44994136	45000400	25.2702	1.1e-11	V8
CGC.MD	LRRC37A	ENSG00000176681	17	44370099	44415160	23.9638	1.12e-11	V6
FX.RD	FOXF1	ENSG00000103241	16	86544133	86548076	24.5956	1.14e-11	V6
left.supramarginal	AC005670.1	ENSG00000261886	17	44994136	45000400	25.1726	1.17e-11	V8
IFO.AD	WNT3	ENSG00000108379	17	44839872	44910520	24.8104	1.19e-11	V6
right.superior.frontal	AC005670.1	ENSG00000261886	17	44994136	45000400	25.0984	1.24e-11	V8
GCC.MD	ARHGAP27	ENSG00000159314	17	43471275	43511787	25.5616	1.25e-11	V8
left.pallidum	HCK	ENSG00000101336	20	30639991	30689659	266.024	1.27e-11	V6
right.pallidum	HCK	ENSG00000101336	20	30639991	30689659	289.223	1.27e-11	V6
total.brain.volume	FAM215B	ENSG00000232300	17	44636196	44640161	259.94	1.27e-11	V8
ALIC.MD	NSF	ENSG00000073969	17	44668035	44834830	24.8443	1.27e-11	V8
white.matter	RXFP4	ENSG00000173080	1	155911480	155912625	24.6631	1.28e-11	V8
PTR.MD	XRCC4	ENSG00000152422	5	82373317	82649606	24.685	1.3e-11	V6
PLIC.FA	ZNF461	ENSG00000197808	19	37128094	37157755	24.3229	1.34e-11	V6
left.caudate	THNSL1	ENSG00000185875	10	25305587	25315593	24.0676	1.44e-11	V6
left.hippocampus	AHCTF1P1	ENSG00000226121	2	162357396	162364216	23.5713	1.44e-11	V8
GCC.MD	MAPT	ENSG00000186868	17	43971748	44105700	24.6594	1.45e-11	V6
right.pallidum	DEFB124	ENSG00000180383	20	30053309	30060841	191.916	1.46e-11	V6
EC.MD	CRHR1	ENSG00000120088	17	43699267	43913194	24.1654	1.48e-11	V8
right.middle.temporal	JPH3	ENSG00000154118	16	87635440	87731761	24.3492	1.52e-11	V6
X4th.ventricle	IL5	ENSG00000113525	5	131877136	131892530	25.0839	1.52e-11	V8
left.putamen	DUSP15	ENSG00000149599	20	30435440	30458550	23.8376	1.57e-11	V8
ACR.RD	XRCC4	ENSG00000152422	5	82373317	82649606	24.4382	1.68e-11	V6
SCC.FA	ZNF192P1	ENSG00000226314	6	28129559	28137372	24.1179	1.68e-11	V8
ACR.FA	POLR2F	ENSG00000100142	22	38348614	38437922	23.8407	1.69e-11	V8
right.hippocampus	ZC3H12D	ENSG00000178199	6	149768765	149806148	23.8965	1.77e-11	V6
BCC.MO	AMZ1	ENSG00000174945	7	2719162	2755069	444.318	1.79e-11	V6
left.lateral.ventricle	AMZ1	ENSG00000174945	7	2719162	2755069	343.593	1.8e-11	V6
left.insula	CORO6	ENSG00000167549	17	27941774	27949925	246.746	1.82e-11	V6
left.putamen	DCC	ENSG00000187323	18	49866542	51057784	138.228	1.82e-11	V8
right.precuneus	CORO6	ENSG00000167549	17	27941774	27949925	233.212	1.82e-11	V6
right.putamen	DLGAP5	ENSG00000126787	14	55614830	55658396	172.204	1.82e-11	V6
ACR.AD	CRHR1	ENSG00000120088	17	43699267	43913194	204.358	1.82e-11	V8
ACR.MD	CRHR1	ENSG00000120088	17	43699267	43913194	213.665	1.82e-11	V8
CGC.MD	CRHR1	ENSG00000120088	17	43699267	43913194	200.183	1.82e-11	V8
GCC.MD	CRHR1	ENSG00000120088	17	43699267	43913194	213.602	1.82e-11	V8
SLF.AD	CRHR1	ENSG00000120088	17	43699267	43913194	198.002	1.82e-11	V8
left.putamen	DLGAP5	ENSG00000126787	14	55614830	55658396	162.997	1.84e-11	V6
ALIC.MD	RPS7P11	ENSG00000213326	17	44798948	44799533	24.1311	1.86e-11	V8
RLIC.RD	ZKSCAN4	ENSG00000187626	6	28212401	28227011	23.8158	1.86e-11	V6
right.lateral.ventricle	GNA12	ENSG00000146535	7	2767746	2883958	24.7261	1.89e-11	V8
left.cerebellum.white.matter	CCDC53	ENSG00000120860	12	102406705	102455927	22.9532	1.92e-11	V6
right.precuneus	GIT1	ENSG00000108262	17	27900487	27921072	25.0923	1.92e-11	V6
SLF.RD	ZKSCAN4	ENSG00000187626	6	28212401	28227011	23.7684	1.95e-11	V6
ALIC.RD	RPS7P11	ENSG00000213326	17	44798948	44799533	24.0807	1.96e-11	V8
right.hippocampus	LINC02425	ENSG00000256259	12	66421505	66424846	6.70834	1.97e-11	V8
left.hippocampus	HMGA2-AS1	ENSG00000197301	12	66245120	66275947	23.7904	1.99e-11	V8
total.brain.volume	MAPT	ENSG00000186868	17	43971748	44105700	309.198	2.04e-11	V6
GCC.FA	PICK1	ENSG00000100151	22	38453261	38471708	23.4477	2.05e-11	V6
PLIC.MO	LGALS16	ENSG00000249861	19	40146534	40151287	24.607	2.05e-11	V8
SCR.MD	NKAPL	ENSG00000189134	6	28227098	28228736	24.341	2.05e-11	V6
left.pallidum	TIE1	ENSG00000066056	1	43766565	43788781	443.384	2.08e-11	V6
left.amygdala	LINC02454	ENSG00000256268	12	65996649	66006777	23.9316	2.13e-11	V8
SCC.FA	CD14	ENSG00000170458	5	140011316	140013286	566.247	2.16e-11	V6
SCC.RD	CD14	ENSG00000170458	5	140011316	140013286	512.046	2.16e-11	V6
left.hippocampus	WIF1	ENSG00000156076	12	65444406	65515346	190.89	2.18e-11	V8
left.putamen	RPL13AP3	ENSG00000177350	14	56232895	56234435	246.412	2.18e-11	V8
right.hippocampus	WIF1	ENSG00000156076	12	65444406	65515346	193.137	2.18e-11	V8
right.putamen	RPL13AP3	ENSG00000177350	14	56232895	56234435	266.138	2.18e-11	V8
PLIC.FA	COX6B1	ENSG00000126267	19	36139149	36149682	492.498	2.19e-11	V6
right.pallidum	COX4I2	ENSG00000131055	20	30225691	30232809	614.605	2.23e-11	V8
left.pallidum	COX4I2	ENSG00000131055	20	30225691	30232809	548.31	2.24e-11	V8
total.brain.volume	AC005829.1	ENSG00000261575	17	44344403	44346060	555.829	2.25e-11	V8
PLIC.FA	LIN37	ENSG00000267796	19	36239262	36245420	475.678	2.25e-11	V6
SCR.MD	XRCC4	ENSG00000152422	5	82373317	82649606	24.1483	2.26e-11	V6
left.hippocampus	LEMD3	ENSG00000174106	12	65563350	65642141	753.542	2.27e-11	V6
right.hippocampus	LEMD3	ENSG00000174106	12	65563350	65642141	762.462	2.27e-11	V6
ALIC.MD	LRRC37A	ENSG00000176681	17	44370099	44415160	494.909	2.27e-11	V6
GCC.MD	LRRC37A	ENSG00000176681	17	44370099	44415160	466.428	2.27e-11	V6
IFO.AD	LRRC37A	ENSG00000176681	17	44370099	44415160	468.016	2.27e-11	V6
SCC.FA	ZNF602P	ENSG00000219392	6	28083406	28084329	512.45	2.27e-11	V8
left.insula	SSH2	ENSG00000141298	17	27952955	28257246	542.346	2.28e-11	V6
right.insula	SSH2	ENSG00000141298	17	27952955	28257246	477.901	2.28e-11	V6
ALIC.RD	LRRC37A	ENSG00000176681	17	44370099	44415160	447.924	2.28e-11	V6
FXST.RD	LRRC37A	ENSG00000176681	17	44370099	44415160	456.69	2.28e-11	V6
right.cerebellum.white.matter	NUP37	ENSG00000075188	12	102467967	102513902	23.9634	2.3e-11	V6
left.insula	PIPOX	ENSG00000179761	17	27277531	27384234	616.387	2.31e-11	V8
right.insula	PIPOX	ENSG00000179761	17	27277531	27384234	559.169	2.32e-11	V8
PLIC.FA	C19orf55	ENSG00000167595	19	36249044	36260766	505.918	2.32e-11	V6
right.precuneus	SLC6A4	ENSG00000108576	17	28521337	28563020	462.923	2.33e-11	V8
GCC.FA	EIF4EBP3	ENSG00000243056	5	139927251	139929163	531.575	2.33e-11	V6
GCC.RD	EIF4EBP3	ENSG00000243056	5	139927251	139929163	520.651	2.33e-11	V6
SCC.FA	EIF4EBP3	ENSG00000243056	5	139927251	139929163	762.462	2.33e-11	V6
SCC.RD	EIF4EBP3	ENSG00000243056	5	139927251	139929163	762.462	2.33e-11	V6
cerebellar.vermal.lobules.VIII.X	PMPCB	ENSG00000105819	7	102937869	102969958	576.159	2.34e-11	V6
total.brain.volume	KANSL1-AS1	ENSG00000214401	17	44270942	44274089	559.993	2.34e-11	V8
Average.FA	EIF4EBP3	ENSG00000243056	5	139927251	139929163	407.147	2.34e-11	V6
GCC.MD	EIF4EBP3	ENSG00000243056	5	139927251	139929163	422.666	2.34e-11	V6
left.pericalcarine	ERCC8	ENSG00000049167	5	60169658	60240900	397.543	2.35e-11	V6
right.hippocampus	NUP43	ENSG00000120253	6	150045450	150067696	414.768	2.35e-11	V6
right.precuneus	NSRP1	ENSG00000126653	17	28442539	28513493	406.961	2.35e-11	V6
total.brain.volume	LINC02210	ENSG00000204650	17	43697694	43725582	523.993	2.35e-11	V8
left.lateral.ventricle	GNA12	ENSG00000146535	7	2767742	2883962	365.808	2.36e-11	V6
right.pallidum	FOXS1	ENSG00000179772	20	30432103	30433420	351.986	2.36e-11	V8
total.brain.volume	LRRC37A2	ENSG00000238083	17	44588877	44633016	545.546	2.36e-11	V8
white.matter	STX6	ENSG00000135823	1	180941861	180992047	368.05	2.36e-11	V6
BCC.MO	GNA12	ENSG00000146535	7	2767742	2883962	371.525	2.36e-11	V6
SCC.RD	ZNF165	ENSG00000197279	6	28048481	28057340	23.3352	2.36e-11	V6
ALIC.MD	LRRC37A4P	ENSG00000214425	17	43578685	43627701	22.2052	2.37e-11	V8
right.insula	ANKRD13B	ENSG00000198720	17	27916787	27941779	24.725	2.39e-11	V8
total.brain.volume	ARL17A	ENSG00000185829	17	44594068	44657088	400.681	2.43e-11	V6
right.pallidum	AKAP10	ENSG00000108599	17	19807614	19881169	23.0696	2.44e-11	V6
left.insula	BLMH	ENSG00000108578	17	28575218	28619074	554.779	2.47e-11	V8
GCC.RD	CD14	ENSG00000170458	5	140011316	140013286	339.568	2.47e-11	V6
right.insula	BLMH	ENSG00000108578	17	28575218	28619074	509.831	2.48e-11	V8
right.precuneus	BLMH	ENSG00000108578	17	28575218	28619074	494.534	2.48e-11	V8
CST.RD	SUPT3H	ENSG00000196284	6	44777054	45345690	550.184	2.49e-11	V8
right.precuneus	ANKRD13B	ENSG00000198720	17	27916787	27941779	487.92	2.5e-11	V8
left.insula	ANKRD13B	ENSG00000198720	17	27916787	27941779	465.915	2.51e-11	V8
left.pericalcarine	DEPDC1B	ENSG00000035499	5	59892739	59996017	24.3678	2.51e-11	V8
ALIC.MD	ARHGAP27	ENSG00000159314	17	43471275	43511787	454.515	2.51e-11	V8
CGC.MO	U73169.1	ENSG00000213600	3	50277054	50277416	23.8267	2.51e-11	V8
left.pallidum	AKAP10	ENSG00000108599	17	19807615	19881656	23.5584	2.53e-11	V8
SLF.FA	CCDC157	ENSG00000187860	22	30752624	30774647	358.96	2.54e-11	V8
left.hippocampus	RASSF3	ENSG00000153179	12	65004293	65091347	359.489	2.55e-11	V8
left.hippocampus	TBK1	ENSG00000183735	12	64845660	64895888	278.157	2.55e-11	V8
left.pallidum	DUSP15	ENSG00000149599	20	30435440	30458550	305.284	2.55e-11	V8
right.hippocampus	RASSF3	ENSG00000153179	12	65004293	65091347	385.89	2.55e-11	V8
right.hippocampus	TBK1	ENSG00000183735	12	64845660	64895888	301.494	2.55e-11	V8
right.pallidum	DUSP15	ENSG00000149599	20	30435440	30458550	332.771	2.55e-11	V8
Average.FA	RECQL4	ENSG00000160957	8	145736667	145743229	205.105	2.55e-11	V8
PLIC.FA	ETV2	ENSG00000105672	19	36132647	36135773	573.304	2.55e-11	V8
SCC.FA	SLC35A4	ENSG00000176087	5	139944041	139948688	227.555	2.55e-11	V6
SCC.RD	CCDC157	ENSG00000187860	22	30752624	30774647	349.884	2.55e-11	V8
SCR.FA	KIAA1614	ENSG00000135835	1	180882290	180920750	215.653	2.55e-11	V6
SFO.FA	RECQL4	ENSG00000160957	8	145736667	145743229	235.24	2.55e-11	V8
SLF.RD	CCDC157	ENSG00000187860	22	30752624	30774647	333.479	2.55e-11	V8
SCC.RD	ZKSCAN4	ENSG00000187626	6	28212401	28227011	246.381	2.58e-11	V6
left.pallidum	FOXS1	ENSG00000179772	20	30432103	30433420	296.462	2.6e-11	V8
left.pallidum	AC005730.2	ENSG00000261033	17	19911364	19912547	22.8852	2.6e-11	V8
left.pericalcarine	ELOVL7	ENSG00000164181	5	60047616	60140216	327.451	2.62e-11	V6
SCC.RD	PCDHGA10	ENSG00000253846	5	140792743	140795178	23.2002	2.63e-11	V6
white.matter	GBAP1	ENSG00000160766	1	155183616	155197214	23.7304	2.68e-11	V8
right.pallidum	MYLK2	ENSG00000101306	20	30407111	30422492	340.952	2.74e-11	V8
SCC.FA	SCAND3	ENSG00000232795	6	28539407	28583989	24.3475	2.75e-11	V6
right.precuneus	PHF12	ENSG00000109118	17	27232268	27278789	23.7497	2.77e-11	V6
Average.AD	NPSR1	ENSG00000187258	7	34697851	34917944	24.2807	2.78e-11	V8
left.hippocampus	IFIH1	ENSG00000115267	2	163123589	163175213	24.3088	2.8e-11	V6
white.matter	EFNA4	ENSG00000243364	1	155036207	155042029	24.2064	2.81e-11	V6
X4th.ventricle	LINC02794	ENSG00000226133	1	48519217	48532873	23.8859	2.81e-11	V8
right.hippocampus	KCNH7	ENSG00000184611	2	163227917	163695240	23.6435	2.85e-11	V8
Brain.stem	RECQL4	ENSG00000160957	8	145736667	145743229	43.2213	2.91e-11	V8
left.hippocampus	RECQL4	ENSG00000160957	8	145736667	145743229	47.5969	2.91e-11	V8
left.precuneus	RECQL4	ENSG00000160957	8	145736667	145743229	37.0731	2.91e-11	V8
left.putamen	RECQL4	ENSG00000160957	8	145736667	145743229	100.858	2.91e-11	V8
left.rostral.middle.frontal	RECQL4	ENSG00000160957	8	145736667	145743229	56.6209	2.91e-11	V8
left.ventral.DC	RECQL4	ENSG00000160957	8	145736667	145743229	103.065	2.91e-11	V8
right.hippocampus	RECQL4	ENSG00000160957	8	145736667	145743229	80.3367	2.91e-11	V8
right.inferior.lateral.ventricle	RECQL4	ENSG00000160957	8	145736667	145743229	36.2092	2.91e-11	V8
right.pars.triangularis	RECQL4	ENSG00000160957	8	145736667	145743229	44.9732	2.91e-11	V8
right.putamen	RECQL4	ENSG00000160957	8	145736667	145743229	108.372	2.91e-11	V8
right.ventral.DC	RECQL4	ENSG00000160957	8	145736667	145743229	117.169	2.91e-11	V8
total.brain.volume	RECQL4	ENSG00000160957	8	145736667	145743229	135.287	2.91e-11	V8
ACR.FA	RECQL4	ENSG00000160957	8	145736667	145743229	86.771	2.91e-11	V8
ACR.MD	RECQL4	ENSG00000160957	8	145736667	145743229	90.2613	2.91e-11	V8
ACR.RD	RECQL4	ENSG00000160957	8	145736667	145743229	98.6453	2.91e-11	V8
ALIC.FA	RECQL4	ENSG00000160957	8	145736667	145743229	91.6945	2.91e-11	V8
ALIC.MD	RECQL4	ENSG00000160957	8	145736667	145743229	58.62	2.91e-11	V8
ALIC.RD	RECQL4	ENSG00000160957	8	145736667	145743229	94.8894	2.91e-11	V8
Average.MD	RECQL4	ENSG00000160957	8	145736667	145743229	69.6857	2.91e-11	V8
Average.MO	RECQL4	ENSG00000160957	8	145736667	145743229	82.7121	2.91e-11	V8
Average.RD	RECQL4	ENSG00000160957	8	145736667	145743229	114.509	2.91e-11	V8
BCC.FA	RECQL4	ENSG00000160957	8	145736667	145743229	40.7062	2.91e-11	V8
CGC.FA	RECQL4	ENSG00000160957	8	145736667	145743229	36.3244	2.91e-11	V8
CGC.MD	XRCC4	ENSG00000152422	5	82373317	82649606	137.589	2.91e-11	V6
CGC.MD	RECQL4	ENSG00000160957	8	145736667	145743229	48.631	2.91e-11	V8
CGC.RD	RECQL4	ENSG00000160957	8	145736667	145743229	64.5715	2.91e-11	V8
CGH.FA	RECQL4	ENSG00000160957	8	145736667	145743229	82.727	2.91e-11	V8
CGH.MD	RECQL4	ENSG00000160957	8	145736667	145743229	86.5364	2.91e-11	V8
CGH.RD	RECQL4	ENSG00000160957	8	145736667	145743229	132.467	2.91e-11	V8
CST.FA	RECQL4	ENSG00000160957	8	145736667	145743229	70.7301	2.91e-11	V8
EC.FA	RECQL4	ENSG00000160957	8	145736667	145743229	85.3669	2.91e-11	V8
EC.RD	RECQL4	ENSG00000160957	8	145736667	145743229	42.4235	2.91e-11	V8
FXST.RD	RECQL4	ENSG00000160957	8	145736667	145743229	37.1331	2.91e-11	V8
GCC.FA	RECQL4	ENSG00000160957	8	145736667	145743229	51.0433	2.91e-11	V8
GCC.MD	RECQL4	ENSG00000160957	8	145736667	145743229	50.5278	2.91e-11	V8
GCC.RD	RECQL4	ENSG00000160957	8	145736667	145743229	49.0005	2.91e-11	V8
IFO.FA	RECQL4	ENSG00000160957	8	145736667	145743229	71.0527	2.91e-11	V8
IFO.MD	RECQL4	ENSG00000160957	8	145736667	145743229	45.3503	2.91e-11	V8
IFO.MO	RECQL4	ENSG00000160957	8	145736667	145743229	63.0004	2.91e-11	V8
IFO.RD	RECQL4	ENSG00000160957	8	145736667	145743229	82.1005	2.91e-11	V8
PCR.FA	RECQL4	ENSG00000160957	8	145736667	145743229	141.479	2.91e-11	V8
PCR.MO	RECQL4	ENSG00000160957	8	145736667	145743229	39.2081	2.91e-11	V8
PCR.RD	RECQL4	ENSG00000160957	8	145736667	145743229	58.3473	2.91e-11	V8
PLIC.FA	RECQL4	ENSG00000160957	8	145736667	145743229	92.1803	2.91e-11	V8
PLIC.RD	RECQL4	ENSG00000160957	8	145736667	145743229	96.2982	2.91e-11	V8
PTR.MD	RECQL4	ENSG00000160957	8	145736667	145743229	44.625	2.91e-11	V8
PTR.RD	RECQL4	ENSG00000160957	8	145736667	145743229	50.089	2.91e-11	V8
RLIC.FA	RECQL4	ENSG00000160957	8	145736667	145743229	106.493	2.91e-11	V8
RLIC.MD	XRCC4	ENSG00000152422	5	82373317	82649606	140.487	2.91e-11	V6
RLIC.MO	RECQL4	ENSG00000160957	8	145736667	145743229	32.4616	2.91e-11	V8
RLIC.RD	XRCC4	ENSG00000152422	5	82373317	82649606	23.9055	2.91e-11	V6
RLIC.RD	RECQL4	ENSG00000160957	8	145736667	145743229	83.7299	2.91e-11	V8
SCR.FA	RECQL4	ENSG00000160957	8	145736667	145743229	137.926	2.91e-11	V8
SCR.MD	RECQL4	ENSG00000160957	8	145736667	145743229	34.0841	2.91e-11	V8
SCR.MO	RECQL4	ENSG00000160957	8	145736667	145743229	39.6314	2.91e-11	V8
SCR.RD	RECQL4	ENSG00000160957	8	145736667	145743229	150.893	2.91e-11	V8
SFO.RD	RECQL4	ENSG00000160957	8	145736667	145743229	108.795	2.91e-11	V8
SLF.FA	RECQL4	ENSG00000160957	8	145736667	145743229	133.804	2.91e-11	V8
SLF.RD	RECQL4	ENSG00000160957	8	145736667	145743229	93.6863	2.91e-11	V8
SS.FA	RECQL4	ENSG00000160957	8	145736667	145743229	58.9815	2.91e-11	V8
SS.MO	RECQL4	ENSG00000160957	8	145736667	145743229	45.2394	2.91e-11	V8
SS.RD	RECQL4	ENSG00000160957	8	145736667	145743229	52.9671	2.91e-11	V8
EC.MD	RECQL4	ENSG00000160957	8	145736667	145743229	31.8973	2.92e-11	V8
SCC.FA	PCDHGA10	ENSG00000253846	5	140792743	140795178	23.1015	2.92e-11	V6
SLF.MO	RECQL4	ENSG00000160957	8	145736667	145743229	30.8844	2.92e-11	V8
SFO.MD	RECQL4	ENSG00000160957	8	145736667	145743229	30.7018	2.93e-11	V8
SLF.MD	RECQL4	ENSG00000160957	8	145736667	145743229	30.3215	2.93e-11	V8
PLIC.MO	RECQL4	ENSG00000160957	8	145736667	145743229	29.6512	2.95e-11	V8
FX.RD	RECQL4	ENSG00000160957	8	145736667	145743229	29.5541	2.96e-11	V8
UNC.FA	RECQL4	ENSG00000160957	8	145736667	145743229	29.4437	2.96e-11	V8
total.brain.volume	LRRC37A4P	ENSG00000214425	17	43578685	43627701	21.9398	3e-11	V8
FX.MD	IL4	ENSG00000113520	5	132009678	132018368	24.7276	3.04e-11	V8
left.precentral	THBS1	ENSG00000137801	15	39873133	39891116	319.239	3.05e-11	V6
ACR.AD	XRCC4	ENSG00000152422	5	82373317	82649606	23.86	3.05e-11	V6
SCR.MD	OR1F12	ENSG00000220721	6	28041094	28042011	23.7007	3.26e-11	V8
right.precuneus	ERAL1	ENSG00000132591	17	27181956	27188085	24.1028	3.29e-11	V8
PLIC.AD	MYO9A	ENSG00000066933	15	72114632	72410918	23.6267	3.35e-11	V6
left.cerebellum.white.matter	NUP37	ENSG00000075188	12	102467967	102513902	368.725	3.37e-11	V8
right.pallidum	FAM180B	ENSG00000196666	11	47608198	47610746	24.1272	3.41e-11	V8
ALIC.MD	PLEKHM1	ENSG00000225190	17	43513088	43568180	249.7	3.42e-11	V6
PLIC.AD	PROSER3	ENSG00000167595	19	36249044	36261930	23.3172	3.43e-11	V8
SCC.RD	OR2B6	ENSG00000124657	6	27925019	27925960	23.7523	3.44e-11	V6
ALIC.RD	WNT3	ENSG00000108379	17	44839872	44910520	23.096	3.49e-11	V8
PLIC.MO	LIN37	ENSG00000267796	19	36239262	36245420	22.9119	3.54e-11	V6
right.insula	ERAL1	ENSG00000132591	17	27181956	27188085	23.9808	3.65e-11	V8
ACR.MD	NMT1	ENSG00000136448	17	43128978	43186384	22.8033	3.82e-11	V6
SLF.RD	XRCC4	ENSG00000152422	5	82373317	82649606	23.6249	3.88e-11	V6
SLF.AD	C1QL1	ENSG00000131094	17	43037061	43045439	23.6565	3.89e-11	V6
BCC.FA	POLR2F	ENSG00000100142	22	38348614	38437922	23.0233	3.96e-11	V8
IFO.AD	AC005670.1	ENSG00000261886	17	44994136	45000400	24.0421	3.96e-11	V8
GCC.RD	SRA1	ENSG00000213523	5	139929177	139938016	22.7053	3.98e-11	V6
X4th.ventricle	FOXF1	ENSG00000103241	16	86544133	86548076	23.3359	4.1e-11	V6
PCR.AD	XRCC4	ENSG00000152422	5	82373317	82649606	23.5703	4.11e-11	V6
GCC.FA	CD14	ENSG00000170458	5	140011316	140013286	321.988	4.3e-11	V6
ACR.RD	CCDC157	ENSG00000187860	22	30752624	30774647	22.5893	4.49e-11	V8
left.cerebellum.exterior	OR10V3P	ENSG00000254743	11	59508798	59509522	23.3441	4.55e-11	V8
right.putamen	DUSP15	ENSG00000149599	20	30435440	30458550	22.7803	4.67e-11	V8
CGC.RD	CRHR1	ENSG00000120088	17	43699267	43913194	22.9976	4.78e-11	V8
SCR.FA	FOXF1	ENSG00000103241	16	86544133	86548076	23.1701	4.84e-11	V6
SS.MD	RECQL4	ENSG00000160957	8	145736667	145743229	25.6177	5.15e-11	V8
PTR.MD	CCDC157	ENSG00000187860	22	30752624	30774647	22.4477	5.17e-11	V8
CGC.MD	AC005670.1	ENSG00000261886	17	44994136	45000400	23.7885	5.25e-11	V8
SCC.FA	HIST1H4J	ENSG00000197238	6	27791884	27792257	22.2541	5.33e-11	V6
left.insula	PHF12	ENSG00000109118	17	27232268	27278789	23.0707	5.46e-11	V6
right.precuneus	ABHD15	ENSG00000168792	17	27887565	27894155	22.9577	5.54e-11	V8
left.pars.opercularis	RECQL4	ENSG00000160957	8	145736667	145743229	25.4534	5.55e-11	V8
PLIC.AD	COX6B1	ENSG00000126267	19	36139149	36149682	21.4662	5.63e-11	V6
PCR.MD	NKAPL	ENSG00000189134	6	28227098	28228736	23.3252	5.66e-11	V6
PTR.RD	XRCC4	ENSG00000152422	5	82373317	82649606	23.2514	5.7e-11	V6
SLF.AD	PLEKHM1	ENSG00000225190	17	43513088	43568180	22.5959	5.78e-11	V6
SLF.AD	MAPT	ENSG00000186868	17	43971748	44105700	22.9849	5.83e-11	V6
Average.MD	TMEM101	ENSG00000091947	17	42088556	42101314	22.9973	5.85e-11	V8
BCC.MO	AC073316.1	ENSG00000217455	7	3179868	3214287	22.8525	6.06e-11	V8
SCC.RD	C6orf100	ENSG00000204709	6	28911654	28912314	22.6162	6.12e-11	V6
left.insula	ABHD15	ENSG00000168792	17	27887565	27894155	22.8016	6.3e-11	V8
PLIC.AD	C19orf55	ENSG00000167595	19	36249044	36260766	22.4647	6.35e-11	V6
ACR.MD	MAPT	ENSG00000186868	17	43971748	44105700	22.8483	6.55e-11	V6
PTR.AD	NMT1	ENSG00000136448	17	43128978	43186384	22.1693	6.64e-11	V6
ALIC.MO	STX6	ENSG00000135823	1	180941861	180992047	22.2471	6.66e-11	V6
CSF	PDLIM4	ENSG00000131435	5	131593364	131609147	22.8087	6.75e-11	V6
SCC.RD	HIST1H4J	ENSG00000197238	6	27791884	27792257	22.0026	6.8e-11	V6
PCR.AD	CRHR1	ENSG00000120088	17	43699267	43913194	22.6347	6.89e-11	V8
left.insula	NSRP1	ENSG00000126653	17	28442539	28513493	23.0272	6.9e-11	V6
EC.AD	CRHR1	ENSG00000120088	17	43699267	43913194	22.6288	6.93e-11	V8
SCR.RD	CCDC157	ENSG00000187860	22	30752624	30774647	22.1033	7.31e-11	V8
right.pallidum	AGBL2	ENSG00000165923	11	47681143	47736941	22.2478	7.34e-11	V8
left.insula	RN7SL316P	ENSG00000241631	17	29029526	29029793	22.6168	7.48e-11	V8
left.hippocampus	NUP43	ENSG00000120253	6	150045450	150067696	22.9105	7.49e-11	V6
RLIC.MD	OR12D2	ENSG00000280236	6	29364416	29365448	-6.505	7.77e-11	V6
SCC.RD	CRHR1	ENSG00000120088	17	43699267	43913194	22.4801	8.05e-11	V8
right.pallidum	REM1	ENSG00000088320	20	30063096	30072708	22.4715	8.36e-11	V6
right.hippocampus	HMGA2-AS1	ENSG00000197301	12	66245120	66275947	22.3678	8.41e-11	V8
right.lateral.ventricle	AMZ1	ENSG00000174945	7	2719156	2815134	21.6925	8.49e-11	V8
right.lateral.ventricle	SLC7A5	ENSG00000103257	16	87863629	87903094	22.4954	8.56e-11	V6
FXST.RD	MAPT	ENSG00000186868	17	43971748	44105700	22.5189	8.66e-11	V6
SCC.FA	AL031587.1	ENSG00000222044	22	38428172	38430235	22.5516	8.85e-11	V8
left.pallidum	CCDC144CP	ENSG00000154898	17	20224477	20306870	21.6182	8.97e-11	V8
ACR.RD	ZKSCAN4	ENSG00000187626	6	28212401	28227011	22.2596	9.33e-11	V6
PTR.AD	FZD2	ENSG00000180340	17	42634925	42636907	21.9788	9.47e-11	V6
right.putamen	HCK	ENSG00000101336	20	30639991	30689659	190.286	9.52e-11	V6
EC.AD	AC008105.1	ENSG00000233175	17	43315395	43319101	21.9178	9.58e-11	V8
SCC.RD	OR1F12	ENSG00000220721	6	28041094	28042011	22.5792	9.98e-11	V8
PLIC.MO	COX6B1	ENSG00000126267	19	36139149	36149682	20.8366	1e-10	V6
right.pallidum	CKAP5	ENSG00000175216	11	46764598	46867847	379.124	1.03e-10	V8
SCC.FA	ZSCAN31	ENSG00000235109	6	28292470	28324048	21.6716	1.06e-10	V6
SCC.RD	SLC35A4	ENSG00000176087	5	139944041	139948688	178.583	1.06e-10	V6
Average.RD	TMEM101	ENSG00000091947	17	42088556	42101314	22.375	1.08e-10	V8
FX.RD	IL4	ENSG00000113520	5	132009678	132018368	23.4249	1.09e-10	V8
left.pallidum	STX6	ENSG00000135823	1	180941861	180992047	21.7109	1.1e-10	V6
left.pallidum	MYLK2	ENSG00000101306	20	30407111	30422492	292.49	1.11e-10	V8
SCC.FA	C6orf100	ENSG00000204709	6	28911654	28912314	22.0158	1.12e-10	V6
right.hippocampus	AHCTF1P1	ENSG00000226121	2	162357396	162364216	21.5277	1.14e-10	V8
white.matter	FAM189B	ENSG00000160767	1	155216996	155225274	21.6757	1.15e-10	V8
IFO.AD	CRHR1	ENSG00000120088	17	43699267	43913194	22.0866	1.19e-10	V8
CSF	AC010240.2	ENSG00000235253	5	132278624	132280742	22.2759	1.25e-10	V8
SCC.FA	PCDHA9	ENSG00000204961	5	140227048	140391929	22.1793	1.25e-10	V8
Average.AD	CRHR1	ENSG00000120088	17	43699267	43913194	22.0245	1.27e-10	V8
ALIC.FA	NSF	ENSG00000073969	17	44668035	44834830	22.0605	1.29e-10	V8
SCC.FA	CRHR1	ENSG00000120088	17	43699267	43913194	21.9993	1.3e-10	V8
RLIC.FA	ANKRD13B	ENSG00000198720	17	27916787	27941779	22.7669	1.33e-10	V8
left.caudate	NFATC2IP	ENSG00000176953	16	28962127	28977767	21.5106	1.34e-10	V6
right.hippocampus	GINM1	ENSG00000055211	6	149887430	149912884	20.7693	1.35e-10	V6
FXST.RD	ARHGAP27	ENSG00000159314	17	43471267	43503012	21.9082	1.39e-10	V6
GCC.MD	PLEKHM1	ENSG00000225190	17	43513088	43568180	21.7295	1.42e-10	V6
SCC.RD	SRA1	ENSG00000213523	5	139929177	139938016	254.156	1.48e-10	V6
PCR.MO	AC005670.1	ENSG00000261886	17	44994136	45000400	22.7155	1.49e-10	V8
SCC.FA	SRA1	ENSG00000213523	5	139929177	139938016	254.071	1.49e-10	V6
SCC.MD	EIF4EBP3	ENSG00000243056	5	139927251	139929163	21.6969	1.51e-10	V6
ALIC.MD	LRRC37A2	ENSG00000238083	17	44588877	44633016	20.3176	1.54e-10	V8
left.entorhinal	AC005670.1	ENSG00000261886	17	44994136	45000400	22.6938	1.55e-10	V8
SLF.AD	NMT1	ENSG00000136448	17	43128978	43186384	21.2094	1.56e-10	V6
SCC.RD	GAL3ST1	ENSG00000128242	22	30950622	30970574	22.8004	1.58e-10	V6
left.pallidum	CDC20	ENSG00000117399	1	43824626	43828874	22.3262	1.6e-10	V6
left.pallidum	NINL	ENSG00000101004	20	25433341	25566153	22.0546	1.62e-10	V6
ALIC.RD	PLEKHM1	ENSG00000225190	17	43513088	43568180	223.936	1.71e-10	V6
right.insula	SLC6A4	ENSG00000108576	17	28521337	28563020	21.7668	1.72e-10	V8
ACR.MD	FZD2	ENSG00000180340	17	42634925	42636907	21.4054	1.72e-10	V6
GCC.MD	AC008105.1	ENSG00000233175	17	43315395	43319101	21.25	1.72e-10	V8
CGH.MO	RECQL4	ENSG00000160957	8	145736667	145743229	23.7056	1.79e-10	V8
right.caudate	CRYBA1	ENSG00000108255	17	27573881	27581512	22.6956	1.8e-10	V8
white.matter	GBA	ENSG00000177628	1	155204243	155214490	21.1435	1.84e-10	V8
GCC.RD	LRRC37A	ENSG00000176681	17	44370099	44415160	20.7299	1.85e-10	V6
left.lateral.orbitofrontal	TREH	ENSG00000118094	11	118528742	118550382	21.4505	1.86e-10	V6
ACR.MD	AC008105.1	ENSG00000233175	17	43315395	43319101	21.1647	1.86e-10	V8
CGC.MO	TRAIP	ENSG00000183763	3	49866034	49894007	21.4586	1.86e-10	V6
white.matter	PKLR	ENSG00000143627	1	155259630	155271225	21.795	1.93e-10	V8
right.putamen	DLG2	ENSG00000150672	11	83166055	85338966	21.427	1.95e-10	V8
SCC.FA	ZKSCAN8	ENSG00000198315	6	28109688	28127250	22.0054	1.95e-10	V6
ACR.AD	RECQL4	ENSG00000160957	8	145736667	145743229	23.5835	1.98e-10	V8
ACR.MD	PLEKHM1	ENSG00000225190	17	43513088	43568180	21.4085	1.99e-10	V6
left.cerebellum.exterior	DTX4	ENSG00000110042	11	58938903	58976060	20.8235	2e-10	V6
right.precuneus	TREH	ENSG00000118094	11	118528742	118550382	21.3676	2.02e-10	V6
SCC.FA	AL662890.1	ENSG00000225173	6	28805646	28806783	21.8876	2.05e-10	V8
GCC.FA	ZKSCAN4	ENSG00000187626	6	28212401	28227011	21.4732	2.1e-10	V6
FXST.FA	CRHR1	ENSG00000120088	17	43699267	43913194	21.5168	2.12e-10	V8
ALIC.FA	PLEKHM1	ENSG00000225190	17	43513088	43568180	21.3124	2.2e-10	V6
ACR.MD	CCDC157	ENSG00000187860	22	30752624	30774647	21.0181	2.22e-10	V8
left.entorhinal	GDF5	ENSG00000125965	20	34021145	34042568	20.8772	2.23e-10	V8
PCR.RD	XRCC4	ENSG00000152422	5	82373317	82649606	21.9097	2.26e-10	V6
ALIC.MD	NMT1	ENSG00000136448	17	43128978	43186384	20.7903	2.28e-10	V6
SLF.AD	ACBD4	ENSG00000181513	17	43209967	43221548	20.742	2.28e-10	V6
left.pallidum	REM1	ENSG00000088320	20	30063096	30072708	21.4076	2.43e-10	V6
RLIC.MO	GNA12	ENSG00000146535	7	2767742	2883962	20.6424	2.44e-10	V6
FXST.RD	WNT3	ENSG00000108379	17	44839872	44910520	21.1744	2.46e-10	V6
SFO.MD	CRHR1	ENSG00000120088	17	43699267	43913194	21.3494	2.51e-10	V8
ACR.RD	FZD2	ENSG00000180340	17	42634925	42636907	21.0312	2.54e-10	V6
right.accumbens.area	SLX1B	ENSG00000181625	16	29465822	29469540	21.5241	2.57e-10	V8
PCR.MD	CCDC157	ENSG00000187860	22	30752624	30774647	20.8696	2.59e-10	V8
PLIC.MO	UPK1A	ENSG00000105668	19	36157715	36169367	20.3162	2.6e-10	V8
BCC.FA	BAIAP2L2	ENSG00000128298	22	38480896	38506677	21.8957	2.66e-10	V6
PLIC.FA	MIR9-3HG	ENSG00000255571	15	89904810	89939471	21.4594	2.69e-10	V8
right.cerebellum.exterior	DCTPP1	ENSG00000179958	16	30434940	30441396	22.3876	2.71e-10	V6
right.transverse.temporal	MYO9A	ENSG00000066933	15	72114632	72410918	21.505	2.73e-10	V6
SCC.RD	POLR2F	ENSG00000100142	22	38348614	38437922	21.1564	2.73e-10	V8
right.precentral	BMF	ENSG00000104081	15	40380091	40401093	21.6511	2.74e-10	V6
SLF.AD	ARHGAP27	ENSG00000159314	17	43471275	43511787	21.9743	2.79e-10	V8
GCC.FA	PCDHGC5	ENSG00000240764	5	140868808	140871267	21.1991	2.81e-10	V6
ACR.RD	BAIAP2L2	ENSG00000128298	22	38480896	38506677	21.8293	2.84e-10	V6
GCC.RD	PCDHGC5	ENSG00000240764	5	140868808	140871267	21.1855	2.85e-10	V6
PCR.MD	C6orf100	ENSG00000204709	6	28911654	28912314	21.0912	2.86e-10	V6
PLIC.AD	ACTN4	ENSG00000130402	19	39138289	39222223	20.8582	2.93e-10	V8
SCC.RD	ZKSCAN8	ENSG00000198315	6	28109688	28127250	21.5483	2.95e-10	V6
CGC.MD	MAPT	ENSG00000186868	17	43971748	44105700	21.0485	3.12e-10	V6
GCC.RD	MAPT	ENSG00000186868	17	43971748	44105700	21.0235	3.19e-10	V6
EC.MD	PLEKHM1	ENSG00000225190	17	43513088	43568180	20.8718	3.49e-10	V6
SCR.MD	C6orf100	ENSG00000204709	6	28911654	28912314	20.8766	3.56e-10	V6
SCR.RD	KIAA1614	ENSG00000135835	1	180882290	180920750	20.6609	3.61e-10	V6
left.pericalcarine	RPL3P6	ENSG00000213891	5	60686495	60687698	20.9836	3.66e-10	V8
GCC.MD	XRCC4	ENSG00000152422	5	82373317	82649606	21.4028	3.79e-10	V6
white.matter	THBS3	ENSG00000169231	1	155165379	155178842	20.2952	3.83e-10	V8
left.accumbens.area	DCTPP1	ENSG00000179958	16	30434940	30441396	22.0124	3.86e-10	V6
CGC.MO	CELSR3	ENSG00000008300	3	48673902	48700348	21.3065	3.89e-10	V6
PCR.MD	OR1F12	ENSG00000220721	6	28041094	28042011	21.2179	3.89e-10	V8
PCR.AD	HCG14	ENSG00000224157	6	28864307	28865099	21.4957	3.93e-10	V8
right.pallidum	FNBP4	ENSG00000109920	11	47738072	47788995	21.1309	3.94e-10	V8
SLF.MD	CCDC157	ENSG00000187860	22	30752624	30774647	20.4643	3.94e-10	V8
right.lateral.ventricle	FOXF1	ENSG00000103241	16	86544133	86548076	102.497	3.99e-10	V6
PCR.RD	ZKSCAN4	ENSG00000187626	6	28212401	28227011	20.8444	4.01e-10	V6
ALIC.MD	ARL17B	ENSG00000228696	17	44352150	44439130	20.4678	4.04e-10	V8
right.hippocampus	DCTPP1	ENSG00000179958	16	30434940	30441396	21.9313	4.17e-10	V6
left.pallidum	DEFB121	ENSG00000204548	20	29992648	30000641	6.24533	4.23e-10	V6
ALIC.FA	MAPT	ENSG00000186868	17	43971748	44105700	20.7071	4.25e-10	V6
PTR.RD	CCDC157	ENSG00000187860	22	30752624	30774647	20.3634	4.38e-10	V8
right.lateral.orbitofrontal	AC005670.1	ENSG00000261886	17	44994136	45000400	21.6399	4.39e-10	V8
X4th.ventricle	GNA12	ENSG00000146535	7	2767742	2883962	19.9998	4.41e-10	V6
SS.FA	CCDC157	ENSG00000187860	22	30752624	30774647	20.3558	4.41e-10	V8
SCR.AD	FOXF1	ENSG00000103241	16	86544133	86548076	20.9616	4.46e-10	V6
GCC.MD	HGH1	ENSG00000235173	8	145192672	145195746	21.2719	4.48e-10	V8
ALIC.MD	AC005829.1	ENSG00000261575	17	44344403	44346060	19.5836	4.52e-10	V8
left.putamen	ANKRD42	ENSG00000137494	11	82904781	82971736	20.5237	4.59e-10	V6
SCC.FA	GALP	ENSG00000197487	19	56687389	56697144	21.7561	4.64e-10	V8
right.pallidum	HYI-AS1	ENSG00000229348	1	43919598	43922666	20.7836	4.66e-10	V8
PLIC.FA	POLR2I	ENSG00000105258	19	36604612	36606248	21.5566	4.73e-10	V6
PLIC.MO	ZNF461	ENSG00000197808	19	37128094	37157755	20.8918	4.74e-10	V6
right.putamen	AP000873.3	ENSG00000254551	11	82920473	82924421	20.3597	4.9e-10	V8
IFO.AD	PLEKHM1	ENSG00000225190	17	43513088	43568180	20.5454	4.92e-10	V6
left.precentral	ANKRD63	ENSG00000230778	15	40573645	40574787	20.7889	4.99e-10	V8
white.matter	MR1	ENSG00000153029	1	181002509	181026119	19.9938	5.2e-10	V6
left.lateral.ventricle	FOXF1	ENSG00000103241	16	86544133	86548076	100.981	5.22e-10	V6
ALIC.RD	LRRC37A2	ENSG00000238083	17	44588877	44633016	19.0334	5.23e-10	V8
Average.MD	ZKSCAN4	ENSG00000187626	6	28212401	28227011	20.5857	5.23e-10	V6
left.putamen	HCK	ENSG00000101336	20	30639991	30689659	177.317	5.26e-10	V6
ACR.AD	NMT1	ENSG00000136448	17	43128978	43186384	19.87	5.33e-10	V6
SCC.MD	XRCC4	ENSG00000152422	5	82373317	82649606	21.05	5.43e-10	V6
right.pallidum	LGALS9B	ENSG00000170298	17	20352708	20370852	20.1269	5.52e-10	V8
cerebellar.vermal.lobules.I.V	NUMBL	ENSG00000105245	19	41172596	41196877	21.1031	5.56e-10	V6
left.putamen	DLG2	ENSG00000150672	11	83166055	85338966	20.3816	5.63e-10	V8
right.rostral.middle.frontal	RECQL4	ENSG00000160957	8	145736667	145743229	22.4812	5.63e-10	V8
PLIC.FA	XPR1	ENSG00000143324	1	180601140	180859387	20.8281	5.83e-10	V8
Average.FA	POLR2F	ENSG00000100142	22	38348614	38437922	20.398	5.92e-10	V8
PTR.MD	ZKSCAN4	ENSG00000187626	6	28212401	28227011	188.512	5.92e-10	V6
left.pallidum	CKAP5	ENSG00000175216	11	46764598	46867847	357.23	6.27e-10	V8
left.pallidum	MRPS26	ENSG00000125901	20	3026591	3028900	19.9953	6.31e-10	V6
right.putamen	HM13	ENSG00000101294	20	30102240	30157461	20.7694	6.31e-10	V6
CGC.MO	IMPDH2	ENSG00000178035	3	49061758	49066748	20.5474	6.35e-10	V6
SCC.FA	OR1F12	ENSG00000220721	6	28041094	28042011	20.719	6.41e-10	V8
left.inferior.parietal	RPSAP52	ENSG00000241749	12	66151800	66220754	20.4918	6.45e-10	V8
GCC.RD	PLEKHM1	ENSG00000225190	17	43513088	43568180	20.2792	6.5e-10	V6
SCC.MD	CD14	ENSG00000170458	5	140011316	140013286	20.2222	6.52e-10	V6
right.accumbens.area	ATP2A1-AS1	ENSG00000260442	16	28890278	28891241	20.4896	6.55e-10	V8
SS.MD	XRCC4	ENSG00000152422	5	82373317	82649606	20.8663	6.55e-10	V6
right.precuneus	GOSR1	ENSG00000108587	17	28804380	28854610	19.4225	6.58e-10	V8
UNC.FA	TWIST1	ENSG00000122691	7	19060614	19157295	19.9708	6.66e-10	V8
white.matter	LENEP	ENSG00000163352	1	154966062	154966791	184.937	6.76e-10	V6
Average.FA	ZKSCAN4	ENSG00000187626	6	28212401	28227011	20.3299	6.79e-10	V6
left.caudate	SH2B1	ENSG00000178188	16	28857921	28885526	19.8517	6.89e-10	V8
right.putamen	GCH1	ENSG00000131979	14	55308726	55369570	20.6104	6.89e-10	V6
FXST.FA	RECQL4	ENSG00000160957	8	145736667	145743229	22.2912	6.91e-10	V8
SS.MD	CCDC157	ENSG00000187860	22	30752624	30774647	19.9033	7.08e-10	V8
SCR.MD	CCDC157	ENSG00000187860	22	30752624	30774647	19.8984	7.12e-10	V8
left.ventral.DC	ZNF259P1	ENSG00000219565	6	109103329	109108256	19.5766	7.18e-10	V8
SCC.FA	ZKSCAN3	ENSG00000189298	6	28317691	28336947	19.2783	7.19e-10	V8
BCC.MD	CRHR1	ENSG00000120088	17	43699267	43913194	20.2989	7.24e-10	V8
SCC.RD	ZNF192P1	ENSG00000226314	6	28129559	28137372	19.8015	7.48e-10	V8
right.ventral.DC	ZNF259P1	ENSG00000219565	6	109103329	109108256	19.5316	7.52e-10	V8
left.precentral	BMF	ENSG00000104081	15	40380091	40401093	20.6364	7.66e-10	V6
SCC.FA	XRCC4	ENSG00000152422	5	82373317	82649606	92.3245	7.75e-10	V6
SS.RD	CCDC157	ENSG00000187860	22	30752624	30774647	19.8132	7.78e-10	V8
PCR.AD	OR1F12	ENSG00000220721	6	28041094	28042011	20.5233	7.8e-10	V8
GCC.MD	WNT3	ENSG00000108379	17	44839872	44910520	19.5478	7.89e-10	V8
SLF.MD	NKAPL	ENSG00000189134	6	28227098	28228736	20.6921	7.89e-10	V6
FX.MD	TMEM190	ENSG00000160472	19	55888204	55889612	21.0675	8.11e-10	V6
RLIC.MD	CCDC157	ENSG00000187860	22	30752624	30774647	19.7694	8.14e-10	V8
PLIC.AD	ACTN4	ENSG00000130402	19	39138289	39222223	20.0464	8.49e-10	V6
BCC.AD	MFRP	ENSG00000235718	11	119209652	119217383	21.185	8.59e-10	V8
PLIC.RD	MIR9-3HG	ENSG00000255571	15	89904810	89939471	20.2672	8.63e-10	V8
ALIC.RD	AC008105.1	ENSG00000233175	17	43315395	43319101	19.4954	8.77e-10	V8
PTR.AD	RECQL4	ENSG00000160957	8	145736667	145743229	22.0285	8.82e-10	V8
right.insula	RN7SL316P	ENSG00000241631	17	29029526	29029793	20.1452	8.92e-10	V8
right.precentral	C15orf56	ENSG00000176753	15	40542865	40545088	20.1018	9.01e-10	V6
ALIC.FA	CRYBA1	ENSG00000108255	17	27573881	27581512	21.0719	9.19e-10	V8
right.hippocampus	TIMM8AP1	ENSG00000231445	2	162933867	162934161	20.1046	9.23e-10	V8
Average.MD	GJC1	ENSG00000182963	17	42875815	42908179	19.6442	9.26e-10	V6
left.transverse.temporal	CORO6	ENSG00000167549	17	27941774	27949925	19.926	9.28e-10	V6
ALIC.MD	LINC02210	ENSG00000204650	17	43697694	43725582	18.5596	9.33e-10	V8
Average.RD	PLEKHM1	ENSG00000225190	17	43513088	43568180	19.9147	9.54e-10	V6
BCC.FA	HOXC6	ENSG00000197757	12	54384408	54424607	20.117	9.66e-10	V6
PLIC.MD	CRHR1	ENSG00000120088	17	43699267	43913194	20.0102	9.69e-10	V8
ACR.MD	BAIAP2L2	ENSG00000128298	22	38480896	38506677	20.5312	1.04e-09	V6
SCC.RD	ZSCAN12P1	ENSG00000219891	6	28058932	28061442	19.5165	1.05e-09	V8
grey.matter	EFNA4	ENSG00000243364	1	155036207	155042029	20.5528	1.06e-09	V6
FXST.RD	NSF	ENSG00000073969	17	44668035	44834830	19.6458	1.06e-09	V8
right.cerebellum.exterior	OR10V3P	ENSG00000254743	11	59508798	59509522	20.186	1.08e-09	V8
PCR.MD	ZNF165	ENSG00000197279	6	28048481	28057340	19.679	1.08e-09	V6
ACR.AD	ACBD4	ENSG00000181513	17	43209967	43221548	19.1175	1.09e-09	V6
RLIC.FA	CORO6	ENSG00000167549	17	27941774	27949925	19.7471	1.11e-09	V6
right.ventral.DC	LINC00222	ENSG00000203801	6	109072857	109091145	18.9744	1.12e-09	V8
right.precuneus	TBC1D29	ENSG00000266733	17	28884130	28890511	19.708	1.13e-09	V6
PLIC.FA	ARHGAP33	ENSG00000004777	19	36265434	36279724	19.5112	1.13e-09	V8
left.cuneus	TREH	ENSG00000118094	11	118528742	118550382	19.5834	1.14e-09	V6
right.insula	RECQL4	ENSG00000160957	8	145736667	145743229	21.7879	1.14e-09	V8
PTR.RD	C6orf100	ENSG00000204709	6	28911654	28912314	19.7374	1.14e-09	V6
left.hippocampus	LATS1	ENSG00000131023	6	149979288	150039392	19.3027	1.16e-09	V6
right.transverse.temporal	H4C11	ENSG00000197238	6	27791884	27792257	20.0605	1.17e-09	V8
ACR.RD	AL031587.1	ENSG00000222044	22	38428172	38430235	20.0034	1.17e-09	V8
ALIC.RD	LRRC37A4P	ENSG00000214425	17	43578685	43627701	18.0718	1.17e-09	V8
SLF.RD	SEC14L2	ENSG00000100003	22	30792846	30821305	20.2812	1.17e-09	V8
ALIC.MD	AC008105.1	ENSG00000233175	17	43315395	43319101	19.1868	1.19e-09	V8
GCC.FA	ZSCAN9	ENSG00000137185	6	28192664	28201260	19.3134	1.19e-09	V6
PTR.FA	BAIAP2L2	ENSG00000128298	22	38480896	38506677	20.3938	1.19e-09	V6
FXST.RD	LRRC37A2	ENSG00000238083	17	44588877	44633016	18.1616	1.25e-09	V8
SLF.MD	TMEM101	ENSG00000091947	17	42088556	42101314	19.9122	1.25e-09	V8
ACR.MD	POLR2F	ENSG00000100142	22	38348614	38437922	19.638	1.28e-09	V8
ACR.MD	LRRC37A	ENSG00000176681	17	44370099	44415160	18.6543	1.3e-09	V6
GCC.FA	SRA1	ENSG00000213523	5	139929177	139938016	19.1274	1.3e-09	V6
right.pallidum	CCDC144CP	ENSG00000154898	17	20224477	20306870	18.8734	1.31e-09	V8
ACR.FA	ELL	ENSG00000105656	19	18553473	18632937	20.025	1.37e-09	V6
EC.MD	ARHGAP27	ENSG00000159314	17	43471267	43503012	19.66	1.37e-09	V6
SS.FA	SLC16A8	ENSG00000100156	22	38474141	38480100	19.2808	1.37e-09	V6
EC.AD	ARHGAP27	ENSG00000159314	17	43471275	43511787	20.2319	1.38e-09	V8
ACR.RD	TMEM101	ENSG00000091947	17	42088556	42101314	19.7979	1.4e-09	V8
left.lateral.ventricle	SLC7A5	ENSG00000103257	16	87863629	87903094	19.8171	1.43e-09	V6
left.hippocampus	TIMM8AP1	ENSG00000231445	2	162933867	162934161	19.6567	1.45e-09	V8
UNC.MO	LINC02057	ENSG00000249279	5	60497136	60560756	20.7354	1.45e-09	V8
SLF.AD	TMEM101	ENSG00000091947	17	42088556	42101314	19.7514	1.46e-09	V8
left.caudate	IL27	ENSG00000197272	16	28510683	28523372	19.0128	1.51e-09	V8
Average.AD	AC005670.1	ENSG00000261886	17	44994136	45000400	20.4009	1.52e-09	V8
EC.AD	NSF	ENSG00000073969	17	44668035	44834830	19.2389	1.54e-09	V8
SCC.RD	PCDHA9	ENSG00000204961	5	140227048	140391929	19.6518	1.58e-09	V8
SFO.AD	NPSR1	ENSG00000187258	7	34697851	34917944	20.3101	1.58e-09	V8
left.caudate	LAT	ENSG00000213658	16	28996147	29002104	18.4323	1.59e-09	V8
FX.MD	RECQL4	ENSG00000160957	8	145736667	145743229	21.4421	1.6e-09	V8
GCC.RD	POLR2F	ENSG00000100142	22	38348614	38437922	19.4111	1.61e-09	V8
PTR.FA	C6orf100	ENSG00000204709	6	28911654	28912314	19.4002	1.61e-09	V6
PTR.MD	OR1F12	ENSG00000220721	6	28041094	28042011	19.8013	1.61e-09	V8
PLIC.RD	SEMA4B	ENSG00000185033	15	90703836	90772911	19.1129	1.62e-09	V6
IFO.AD	LRRC37A4P	ENSG00000214425	17	43578685	43627701	17.7519	1.63e-09	V8
BCC.RD	GPAA1	ENSG00000197858	8	145137523	145141119	19.0601	1.64e-09	V6
PCR.RD	CCDC157	ENSG00000187860	22	30752624	30774647	19.0843	1.67e-09	V8
left.insula	FLOT2	ENSG00000132589	17	27206353	27224697	20.2949	1.7e-09	V8
CGC.MD	NMT1	ENSG00000136448	17	43128978	43186384	18.6564	1.7e-09	V6
SCR.MO	TMEM191C	ENSG00000206140	22	21820712	21825558	19.3782	1.73e-09	V8
SLF.MD	ZKSCAN4	ENSG00000187626	6	28212401	28227011	179.511	1.73e-09	V6
CGC.MD	AC008105.1	ENSG00000233175	17	43315395	43319101	18.803	1.74e-09	V8
SCC.FA	CSNK1E	ENSG00000213923	22	38686697	38794527	18.6441	1.78e-09	V8
total.brain.volume	CS	ENSG00000062485	12	56665483	56694176	19.5015	1.81e-09	V8
right.pallidum	NUP160	ENSG00000030066	11	47799639	47870107	19.2464	1.85e-09	V6
SLF.MD	ACBD4	ENSG00000181513	17	43209967	43221548	18.596	1.85e-09	V6
PLIC.AD	POLR2I	ENSG00000105258	19	36604612	36606248	20.1293	1.87e-09	V6
SCR.AD	OR1F12	ENSG00000220721	6	28041094	28042011	19.6476	1.88e-09	V8
PLIC.MD	AC005670.1	ENSG00000261886	17	44994136	45000400	20.1751	1.9e-09	V8
SCC.RD	HIST1H3J	ENSG00000197153	6	27858093	27858588	20.0362	1.91e-09	V6
SCR.MO	FOXF1	ENSG00000103241	16	86544133	86548076	93.6774	1.93e-09	V6
left.pallidum	PYGB	ENSG00000100994	20	25228705	25278650	19.6549	1.96e-09	V8
total.brain.volume	WNT3	ENSG00000108379	17	44839872	44910520	18.5725	1.97e-09	V8
left.pallidum	NUP160	ENSG00000030066	11	47799639	47870107	19.1721	1.98e-09	V6
cerebellar.vermal.lobules.I.V	OR10V3P	ENSG00000254743	11	59508798	59509522	19.5708	2e-09	V8
total.brain.volume	RPS7P11	ENSG00000213326	17	44798948	44799533	19.6037	2e-09	V8
GCC.RD	SMPD5	ENSG00000204791	8	145104030	145106423	19.3573	2.04e-09	V8
PCR.AD	NKAPL	ENSG00000189134	6	28227098	28228736	19.7281	2.07e-09	V6
left.hippocampus	LINC02425	ENSG00000256259	12	66421505	66424846	5.99048	2.09e-09	V8
CGC.RD	XRCC4	ENSG00000152422	5	82373317	82649606	19.7214	2.1e-09	V6
ALIC.FA	RPS7P11	ENSG00000213326	17	44798948	44799533	19.5498	2.11e-09	V8
left.putamen	HM13	ENSG00000101294	20	30102240	30157461	19.4793	2.13e-09	V6
IFO.AD	CRHR1	ENSG00000120088	17	43699267	43913194	19.5701	2.13e-09	V6
PTR.MD	CABP7	ENSG00000100314	22	30116343	30127820	20.2338	2.14e-09	V6
BCC.MD	AC005670.1	ENSG00000261886	17	44994136	45000400	20.0484	2.16e-09	V8
Brain.stem	GNPTAB	ENSG00000111670	12	102139275	102224716	18.8143	2.17e-09	V6
right.insula	ABHD15	ENSG00000168792	17	27887565	27894155	18.7067	2.17e-09	V8
SCC.RD	SCAND3	ENSG00000232040	6	28539407	28583989	19.9928	2.17e-09	V6
CGC.MD	SPPL2C	ENSG00000185294	17	43922256	43924438	19.5746	2.18e-09	V6
GCC.RD	AC008105.1	ENSG00000233175	17	43315395	43319101	18.5786	2.19e-09	V8
Brain.stem	ZNF259P1	ENSG00000219565	6	109103329	109108256	18.5008	2.2e-09	V8
cerebellar.vermal.lobules.I.V	STK17A	ENSG00000164543	7	43622357	43666385	19.5789	2.24e-09	V8
FXST.FA	MAPT	ENSG00000186868	17	43971748	44105700	18.9511	2.24e-09	V6
IFO.AD	MAPT	ENSG00000186868	17	43971748	44105700	18.9484	2.24e-09	V6
SS.RD	XRCC4	ENSG00000152422	5	82373317	82649606	19.6548	2.24e-09	V6
ALIC.RD	LINC02210	ENSG00000204650	17	43697694	43725582	17.7087	2.25e-09	V8
Average.MD	CD14	ENSG00000170458	5	140011316	140013286	18.86	2.3e-09	V6
CST.RD	RUNX2	ENSG00000124813	6	45295894	45632086	19.3323	2.3e-09	V8
SCR.RD	XRCC4	ENSG00000152422	5	82373317	82649606	19.6274	2.3e-09	V6
Average.MD	AC008105.1	ENSG00000233175	17	43315395	43319101	18.5219	2.32e-09	V8
GCC.FA	PLEKHM1	ENSG00000225190	17	43513088	43568180	19.0662	2.33e-09	V6
SCR.MO	PI4KA	ENSG00000241973	22	21061979	21213705	18.588	2.35e-09	V6
PLIC.FA	KIAA1614	ENSG00000135835	1	180882290	180920750	18.7698	2.36e-09	V6
SCC.FA	ZSCAN12P1	ENSG00000219891	6	28058932	28061442	18.7353	2.38e-09	V8
Brain.stem	SCML4	ENSG00000146285	6	108025308	108145521	19.3882	2.39e-09	V6
ACR.RD	MAPT	ENSG00000186868	17	43971748	44105700	18.8833	2.39e-09	V6
total.brain.volume	LINC00222	ENSG00000203801	6	109072857	109091145	18.2456	2.4e-09	V8
SCC.FA	PGBD1	ENSG00000137338	6	28249314	28270326	18.8968	2.41e-09	V8
right.pallidum	TREH	ENSG00000118094	11	118528742	118550382	18.8126	2.43e-09	V6
ALIC.RD	FAM215B	ENSG00000232300	17	44636196	44640161	18.5465	2.43e-09	V8
PLIC.AD	ARHGAP33	ENSG00000004777	19	36265434	36279724	18.6649	2.44e-09	V8
FXST.RD	WNT9B	ENSG00000158955	17	44910567	44964096	19.2512	2.47e-09	V6
PTR.RD	OR1F12	ENSG00000220721	6	28041094	28042011	19.3727	2.47e-09	V8
RLIC.RD	OR1F12	ENSG00000220721	6	28041094	28042011	19.3745	2.47e-09	V8
BCC.FA	CD14	ENSG00000170458	5	140011316	140013286	18.7833	2.48e-09	V6
SCR.MO	SERPIND1	ENSG00000099937	22	21128167	21142008	18.6223	2.48e-09	V8
ACR.MD	MAP3K14	ENSG00000006062	17	43340488	43394414	19.3064	2.49e-09	V8
CSF	SLC22A4	ENSG00000197208	5	131629674	131679888	19.7041	2.5e-09	V6
total.brain.volume	NSF	ENSG00000073969	17	44668035	44834830	18.7109	2.52e-09	V8
right.superior.frontal	H4C11	ENSG00000197238	6	27791884	27792257	19.2896	2.54e-09	V8
right.pars.orbitalis	RECQL4	ENSG00000160957	8	145736667	145743229	20.9618	2.56e-09	V8
FX.FA	AMZ1	ENSG00000174945	7	2719156	2815134	18.4154	2.56e-09	V8
right.inferior.parietal	RPSAP52	ENSG00000241749	12	66151800	66220754	19.1151	2.58e-09	V8
PCR.MD	FZD2	ENSG00000180340	17	42634925	42636907	18.8216	2.58e-09	V6
SCC.FA	HIST1H2BK	ENSG00000197903	6	27106073	27114619	19.0628	2.59e-09	V6
SLF.AD	CRHR1	ENSG00000120088	17	43699267	43913194	19.3669	2.62e-09	V6
GCC.RD	PICK1	ENSG00000100151	22	38453261	38471708	18.7938	2.64e-09	V6
right.vessel	LGALS16	ENSG00000249861	19	40146534	40151287	19.7729	2.7e-09	V8
SCC.FA	ZSCAN16	ENSG00000196812	6	28092338	28097860	18.7696	2.71e-09	V8
SLF.MD	SEC14L2	ENSG00000100003	22	30792846	30821305	19.4317	2.71e-09	V8
CGC.RD	EIF4EBP3	ENSG00000243056	5	139927251	139929163	18.5131	2.72e-09	V6
CGC.MD	TMEM167A	ENSG00000174695	5	82348665	82373682	18.8641	2.73e-09	V8
left.precentral	CORO6	ENSG00000167549	17	27941774	27949925	18.8301	2.79e-09	V6
ACR.RD	EIF4EBP3	ENSG00000243056	5	139927251	139929163	18.486	2.79e-09	V6
SCC.RD	BAIAP2L2	ENSG00000128298	22	38480896	38506677	19.5452	2.79e-09	V6
ALIC.RD	ARL17B	ENSG00000228696	17	44352150	44439130	18.3417	2.8e-09	V8
ACR.RD	AC005670.1	ENSG00000261886	17	44994136	45000400	19.7847	2.81e-09	V8
left.pallidum	FAM180B	ENSG00000196666	11	47608198	47610746	19.6804	2.82e-09	V8
EC.MD	AC008105.1	ENSG00000233175	17	43315395	43319101	18.3231	2.84e-09	V8
RLIC.FA	NSRP1	ENSG00000126653	17	28442539	28513493	18.8319	2.85e-09	V6
BCC.FA	SLC16A8	ENSG00000100156	22	38474141	38480100	18.5458	2.9e-09	V6
ACR.FA	SLC16A8	ENSG00000100156	22	38474141	38480100	18.5418	2.91e-09	V6
right.insula	TMEM136	ENSG00000181264	11	120195837	120204388	18.1921	2.92e-09	V6
RLIC.FA	EFCAB5	ENSG00000176927	17	28268622	28435470	18.1034	2.94e-09	V6
GCC.RD	SPATC1	ENSG00000186583	8	145086582	145101933	19.0011	3.02e-09	V8
right.ventral.DC	SCML4	ENSG00000146285	6	108025308	108145521	19.1473	3.07e-09	V6
left.cerebellum.exterior	DCTPP1	ENSG00000179958	16	30434940	30441396	19.8646	3.12e-09	V6
IFO.AD	WNT9B	ENSG00000158955	17	44910567	44964096	19.0195	3.12e-09	V6
SCC.RD	GALP	ENSG00000197487	19	56687389	56697144	19.8496	3.12e-09	V8
FXST.FA	LRRC37A	ENSG00000176681	17	44370099	44415160	17.7566	3.14e-09	V6
left.pallidum	AGBL2	ENSG00000165923	11	47681143	47736941	18.0663	3.18e-09	V8
SS.FA	BAIAP2L2	ENSG00000128298	22	38480896	38506677	19.3962	3.24e-09	V6
SLF.MD	OR1F12	ENSG00000220721	6	28041094	28042011	19.0982	3.25e-09	V8
GCC.MD	SRA1	ENSG00000213523	5	139929177	139938016	18.2435	3.29e-09	V6
CSF	FNIP1	ENSG00000217128	5	130977407	131132710	19.1769	3.3e-09	V6
GCC.RD	PARP10	ENSG00000178685	8	145051321	145086940	17.8523	3.3e-09	V6
GCC.MD	NSF	ENSG00000073969	17	44668035	44834830	18.4173	3.33e-09	V8
SLF.FA	EIF4EBP3	ENSG00000243056	5	139927251	139929163	18.294	3.34e-09	V6
left.caudate	NPIPB9	ENSG00000196993	16	28763108	28784128	18.2097	3.37e-09	V6
left.hippocampus	PCMT1	ENSG00000120265	6	150070579	150132556	18.2017	3.37e-09	V6
GCC.RD	CCDC157	ENSG00000187860	22	30752624	30774647	18.4153	3.38e-09	V8
EC.MD	NSF	ENSG00000073969	17	44668035	44834830	18.3898	3.42e-09	V8
PLIC.AD	AC002398.1	ENSG00000267049	19	36260046	36261930	17.593	3.42e-09	V8
right.insula	NSRP1	ENSG00000126653	17	28442539	28513493	18.6325	3.43e-09	V6
SLF.MD	C6orf100	ENSG00000204709	6	28911654	28912314	18.6564	3.44e-09	V6
white.matter	TRIM46	ENSG00000163462	1	155145873	155157447	18.6595	3.46e-09	V8
CGC.MO	UQCRC1	ENSG00000010256	3	48636435	48648409	19.0781	3.52e-09	V8
right.pallidum	AC005730.2	ENSG00000261033	17	19911364	19912547	18.1496	3.53e-09	V8
PCR.MD	ZKSCAN8	ENSG00000198315	6	28109688	28127250	18.9149	3.54e-09	V6
ACR.MD	ARHGAP27	ENSG00000159314	17	43471275	43511787	19.2141	3.59e-09	V8
CGC.MO	APEH	ENSG00000164062	3	49711435	49721396	18.0661	3.71e-09	V8
left.precentral	C15orf56	ENSG00000176753	15	40542865	40545088	18.7554	3.75e-09	V6
Average.RD	CD14	ENSG00000170458	5	140011316	140013286	18.3416	3.77e-09	V6
FXST.RD	AC008105.1	ENSG00000233175	17	43315395	43319101	18.0482	3.78e-09	V8
GCC.FA	CSNK1E	ENSG00000213923	22	38686697	38794527	17.9343	3.78e-09	V8
SCR.MD	HIST1H3J	ENSG00000197153	6	27858093	27858588	19.3389	3.8e-09	V6
left.cerebellum.exterior	MPEG1	ENSG00000197629	11	58975984	58980494	18.9347	3.84e-09	V6
GCC.AD	AC005670.1	ENSG00000261886	17	44994136	45000400	19.4744	3.84e-09	V8
SLF.RD	EIF4EBP3	ENSG00000243056	5	139927251	139929163	18.1289	3.9e-09	V6
CGC.MD	PLEKHM1	ENSG00000225190	17	43513088	43568180	18.5643	3.93e-09	V6
left.lateral.ventricle	TRIOBP	ENSG00000100106	22	38093011	38172563	17.4983	4.05e-09	V6
left.rostral.anterior.cingulate	RECQL4	ENSG00000160957	8	145736667	145743229	20.4943	4.08e-09	V8
ACR.MD	ACBD4	ENSG00000181513	17	43209967	43221548	17.8287	4.08e-09	V6
SLF.AD	AC008105.1	ENSG00000233175	17	43315395	43319101	17.9748	4.08e-09	V8
FX.FA	FAM83C	ENSG00000125998	20	33873534	33880204	19.2079	4.09e-09	V8
FXST.RD	LRRC37A4P	ENSG00000214425	17	43578685	43627701	16.8602	4.21e-09	V8
SCC.RD	ZSCAN31	ENSG00000235109	6	28292470	28324048	18.0384	4.21e-09	V6
left.pallidum	HYI-AS1	ENSG00000229348	1	43919598	43922666	18.6128	4.22e-09	V8
FX.AD	MYO9A	ENSG00000066933	15	72114632	72410918	18.6997	4.43e-09	V6
PTR.MD	C6orf100	ENSG00000204709	6	28911654	28912314	18.4093	4.43e-09	V6
right.ventral.DC	MRPL1	ENSG00000169288	4	78783674	78873944	18.576	4.48e-09	V6
SS.FA	SEC14L2	ENSG00000100003	22	30792846	30821305	18.9141	4.53e-09	V8
right.putamen	KTN1	ENSG00000126777	14	56025790	56168244	18.1927	4.55e-09	V8
GCC.RD	GPAA1	ENSG00000197858	8	145137493	145141119	18.2099	4.61e-09	V8
FX.RD	TMEM190	ENSG00000160472	19	55888204	55889612	19.3699	4.62e-09	V6
EC.AD	ARHGAP27	ENSG00000159314	17	43471267	43503012	18.4459	4.66e-09	V6
GCC.RD	PLEC	ENSG00000178209	8	144989321	145050902	16.9939	4.7e-09	V6
PLIC.RD	EIF4EBP3	ENSG00000243056	5	139927251	139929163	17.9325	4.7e-09	V6
left.pallidum	FNBP4	ENSG00000109920	11	47738072	47788995	18.484	4.73e-09	V8
PLIC.FA	FFAR2	ENSG00000126262	19	35934809	35942669	19.602	4.75e-09	V6
right.caudate	SLX1B	ENSG00000181625	16	29465822	29469540	18.6194	4.76e-09	V8
right.pallidum	DEFB121	ENSG00000204548	20	29992648	30000641	5.85411	4.8e-09	V6
PLIC.AD	RPL12P35	ENSG00000243007	15	72671556	72672051	18.8778	4.93e-09	V8
right.hippocampus	IFIH1	ENSG00000115267	2	163123589	163175213	18.8616	4.95e-09	V6
ACR.MD	ZKSCAN4	ENSG00000187626	6	28212401	28227011	18.3501	5.05e-09	V6
left.precentral	PHGR1	ENSG00000233041	15	40643234	40648635	18.5151	5.09e-09	V8
SCC.FA	NRG2	ENSG00000158458	5	139226364	139422884	19.1871	5.13e-09	V8
ALIC.FA	WNT3	ENSG00000108379	17	44839872	44910520	17.5807	5.15e-09	V8
Average.RD	GJC1	ENSG00000182963	17	42875815	42908179	17.9428	5.16e-09	V6
right.pallidum	TIE1	ENSG00000066056	1	43766565	43788781	17.724	5.2e-09	V6
Average.RD	C6orf100	ENSG00000204709	6	28911654	28912314	18.2521	5.2e-09	V6
BCC.RD	SMPD5	ENSG00000204791	8	145104030	145106423	18.4407	5.22e-09	V8
PCR.MD	ZSCAN12P1	ENSG00000219891	6	28058932	28061442	17.9851	5.22e-09	V8
EC.RD	CRHR1	ENSG00000120088	17	43699267	43913194	18.3516	5.24e-09	V8
SCR.MD	PLEKHM1	ENSG00000225190	17	43513088	43568180	18.2881	5.25e-09	V6
ACR.AD	MAP3K14	ENSG00000006062	17	43340488	43394414	18.5646	5.26e-09	V8
left.insula	GOSR1	ENSG00000108587	17	28804380	28854610	17.3089	5.28e-09	V8
ACR.RD	AC008105.1	ENSG00000233175	17	43315395	43319101	17.7122	5.38e-09	V8
SCC.RD	GJC1	ENSG00000182963	17	42875815	42908179	17.8931	5.42e-09	V6
right.caudate	CRHR1	ENSG00000120088	17	43699267	43913194	18.6488	5.46e-09	V6
right.pallidum	USP32P3	ENSG00000189423	17	20318860	20334321	17.7091	5.53e-09	V8
ACR.MD	EIF4EBP3	ENSG00000243056	5	139927251	139929163	17.7242	5.74e-09	V6
RLIC.MO	KIAA1614	ENSG00000135835	1	180882290	180920750	17.8783	5.74e-09	V6
CST.MO	LRP4	ENSG00000134569	11	46878419	46940193	18.9626	5.84e-09	V8
PCR.MD	SEC14L2	ENSG00000100003	22	30792846	30821305	18.656	5.86e-09	V8
PCR.MD	HIST1H4J	ENSG00000197238	6	27791884	27792257	17.6657	5.92e-09	V6
SCC.FA	SLC4A9	ENSG00000113073	5	139739787	139754728	17.9407	6e-09	V8
GCC.FA	HGH1	ENSG00000235173	8	145192672	145195746	18.5545	6.13e-09	V8
BCC.FA	AL031587.1	ENSG00000222044	22	38428172	38430235	18.3612	6.16e-09	V8
Average.RD	AC008105.1	ENSG00000233175	17	43315395	43319101	17.5803	6.19e-09	V8
SCR.MO	SNAP29	ENSG00000099940	22	21213271	21245506	17.3245	6.34e-09	V8
white.matter	CEACAMP3	ENSG00000239736	19	42106090	42112339	18.4195	6.38e-09	V8
UNC.RD	H4C11	ENSG00000197238	6	27791884	27792257	18.368	6.4e-09	V8
left.caudate	C16orf54	ENSG00000185905	16	29753784	29757327	18.3753	6.51e-09	V6
ALIC.FA	FAM215B	ENSG00000232300	17	44636196	44640161	17.6197	6.51e-09	V8
left.insula	TMEM136	ENSG00000181264	11	120195837	120204388	17.4261	6.6e-09	V6
Average.MO	OR10V3P	ENSG00000254743	11	59508798	59509522	18.377	6.63e-09	V8
SCR.MD	ZSCAN12P1	ENSG00000219891	6	28058932	28061442	17.7518	6.65e-09	V8
ACR.RD	SEC14L2	ENSG00000100003	22	30792846	30821305	18.5261	6.67e-09	V8
PCR.MO	FOXF1	ENSG00000103241	16	86544133	86548076	18.2891	6.67e-09	V6
left.putamen	REM1	ENSG00000088320	20	30063096	30072708	18.1154	6.79e-09	V6
left.pallidum	SZT2	ENSG00000198198	1	43855553	43918304	18.0979	6.82e-09	V6
Average.MD	ARHGAP27	ENSG00000159314	17	43471275	43511787	18.5448	6.83e-09	V8
white.matter	XPR1	ENSG00000143324	1	180601140	180859387	18.3399	6.9e-09	V8
PTR.FA	RECQL4	ENSG00000160957	8	145736667	145743229	19.9559	6.96e-09	V8
CGC.FA	CELSR3	ENSG00000008300	3	48673902	48700348	18.2728	7e-09	V6
left.ventral.DC	SEPTIN11	ENSG00000138758	4	77870856	77961537	17.9569	7.02e-09	V8
GCC.RD	XRCC4	ENSG00000152422	5	82373317	82649606	18.526	7.02e-09	V6
ALIC.FA	LRRC37A	ENSG00000176681	17	44370099	44415160	16.9616	7.06e-09	V6
EC.MD	WNT3	ENSG00000108379	17	44839872	44910520	17.449	7.06e-09	V6
right.cuneus	EFNA4	ENSG00000243364	1	155036207	155042029	18.6576	7.15e-09	V6
BCC.RD	SPATC1	ENSG00000186583	8	145086582	145101933	18.1778	7.18e-09	V8
BCC.MD	LRRC37A	ENSG00000176681	17	44370099	44415160	16.9358	7.25e-09	V6
SCC.RD	SEC14L2	ENSG00000100003	22	30792846	30821305	18.4405	7.26e-09	V8
ALIC.RD	KANSL1-AS1	ENSG00000214401	17	44270942	44274089	16.373	7.34e-09	V8
RLIC.AD	LGALS16	ENSG00000249861	19	40146534	40151287	18.7675	7.37e-09	V8
IFO.AD	LINC02210	ENSG00000204650	17	43697694	43725582	16.588	7.56e-09	V8
left.ventral.DC	SCML4	ENSG00000146285	6	108025308	108145521	18.2683	7.57e-09	V6
IFO.AD	ARHGAP27	ENSG00000159314	17	43471267	43503012	17.9621	7.58e-09	V6
Brain.stem	TREH	ENSG00000118094	11	118528742	118550382	17.6755	7.59e-09	V6
left.pallidum	HYI	ENSG00000178922	1	43918574	43919597	16.6952	7.78e-09	V6
SLF.MD	PLEKHM1	ENSG00000225190	17	43513088	43568180	17.909	7.79e-09	V6
left.caudate	NPIPB7	ENSG00000233232	16	28467693	28481868	17.1584	7.85e-09	V6
FX.FA	GNA12	ENSG00000146535	7	2767742	2883962	17.1179	7.91e-09	V6
right.insula	FLOT2	ENSG00000132589	17	27206353	27224697	18.7206	8.01e-09	V8
SCC.RD	AL662890.1	ENSG00000225173	6	28805646	28806783	18.227	8.01e-09	V8
CSF	IL5	ENSG00000113525	5	131877136	131892530	18.8956	8.09e-09	V8
GCC.FA	AL031587.1	ENSG00000222044	22	38428172	38430235	18.0906	8.11e-09	V8
left.hippocampus	ZC3H12D	ENSG00000178199	6	149768765	149806148	17.8089	8.31e-09	V6
ACR.FA	ZKSCAN4	ENSG00000187626	6	28212401	28227011	17.8537	8.32e-09	V6
EC.MD	MAPT	ENSG00000186868	17	43971748	44105700	17.6515	8.37e-09	V6
EC.AD	CRHR1	ENSG00000120088	17	43699267	43913194	18.2292	8.39e-09	V6
SCR.MO	TESK2	ENSG00000070759	1	45809554	45956840	18.5893	8.54e-09	V6
FX.FA	LINC02181	ENSG00000232190	16	87091390	87097597	18.6173	8.57e-09	V8
BCC.FA	HOTAIR	ENSG00000228630	12	54356092	54368740	18.0413	8.61e-09	V8
ACR.FA	AL031587.1	ENSG00000222044	22	38428172	38430235	18.0282	8.64e-09	V8
CGC.MD	MAP3K14	ENSG00000006062	17	43340488	43394414	18.0707	8.64e-09	V8
RLIC.FA	BLMH	ENSG00000108578	17	28575218	28619074	17.9249	8.69e-09	V8
GCC.FA	PCDHGA1	ENSG00000204956	5	140710251	140892548	17.9765	8.76e-09	V6
SCC.RD	RNF215	ENSG00000099999	22	30773835	30817760	17.3807	8.78e-09	V8
RLIC.MD	OR1F12	ENSG00000220721	6	28041094	28042011	18.1078	8.79e-09	V8
ACR.FA	BAIAP2L2	ENSG00000128298	22	38480896	38506677	18.3993	8.81e-09	V6
PLIC.AD	ZBTB32	ENSG00000011590	19	36195429	36207940	16.7546	8.96e-09	V8
Average.FA	TMEM101	ENSG00000091947	17	42088556	42101314	17.9447	8.99e-09	V8
Average.AD	ACBD4	ENSG00000181513	17	43209967	43221548	17.0701	9.05e-09	V6
SCR.MD	NMT1	ENSG00000136448	17	43128978	43186384	16.9893	9.07e-09	V6
FXST.RD	KANSL1-AS1	ENSG00000214401	17	44270942	44274089	16.1768	9.12e-09	V8
ALIC.AD	NPSR1	ENSG00000187258	7	34697851	34917944	18.5544	9.13e-09	V8
SCR.FA	GNA12	ENSG00000146535	7	2767742	2883962	16.9761	9.2e-09	V6
left.pericalcarine	SMIM15	ENSG00000188725	5	60453536	60458301	17.6368	9.24e-09	V8
GCC.MD	CCDC157	ENSG00000187860	22	30752624	30774647	17.4555	9.25e-09	V8
GCC.RD	ARHGAP27	ENSG00000159314	17	43471275	43511787	18.2304	9.26e-09	V8
BCC.RD	PARP10	ENSG00000178685	8	145051321	145086940	16.8888	9.27e-09	V6
ACR.FA	EIF4EBP3	ENSG00000243056	5	139927251	139929163	17.2203	9.35e-09	V6
Average.MD	PLEKHM1	ENSG00000225190	17	43513088	43568180	17.7242	9.44e-09	V6
X3rd.ventricle	FOXF1	ENSG00000103241	16	86544133	86548076	85.0652	9.45e-09	V6
left.pallidum	POFUT1	ENSG00000101346	20	30795683	30826470	17.7314	9.53e-09	V8
white.matter	SCAMP3	ENSG00000116521	1	155225770	155232221	18.2337	9.53e-09	V8
GCC.FA	MAPT	ENSG00000186868	17	43971748	44105700	18.2484	9.65e-09	V8
ACR.RD	CSNK1E	ENSG00000213923	22	38686697	38794527	17.0566	9.66e-09	V8
CGC.MO	GNAT1	ENSG00000114349	3	50229045	50233949	18.0675	9.73e-09	V8
right.pallidum	PLEKHM1	ENSG00000225190	17	43513088	43568180	17.6918	9.77e-09	V6
IFO.AD	AC008105.1	ENSG00000233175	17	43315395	43319101	17.1448	9.85e-09	V8
PLIC.FA	POLR2F	ENSG00000100142	22	38348614	38437922	17.6087	9.88e-09	V8
GCC.MD	AC005829.1	ENSG00000261575	17	44344403	44346060	16.5157	9.91e-09	V8
Average.MD	ACBD4	ENSG00000181513	17	43209967	43221548	16.9724	1e-08	V6
right.parahippocampal	AC005670.1	ENSG00000261886	17	44994136	45000400	18.5035	1.01e-08	V8
right.pallidum	C1QTNF4	ENSG00000172247	11	47611216	47616211	16.4632	1.02e-08	V8
left.caudate	AC145285.2	ENSG00000251417	16	28814097	28829149	16.3838	1.03e-08	V8
right.precuneus	TAOK1	ENSG00000160551	17	27717482	27878922	17.5398	1.03e-08	V8
BCC.MO	GDF5	ENSG00000125965	20	34021145	34042568	17.0304	1.04e-08	V8

## Sheet: readme
ID: ID of neuroimaging traits
Gene: Symbol of gene
ENSG: Gene ID
CHR: the chromosome the gene is on
P0/P1: the annotation boundaries of the gene on that chromosome
Test_score: the test statistics provided by UTMOST
P-value: the raw p-value of gene
Version: the version of GTEx reference panels that generates the significant result. If both v6 and v8 versions are significant, we reported the results and associated version that had the smaller p-value.
