# Supplementary material for: Transcriptome-wide association analysis of brain structures yields insights into pleiotropy with complex neuropsychiatric traits
Source: Nat Commun. 2021 May 17;12:2878. doi: 10.1038/s41467-021-23130-y (PMC8128893; doi:10.1038/s41467-021-23130-y)
Supplement: Supplementary file 2 — Supplementary Data 1-23 [file 41467_2021_23130_MOESM2_ESM.zip › supp_data/Supplementary_Data_20.xlsx]

## Sheet: R_squared
Supplementary Data 20: Prediction accuracy (incremental R-squared) of combining gene-based polygenic risk scores (PRS) constructed by UKB-derived TWAS summary statistics and variant-based PRS constructed by UKB-derived GWAS summary statistics (n=19,629 subjects) on the four independent datasets.
ID	ADNI	PING	PNC	HCP
left.caudal.anterior.cingulate	1.73826	2.34534	1.69158	2.76233
left.caudal.middle.frontal	2.4548	1.90816	3.81773	2.63073
left.cuneus	1.47253	2.34405	5.45461	3.98007
left.entorhinal	1.24058	3.47429	4.2946	4.4938
left.fusiform	2.2234	2.26219	4.85979	2.86841
left.inferior.parietal	1.67225	1.70129	2.15903	1.90942
left.inferior.temporal	0.917933	4.66422	7.88885	4.87016
left.isthmus.cingulate	1.51148	1.8539	3.16003	4.13419
left.lateral.occipital	1.19713	2.32959	4.26254	2.3808
left.lateral.orbitofrontal	1.24638	2.7284	6.08554	3.03326
left.lingual	1.34073	4.25215	7.19046	3.84802
left.medial.orbitofrontal	1.07488	2.28518	1.71068	1.39931
left.middle.temporal	0.674364	4.74818	6.97669	3.06417
left.parahippocampal	1.05037	1.60948	3.6151	3.03368
left.paracentral	1.43091	2.06147	4.04823	3.23468
left.pars.opercularis	1.17173	1.5334	3.63787	2.15965
left.pars.orbitalis	1.85008	3.61531	3.81754	2.24654
left.pars.triangularis	2.14391	1.46433	1.96707	1.94351
left.pericalcarine	3.19385	3.62876	3.54113	2.99692
left.postcentral	1.30855	1.77877	4.09793	2.05425
left.posterior.cingulate	1.97604	1.39667	1.63662	1.59988
left.precentral	3.32384	2.59353	2.95674	2.67097
left.precuneus	1.55919	3.28929	7.05256	5.09933
left.rostral.anterior.cingulate	2.1819	2.31948	3.259	2.44467
left.rostral.middle.frontal	1.24992	1.72275	1.95615	2.25011
left.superior.frontal	1.16225	1.4944	3.2422	2.7485
left.superior.parietal	0.927281	2.29995	7.92565	2.98273
left.superior.temporal	1.36443	2.8669	4.47945	3.09357
left.supramarginal	1.43135	1.65426	2.99162	2.54223
left.transverse.temporal	2.51021	2.63032	3.61354	4.65835
left.insula	5.66209	3.06813	3.68521	4.73309
right.caudal.anterior.cingulate	1.08682	1.38429	1.17257	1.57251
right.caudal.middle.frontal	2.83628	1.86611	3.57617	2.5896
right.cuneus	1.00766	1.85144	3.54864	2.85113
right.entorhinal	0.680755	2.49449	6.2202	4.41428
right.fusiform	2.34423	3.583	5.13569	2.92401
right.inferior.parietal	1.79085	1.73396	2.05892	1.34931
right.inferior.temporal	1.62687	2.04423	7.59256	3.65618
right.isthmus.cingulate	2.31689	2.49235	3.7637	3.51887
right.lateral.occipital	1.4727	1.33246	3.31407	2.85922
right.lateral.orbitofrontal	1.41865	1.95768	3.95669	3.14587
right.lingual	1.63628	3.75567	6.43005	4.47699
right.medial.orbitofrontal	2.1348	3.01109	4.67576	1.60407
right.middle.temporal	0.60916	4.20765	9.88396	5.80942
right.parahippocampal	2.15808	2.16839	3.08129	2.71161
right.paracentral	2.90666	1.92185	2.92872	1.57297
right.pars.opercularis	1.79083	2.581	4.4007	3.89137
right.pars.orbitalis	1.46165	1.69006	3.84146	1.38365
right.pars.triangularis	1.58137	2.38353	1.98063	1.74883
right.pericalcarine	3.03539	1.43363	3.3476	2.40716
right.postcentral	1.33237	1.73983	3.2433	2.79892
right.posterior.cingulate	1.78367	1.35249	2.5091	2.68988
right.precentral	1.97991	0.899457	4.98266	3.02139
right.precuneus	2.14526	3.47673	7.59471	4.99049
right.rostral.anterior.cingulate	1.58157	1.39922	4.02218	0.935032
right.rostral.middle.frontal	1.59618	2.06914	1.69544	1.62264
right.superior.frontal	1.05902	1.2938	3.71303	3.57711
right.superior.parietal	0.961247	1.21962	4.16638	2.59826
right.superior.temporal	1.52821	1.55865	3.77277	2.8278
right.supramarginal	1.07824	1.45214	2.45169	1.90123
right.transverse.temporal	2.89616	1.93719	1.96501	5.18994
right.insula	3.89888	3.77181	2.96177	4.27672
cerebellar.vermal.lobules.I.V	6.49676	3.81717	1.75177	3.86651
cerebellar.vermal.lobules.VI.VII	3.63595	2.44665	1.21685	3.1218
cerebellar.vermal.lobules.VIII.X	6.04351	6.53381	7.943	9.01517
left.basal.forebrain	0.823468	2.0048	1.54395	1.37535
right.basal.forebrain	1.08474	1.65183	0.746408	1.48961
Brain.stem	3.24245	1.46778	1.48483	2.415
CSF	1.79902	2.48579	1.64125	2.83932
X3rd.ventricle	2.1646	2.92808	2.8337	2.15174
X4th.ventricle	6.54833	4.39128	3.00747	5.15492
optic.chiasm	2.01382	1.08844	1.41053	1.50173
left.lateral.ventricle	2.16608	1.58934	1.21589	3.4787
left.inferior.lateral.ventricle	1.01375	2.23811	1.4744	1.60124
left.cerebellum.exterior	4.03635	2.88149	4.48039	3.32006
left.cerebellum.white.matter	3.40835	2.55291	3.58806	4.44035
left.thalamus.proper	1.6959	2.87982	4.48705	2.54334
left.caudate	2.51255	2.96971	3.02712	2.11257
left.putamen	6.01808	5.48865	3.53153	4.73997
left.pallidum	3.57598	3.19527	1.49996	2.57485
left.hippocampus	2.70966	5.39677	4.70895	3.45669
left.amygdala	2.18891	1.3728	3.10487	2.89585
left.accumbens.area	3.27609	2.94116	3.59685	3.00985
left.ventral.DC	2.69599	2.49218	2.14282	2.11933
left.vessel	2.37138	1.73821	0.847197	1.22489
right.lateral.ventricle	2.64481	1.52601	0.787914	3.93754
right.inferior.lateral.ventricle	1.4528	1.1367	1.04919	1.10141
right.cerebellum.exterior	3.57679	3.10987	4.29784	2.71267
right.cerebellum.white.matter	4.10669	2.71115	3.0454	3.58874
right.thalamus.proper	1.44271	2.11466	4.91968	2.60471
right.caudate	1.33744	3.05452	2.41434	2.66267
right.putamen	6.77484	6.94358	2.91592	4.99152
right.pallidum	4.91283	3.85856	1.48337	2.68053
right.hippocampus	1.8349	3.78037	4.86464	3.1235
right.amygdala	1.07051	1.18956	1.73063	2.02833
right.accumbens.area	4.02378	4.78587	3.4283	3.87415
right.ventral.DC	2.64502	1.67307	2.88594	2.4931
right.vessel	1.59403	1.83489	0.947616	2.33774
grey.matter	1.1945	1.77271	6.40918	2.91886
white.matter	1.72479	1.2025	3.06886	1.65803
total.brain.volume	4.61861	3.09513	7.49161	4.39661
