# Supplementary material for: Transcriptome-wide association analysis of brain structures yields insights into pleiotropy with complex neuropsychiatric traits
Source: Nat Commun. 2021 May 17;12:2878. doi: 10.1038/s41467-021-23130-y (PMC8128893; doi:10.1038/s41467-021-23130-y)
Supplement: Supplementary file 2 — Supplementary Data 1-23 [file 41467_2021_23130_MOESM2_ESM.zip › supp_data/Supplementary_Data_16.xlsx]

## Sheet: Supp_Data16
Supplementary Data 16: List of significant gene-trait associations discovered in UKB cross-tissue TWAS analysis of other complex traits/diseases. We keep the genes are also significant in our cross-tissue TWAS analysis of 211 neuroimaging traits.
ID	Gene	ENSG	CHR	P0	P1	Test_score	P_value	version
PGC_SCZ	SLC6A4	ENSG00000108576	17	28521337	28563020	33.262	2.55351e-15	V6
SSGAC_EA	AC090666.1	ENSG00000264296	18	51668503	51668947	32.3861	6.43929e-15	V8
CTG_Neuroticism	CRHR1	ENSG00000120088	17	43699267	43913194	31.845	8.32667e-15	V6
PGC_SCZ	ZKSCAN4	ENSG00000187626	6	28212401	28227011	30.3001	2.81997e-14	V6
CCACE_Cognitive	KCNH7	ENSG00000184611	2	163227917	163695240	29.54	7.56062e-14	V8
CCACE_Cognitive	PLEKHM1	ENSG00000225190	17	43513266	43568115	29.4701	9.99201e-14	V6
CCACE_Cognitive	CRHR1	ENSG00000120088	17	43699267	43913194	29.0711	1.0425e-13	V8
CCACE_Cognitive	OR1F12	ENSG00000220721	6	28041094	28042011	29.444	1.05804e-13	V8
CTG_Neuroticism	MFRP	ENSG00000235718	11	119209652	119217383	29.8087	1.20126e-13	V8
CCACE_Cognitive	TIMM8AP1	ENSG00000231445	2	162933867	162934161	28.9007	1.31561e-13	V8
SSGAC_Drinking	ACBD4	ENSG00000181513	17	43209967	43221548	29.4697	1.88516e-13	V6
CCACE_Cognitive	DCC	ENSG00000187323	18	49866542	51057784	29.066	2.01283e-13	V6
PGC_ADHD	LATS1	ENSG00000131023	6	149979289	150039392	28.7648	2.59237e-13	V6
PGC_SCZ	ZNF165	ENSG00000197279	6	28048753	28057341	28.043	2.66231e-13	V6
PGC_SCZ	ZNF192P1	ENSG00000226314	6	28129559	28137372	28.883	3.65596e-13	V8
High_Blood_Pressure	C1QTNF4	ENSG00000172247	11	47611216	47616211	27.8056	3.9202e-13	V8
CTG_Intelligence	KCNH7	ENSG00000184611	2	163227917	163695240	27.7514	4.47975e-13	V6
PGC_ADHD	ANKRD13B	ENSG00000198720	17	27916787	27941779	28.8825	4.99267e-13	V6
PGC_BD	ANKRD13B	ENSG00000198720	17	27916787	27941779	28.8825	4.99267e-13	V6
PGC_MDD	ANKRD13B	ENSG00000198720	17	27916787	27941779	28.8825	4.99267e-13	V6
High_Blood_Pressure	MAP3K14	ENSG00000006062	17	43340488	43394414	27.4461	5.55445e-13	V8
High_Blood_Pressure	AGBL2	ENSG00000165923	11	47681143	47736941	27.9414	6.63802e-13	V8
CCACE_Cognitive	ARHGAP27	ENSG00000159314	17	43471275	43511787	27.0279	6.63913e-13	V6
CTG_Neuroticism	NUP160	ENSG00000030066	11	47799639	47870107	28.5825	6.95444e-13	V6
PGC_SCZ	HIST1H4J	ENSG00000197238	6	27791884	27792257	26.8402	7.11542e-13	V6
SSGAC_Drinking	FNBP4	ENSG00000109920	11	47738072	47788995	26.5751	1.22646e-12	V6
CTG_Neuroticism	ZKSCAN4	ENSG00000187626	6	28212401	28227011	26.2484	1.57507e-12	V6
CCACE_Verbal_Numerical_Reasoning	HIST1H4J	ENSG00000197238	6	27791884	27792257	26.58	1.71729e-12	V8
CCACE_Reaction	LINC00222	ENSG00000203801	6	109072857	109091145	25.3366	2.61602e-12	V8
CTG_Neuroticism	LRP4	ENSG00000134569	11	46878419	46940193	27.1463	3.57059e-12	V8
CCACE_Cognitive	AC005670.1	ENSG00000261886	17	44994136	45000400	66.902	3.6382e-12	V8
CTG_Neuroticism	AC005670.1	ENSG00000261886	17	44994136	45000400	74.9441	3.6382e-12	V8
SSGAC_Drinking	AC005670.1	ENSG00000261886	17	44994136	45000400	37.2969	3.6382e-12	V8
CCACE_Verbal_Numerical_Reasoning	OR1F12	ENSG00000220721	6	28041094	28042011	85.4438	3.63876e-12	V8
SSGAC_Drinking	AC145285.2	ENSG00000251417	16	28814097	28829149	24.8207	3.70615e-12	V8
CTG_Neuroticism	AGBL2	ENSG00000165923	11	47681143	47736941	25.5036	3.99059e-12	V6
CCACE_Cognitive	ZSCAN12P1	ENSG00000219891	6	28058932	28061442	24.976	4.09606e-12	V8
CCACE_Verbal_Numerical_Reasoning	AC005670.1	ENSG00000261886	17	44994136	45000400	27.8957	4.16878e-12	V8
CCACE_Cognitive	NKAPL	ENSG00000189134	6	28227098	28228736	25.9242	4.47853e-12	V6
SSGAC_Drinking	ATP2A1-AS1	ENSG00000260442	16	28890278	28891241	25.3249	4.60498e-12	V8
CTG_Intelligence	AC005670.1	ENSG00000261886	17	44994136	45000400	27.2618	4.63807e-12	V8
PGC_MDD	C1QTNF4	ENSG00000172247	11	47611216	47616211	24.6773	4.74731e-12	V8
CTG_Neuroticism	FAM180B	ENSG00000196666	11	47608198	47610746	26.2995	4.75664e-12	V8
SSGAC_EA	GNAT1	ENSG00000114349	3	50229045	50233949	138.629	5.45586e-12	V6
CCACE_Cognitive	MAPT	ENSG00000186868	17	43971748	44105700	25.6776	6.51479e-12	V6
SSGAC_Drinking	LAT	ENSG00000213658	16	28996147	29002104	25.3739	6.53555e-12	V6
SSGAC_Drinking	SH2B1	ENSG00000178188	16	28857921	28885526	25.1913	6.73195e-12	V8
SSGAC_EA	ARL17B	ENSG00000228696	17	44352150	44439130	25.2621	7.14695e-12	V8
PGC_SCZ	AL662890.1	ENSG00000225173	6	28805646	28806783	212.791	7.25686e-12	V8
High_Blood_Pressure	IL4	ENSG00000113520	5	132009678	132018368	58.6658	7.27629e-12	V8
PGC_SCZ	ZSCAN16	ENSG00000196812	6	28092338	28097860	25.5723	7.56428e-12	V8
PGC_MDD	PGBD1	ENSG00000137338	6	28249314	28270326	25.3903	8.84581e-12	V8
CCACE_Cognitive	GNAT1	ENSG00000114349	3	50229045	50233949	277.985	9.0673e-12	V8
CCACE_Verbal_Numerical_Reasoning	GNAT1	ENSG00000114349	3	50229045	50233949	277.985	9.0673e-12	V8
CTG_Intelligence	GNAT1	ENSG00000114349	3	50229045	50233949	277.985	9.0673e-12	V8
SSGAC_EA	SLX1B	ENSG00000181625	16	29465822	29469540	238.892	9.08851e-12	V8
CCACE_Cognitive	SLX1B	ENSG00000181625	16	29465822	29469540	228.453	9.09006e-12	V8
CTG_Intelligence	SLX1B	ENSG00000181625	16	29465822	29469540	198.146	9.09284e-12	V8
CCACE_Verbal_Numerical_Reasoning	SLX1B	ENSG00000181625	16	29465822	29469540	160.366	9.09361e-12	V8
CCACE_Cognitive	HIST1H4J	ENSG00000197238	6	27791884	27792257	24.8201	9.99523e-12	V8
SSGAC_EA	DCC	ENSG00000187323	18	49866542	51057784	24.4949	1.03267e-11	V8
CCACE_Cognitive	NRG2	ENSG00000158458	5	139226364	139422884	24.8916	1.03713e-11	V6
CTG_Neuroticism	AC090666.1	ENSG00000264296	18	51668503	51668947	24.913	1.06588e-11	V8
SSGAC_Drinking	CRHR1	ENSG00000120088	17	43699267	43913194	24.8818	1.06679e-11	V6
SSGAC_EA	KCNH7	ENSG00000184611	2	163227917	163695240	135.629	1.09162e-11	V8
CTG_Intelligence	AHCTF1P1	ENSG00000226121	2	162357396	162364216	23.7814	1.1622e-11	V8
CTG_Neuroticism	FAM215B	ENSG00000232300	17	44636196	44640161	381.231	1.26013e-11	V8
SSGAC_Drinking	FAM215B	ENSG00000232300	17	44636196	44640161	381.231	1.26013e-11	V8
CCACE_Cognitive	FAM215B	ENSG00000232300	17	44636196	44640161	276.626	1.26374e-11	V8
SSGAC_Drinking	FAM180B	ENSG00000196666	11	47608198	47610746	238.966	1.27225e-11	V6
CTG_Neuroticism	ZSCAN9	ENSG00000137185	6	28192664	28201260	23.6414	1.38234e-11	V6
SSGAC_Drinking	WNT9B	ENSG00000158955	17	44910567	44964096	186.461	1.45531e-11	V6
CTG_Neuroticism	WNT9B	ENSG00000158955	17	44910567	44964096	147.11	1.4592e-11	V6
CTG_Intelligence	PCDHA9	ENSG00000204961	5	140227048	140391929	24.2537	1.55982e-11	V8
CTG_Intelligence	ZNF259P1	ENSG00000219565	6	109103329	109108256	352.442	1.6345e-11	V8
SSGAC_EA	U73169.1	ENSG00000213600	3	50277054	50277416	482.681	1.63651e-11	V8
CTG_Intelligence	U73169.1	ENSG00000213600	3	50277054	50277416	282.862	1.63709e-11	V8
CCACE_Cognitive	ZNF259P1	ENSG00000219565	6	109103329	109108256	243.694	1.63729e-11	V8
CCACE_Verbal_Numerical_Reasoning	CELSR3	ENSG00000008300	3	48673902	48700348	24.8647	1.74293e-11	V6
CTG_Intelligence	NPIPB9	ENSG00000196993	16	28763108	28784128	624.54	1.76542e-11	V6
SSGAC_EA	NPIPB9	ENSG00000196993	16	28763108	28784128	573.598	1.76659e-11	V6
CCACE_Verbal_Numerical_Reasoning	NPIPB9	ENSG00000196993	16	28763108	28784128	412.034	1.76849e-11	V6
CCACE_Cognitive	NPIPB9	ENSG00000196993	16	28763108	28784128	404.953	1.76857e-11	V6
CTG_Intelligence	IL27	ENSG00000197272	16	28510683	28523372	532.063	1.81207e-11	V8
SSGAC_EA	IL27	ENSG00000197272	16	28510683	28523372	589.883	1.81207e-11	V8
CCACE_Cognitive	IL27	ENSG00000197272	16	28510683	28523372	418.086	1.8141e-11	V8
SSGAC_EA	C16orf54	ENSG00000185905	16	29753784	29757327	426.652	1.81613e-11	V6
CTG_Intelligence	SCML4	ENSG00000146285	6	108025308	108145521	340.94	1.81655e-11	V6
CCACE_Verbal_Numerical_Reasoning	IL27	ENSG00000197272	16	28510683	28523372	331.181	1.81755e-11	V8
SSGAC_Drinking	C16orf54	ENSG00000185905	16	29753784	29757327	298.788	1.81849e-11	V6
CCACE_Cognitive	C16orf54	ENSG00000185905	16	29753784	29757327	266.307	1.8189e-11	V6
CCACE_Cognitive	U73169.1	ENSG00000213600	3	50277054	50277416	160.071	1.81896e-11	V8
CCACE_Verbal_Numerical_Reasoning	ZNF259P1	ENSG00000219565	6	109103329	109108256	220.432	1.83997e-11	V8
SSGAC_Drinking	NMT1	ENSG00000136448	17	43128978	43186384	23.4809	1.93111e-11	V6
CTG_Neuroticism	MAPT	ENSG00000186868	17	43971748	44105700	641.08	1.987e-11	V6
SSGAC_Drinking	MAPT	ENSG00000186868	17	43971748	44105700	552.36	1.987e-11	V6
CCACE_Verbal_Numerical_Reasoning	KCNH7	ENSG00000184611	2	163227917	163695240	24.0002	1.98966e-11	V8
CTG_Intelligence	C16orf54	ENSG00000185905	16	29753784	29757327	380.584	1.99835e-11	V6
SSGAC_EA	TIE1	ENSG00000066056	1	43766664	43788779	401.37	1.99922e-11	V6
SSGAC_EA	IMPDH2	ENSG00000178035	3	49061758	49066841	413.81	2.00056e-11	V6
SSGAC_Drinking	C1QTNF4	ENSG00000172247	11	47611216	47616211	583.314	2.00128e-11	V6
CCACE_Reaction	ZNF259P1	ENSG00000219565	6	109103329	109108256	23.0912	2.03726e-11	V8
CCACE_Cognitive	LINC00222	ENSG00000203801	6	109072857	109091145	619.87	2.06121e-11	V8
CCACE_Verbal_Numerical_Reasoning	LINC00222	ENSG00000203801	6	109072857	109091145	605.948	2.06121e-11	V8
CTG_Intelligence	LINC00222	ENSG00000203801	6	109072857	109091145	728.51	2.06121e-11	V8
CCACE_Cognitive	SH2B1	ENSG00000178188	16	28857921	28885526	699.578	2.08582e-11	V6
SSGAC_EA	SH2B1	ENSG00000178188	16	28857921	28885526	763.167	2.08582e-11	V6
CCACE_Cognitive	NFATC2IP	ENSG00000176953	16	28962128	28978418	763.167	2.08632e-11	V6
SSGAC_EA	NFATC2IP	ENSG00000176953	16	28962128	28978418	763.167	2.08632e-11	V6
CTG_Neuroticism	LRRC37A	ENSG00000176681	17	44370099	44415160	763.167	2.09337e-11	V6
SSGAC_Drinking	LRRC37A	ENSG00000176681	17	44370099	44415160	763.167	2.09337e-11	V6
SSGAC_EA	LRRC37A	ENSG00000176681	17	44370099	44415160	515.882	2.09757e-11	V6
CCACE_Cognitive	APEH	ENSG00000164062	3	49711435	49721396	678	2.1083e-11	V6
SSGAC_EA	APEH	ENSG00000164062	3	49711435	49721396	763.167	2.1083e-11	V6
SSGAC_Drinking	CKAP5	ENSG00000175216	11	46764598	46867847	673.461	2.114e-11	V8
CTG_Neuroticism	DCTPP1	ENSG00000179958	16	30434940	30441396	677.449	2.12445e-11	V6
SSGAC_EA	MED8	ENSG00000159479	1	43849588	43855479	434.579	2.12981e-11	V6
CTG_Neuroticism	WNT3	ENSG00000108379	17	44839872	44910520	763.167	2.15209e-11	V6
SSGAC_Drinking	WNT3	ENSG00000108379	17	44839872	44910520	597.003	2.15209e-11	V6
SSGAC_EA	LAT	ENSG00000213658	16	28996147	29002104	600.219	2.15349e-11	V6
SSGAC_EA	ERCC8	ENSG00000049167	5	60169658	60240900	763.167	2.15591e-11	V6
SSGAC_Drinking	NUP160	ENSG00000030066	11	47799639	47870107	573.462	2.15813e-11	V6
SSGAC_EA	CELSR3	ENSG00000008300	3	48673902	48700348	595.257	2.16077e-11	V6
CCACE_Cognitive	NPIPB7	ENSG00000233232	16	28467693	28481868	607.959	2.16365e-11	V6
SSGAC_EA	NPIPB7	ENSG00000233232	16	28467693	28481868	763.167	2.16365e-11	V6
SSGAC_EA	WNT3	ENSG00000108379	17	44839872	44910520	392.291	2.16471e-11	V6
SSGAC_EA	ELOVL7	ENSG00000164181	5	60047618	60140216	763.167	2.16696e-11	V6
SSGAC_Drinking	PLEKHM1	ENSG00000225190	17	43513266	43568115	554.225	2.17485e-11	V6
CTG_Neuroticism	PLEKHM1	ENSG00000225190	17	43513266	43568115	528.584	2.17572e-11	V6
SSGAC_EA	TRAIP	ENSG00000183763	3	49866034	49894007	763.167	2.17673e-11	V6
CCACE_Cognitive	LAT	ENSG00000213658	16	28996147	29002104	384.307	2.17704e-11	V6
CCACE_Cognitive	TRAIP	ENSG00000183763	3	49866034	49894007	436.119	2.17973e-11	V6
CTG_Intelligence	NRG2	ENSG00000158458	5	139226364	139422884	352.399	2.18063e-11	V6
SSGAC_Drinking	ARHGAP27	ENSG00000159314	17	43471275	43511787	383.789	2.18152e-11	V6
CTG_Neuroticism	ARHGAP27	ENSG00000159314	17	43471275	43511787	342.586	2.18221e-11	V6
SSGAC_EA	RPL3P6	ENSG00000213891	5	60686495	60687698	217.175	2.18282e-11	V8
CTG_Intelligence	IMPDH2	ENSG00000178035	3	49061758	49066841	269.779	2.18293e-11	V6
SSGAC_Drinking	LRP4	ENSG00000134569	11	46878419	46940193	250.984	2.18329e-11	V6
CCACE_Cognitive	ZSCAN9	ENSG00000137185	6	28192664	28201260	292.472	2.1836e-11	V6
SSGAC_EA	AHCTF1P1	ENSG00000226121	2	162357396	162364216	204.702	2.18618e-11	V8
CCACE_Cognitive	IMPDH2	ENSG00000178035	3	49061758	49066841	175.543	2.19461e-11	V6
CCACE_Cognitive	IFIH1	ENSG00000115267	2	163123589	163175213	24.6342	2.20648e-11	V6
CTG_Neuroticism	FNBP4	ENSG00000109920	11	47738072	47788995	231.708	2.21706e-11	V6
CCACE_Cognitive	AC005829.1	ENSG00000261575	17	44344403	44346060	725.437	2.23823e-11	V8
CTG_Neuroticism	AC005829.1	ENSG00000261575	17	44344403	44346060	832.48	2.23823e-11	V8
SSGAC_Drinking	AC005829.1	ENSG00000261575	17	44344403	44346060	832.48	2.23823e-11	V8
SSGAC_EA	AC005829.1	ENSG00000261575	17	44344403	44346060	802.414	2.23823e-11	V8
CCACE_Verbal_Numerical_Reasoning	NFATC2IP	ENSG00000176953	16	28962128	28978418	604.151	2.25721e-11	V6
CTG_Intelligence	NFATC2IP	ENSG00000176953	16	28962128	28978418	762.462	2.25721e-11	V6
CCACE_Verbal_Numerical_Reasoning	SH2B1	ENSG00000178188	16	28857921	28885526	609.905	2.25789e-11	V6
CTG_Intelligence	SH2B1	ENSG00000178188	16	28857921	28885526	762.462	2.25789e-11	V6
CCACE_Verbal_Numerical_Reasoning	ZNF602P	ENSG00000219392	6	28083406	28084329	526.267	2.26287e-11	V8
CTG_Intelligence	APEH	ENSG00000164062	3	49711435	49721396	762.462	2.28078e-11	V6
CCACE_Verbal_Numerical_Reasoning	APEH	ENSG00000164062	3	49711435	49721396	530.055	2.2901e-11	V6
CTG_Intelligence	NPIPB7	ENSG00000233232	16	28467693	28481868	832.48	2.29797e-11	V8
CTG_Intelligence	IFIH1	ENSG00000115267	2	163123589	163175213	501.788	2.29947e-11	V6
High_Blood_Pressure	FAM180B	ENSG00000196666	11	47608198	47610746	467.562	2.30519e-11	V8
CCACE_Verbal_Numerical_Reasoning	NPIPB7	ENSG00000233232	16	28467693	28481868	586.079	2.30588e-11	V8
SSGAC_EA	HIST1H2BK	ENSG00000197903	6	27106073	27114619	695.658	2.31896e-11	V8
CTG_Neuroticism	LRRC37A4P	ENSG00000214425	17	43578685	43627701	831.777	2.32598e-11	V8
SSGAC_Drinking	LRRC37A4P	ENSG00000214425	17	43578685	43627701	831.777	2.32598e-11	V8
CTG_Neuroticism	CRHR1-IT1	ENSG00000204650	17	43697694	43725582	831.777	2.32641e-11	V8
SSGAC_Drinking	CRHR1-IT1	ENSG00000204650	17	43697694	43725582	831.777	2.32641e-11	V8
CCACE_Cognitive	KANSL1-AS1	ENSG00000214401	17	44270942	44274089	631.247	2.33029e-11	V8
CTG_Neuroticism	KANSL1-AS1	ENSG00000214401	17	44270942	44274089	831.777	2.33029e-11	V8
SSGAC_Drinking	KANSL1-AS1	ENSG00000214401	17	44270942	44274089	831.777	2.33029e-11	V8
SSGAC_EA	KANSL1-AS1	ENSG00000214401	17	44270942	44274089	801.71	2.33029e-11	V8
CCACE_Cognitive	CRHR1-IT1	ENSG00000204650	17	43697694	43725582	589.515	2.33379e-11	V8
CTG_Intelligence	LAT	ENSG00000213658	16	28996147	29002104	519.095	2.33704e-11	V6
SSGAC_Drinking	AGBL2	ENSG00000165923	11	47681143	47736941	527.178	2.34371e-11	V8
CTG_Neuroticism	LRRC37A2	ENSG00000238083	17	44588877	44633016	831.777	2.34751e-11	V8
SSGAC_Drinking	LRRC37A2	ENSG00000238083	17	44588877	44633016	831.777	2.34751e-11	V8
SSGAC_EA	LRRC37A2	ENSG00000238083	17	44588877	44633016	801.71	2.34751e-11	V8
CCACE_Cognitive	AC145285.2	ENSG00000251417	16	28814097	28829149	831.777	2.34992e-11	V8
CCACE_Verbal_Numerical_Reasoning	AC145285.2	ENSG00000251417	16	28814097	28829149	736.717	2.34992e-11	V8
CTG_Intelligence	AC145285.2	ENSG00000251417	16	28814097	28829149	831.777	2.34992e-11	V8
SSGAC_EA	AC145285.2	ENSG00000251417	16	28814097	28829149	831.777	2.34992e-11	V8
CTG_Intelligence	TRAIP	ENSG00000183763	3	49866034	49894007	647.037	2.35764e-11	V6
CTG_Neuroticism	RPS7P11	ENSG00000213326	17	44798948	44799533	832.48	2.35777e-11	V8
CTG_Intelligence	ATP2A1-AS1	ENSG00000260442	16	28890278	28891241	610.698	2.35889e-11	V8
SSGAC_EA	ATP2A1-AS1	ENSG00000260442	16	28890278	28891241	546.06	2.36051e-11	V8
CCACE_Verbal_Numerical_Reasoning	TRAIP	ENSG00000183763	3	49866034	49894007	400.372	2.36178e-11	V6
SSGAC_EA	DEPDC1B	ENSG00000035499	5	59892739	59996017	558.874	2.36313e-11	V8
CCACE_Cognitive	ATP2A1-AS1	ENSG00000260442	16	28890278	28891241	381.593	2.36363e-11	V8
CCACE_Verbal_Numerical_Reasoning	LAT	ENSG00000213658	16	28996147	29002104	735.82	2.41083e-11	V8
CCACE_Verbal_Numerical_Reasoning	IMPDH2	ENSG00000178035	3	49061758	49066841	801.71	2.46381e-11	V8
High_Blood_Pressure	NUP160	ENSG00000030066	11	47799639	47870107	689.4	2.46509e-11	V8
CCACE_Cognitive	WNT3	ENSG00000108379	17	44839872	44910520	494.311	2.47903e-11	V8
SSGAC_EA	UQCRC1	ENSG00000010256	3	48636435	48648409	578.589	2.48254e-11	V8
SSGAC_EA	MAPT	ENSG00000186868	17	43971748	44105700	809.786	2.49102e-11	V8
CTG_Neuroticism	ARL17B	ENSG00000228696	17	44352150	44439130	643.206	2.49971e-11	V8
CCACE_Cognitive	ARL17B	ENSG00000228696	17	44352150	44439130	560.579	2.50449e-11	V8
SSGAC_EA	CS	ENSG00000062485	12	56665483	56694176	546.146	2.51597e-11	V8
CTG_Neuroticism	NSF	ENSG00000073969	17	44668035	44834830	831.777	2.51646e-11	V8
SSGAC_Drinking	NSF	ENSG00000073969	17	44668035	44834830	599.91	2.51843e-11	V8
SSGAC_EA	SMIM15	ENSG00000188725	5	60453536	60458301	701.025	2.52104e-11	V8
CTG_Neuroticism	AC008105.1	ENSG00000233175	17	43315395	43319101	674.409	2.5241e-11	V8
SSGAC_EA	NSF	ENSG00000073969	17	44668035	44834830	512.543	2.52443e-11	V8
CCACE_Cognitive	NSF	ENSG00000073969	17	44668035	44834830	469.717	2.5277e-11	V8
SSGAC_Drinking	AC008105.1	ENSG00000233175	17	43315395	43319101	527.711	2.53052e-11	V8
CCACE_Cognitive	AC008105.1	ENSG00000233175	17	43315395	43319101	386.137	2.54343e-11	V8
SSGAC_EA	SZT2	ENSG00000198198	1	43855553	43918321	332.199	2.54552e-11	V8
CCACE_Verbal_Numerical_Reasoning	ATP2A1-AS1	ENSG00000260442	16	28890278	28891241	300.486	2.54622e-11	V8
SSGAC_EA	RECQL4	ENSG00000160957	8	145736667	145743229	264.147	2.54624e-11	V8
CCACE_Cognitive	RECQL4	ENSG00000160957	8	145736667	145743229	224.49	2.54626e-11	V8
CCACE_Verbal_Numerical_Reasoning	NKAPL	ENSG00000189134	6	28227098	28228736	179.962	2.54727e-11	V6
CCACE_Verbal_Numerical_Reasoning	ZKSCAN4	ENSG00000187626	6	28212401	28227011	271.283	2.54826e-11	V6
CCACE_Cognitive	ZKSCAN4	ENSG00000187626	6	28212401	28227011	23.534	2.62098e-11	V6
CCACE_Cognitive	RPS7P11	ENSG00000213326	17	44798948	44799533	258.783	2.64895e-11	V8
CCACE_Verbal_Numerical_Reasoning	ZSCAN9	ENSG00000137185	6	28192664	28201260	246.53	2.88285e-11	V6
CTG_Intelligence	RECQL4	ENSG00000160957	8	145736667	145743229	136.47	2.91082e-11	V8
High_Blood_Pressure	RECQL4	ENSG00000160957	8	145736667	145743229	113.022	2.91097e-11	V8
PGC_ADHD	RECQL4	ENSG00000160957	8	145736667	145743229	99.7987	2.91119e-11	V8
CCACE_Verbal_Numerical_Reasoning	RECQL4	ENSG00000160957	8	145736667	145743229	93.0678	2.91122e-11	V8
CCACE_Reaction	RECQL4	ENSG00000160957	8	145736667	145743229	84.4237	2.91135e-11	V8
CTG_Intelligence	CELSR3	ENSG00000008300	3	48673902	48700348	337.101	2.98455e-11	V6
CCACE_Verbal_Numerical_Reasoning	C16orf54	ENSG00000185905	16	29753784	29757327	199.202	3.06672e-11	V6
PGC_MDD	ZKSCAN8	ENSG00000198315	6	28109688	28127250	24.1166	3.07978e-11	V6
CTG_Intelligence	TIMM8AP1	ENSG00000231445	2	162933867	162934161	23.4519	3.10748e-11	V8
CCACE_Verbal_Numerical_Reasoning	NRG2	ENSG00000158458	5	139226364	139422884	250.776	3.16989e-11	V6
CCACE_Reaction	SCML4	ENSG00000146285	6	108025308	108145521	23.6172	3.18994e-11	V6
SSGAC_Drinking	RPS7P11	ENSG00000213326	17	44798948	44799533	241.008	3.41319e-11	V8
SSGAC_Drinking	NPIPB9	ENSG00000196993	16	28763108	28784128	22.9462	3.42668e-11	V6
PGC_SCZ	HCG14	ENSG00000224157	6	28864307	28865099	23.8175	3.55318e-11	V8
CTG_Intelligence	DCC	ENSG00000187323	18	49866542	51057784	105.285	3.73448e-11	V6
CCACE_Verbal_Numerical_Reasoning	SCML4	ENSG00000146285	6	108025308	108145521	179.559	3.89044e-11	V6
PGC_MDD	ZSCAN12P1	ENSG00000219891	6	28058932	28061442	22.6059	4.19865e-11	V8
CCACE_Cognitive	UQCRC1	ENSG00000010256	3	48636435	48648409	413.721	4.30135e-11	V8
CCACE_Cognitive	AHCTF1P1	ENSG00000226121	2	162357396	162364216	22.4513	4.4738e-11	V8
CTG_Depression	RPS7P11	ENSG00000213326	17	44798948	44799533	23.31	4.57767e-11	V8
SSGAC_EA	CDC20	ENSG00000117399	1	43824626	43828874	311.779	5.11037e-11	V8
CTG_Depression	AC090666.1	ENSG00000264296	18	51668503	51668947	23.1943	5.93438e-11	V8
SSGAC_EA	HYI-AS1	ENSG00000229348	1	43919598	43922666	22.7488	6.3599e-11	V8
CTG_Neuroticism	NKAPL	ENSG00000189134	6	28227098	28228736	23.2528	6.43018e-11	V6
SSGAC_EA	WNT9B	ENSG00000158955	17	44910567	44964096	22.7722	6.44192e-11	V6
CCACE_Cognitive	PGBD1	ENSG00000137338	6	28249314	28270326	22.8891	6.95308e-11	V8
SSGAC_EA	TIMM8AP1	ENSG00000231445	2	162933867	162934161	98.3678	7.38404e-11	V8
CCACE_Verbal_Numerical_Reasoning	C6orf100	ENSG00000204709	6	28911654	28912314	22.39	7.68514e-11	V6
High_Blood_Pressure	AC116366.1	ENSG00000202533	5	131803839	131803949	22.124	8.93237e-11	V8
CCACE_Cognitive	LRRC37A2	ENSG00000238083	17	44588877	44633016	20.9049	8.94096e-11	V8
PGC_ADHD	TIE1	ENSG00000066056	1	43766664	43788779	22.3396	9.21774e-11	V8
CCACE_Verbal_Numerical_Reasoning	ZNF192P1	ENSG00000226314	6	28129559	28137372	22.0884	9.42605e-11	V8
SSGAC_Drinking	NPIPB7	ENSG00000233232	16	28467693	28481868	21.7151	1.03651e-10	V6
SSGAC_Drinking	SLX1B	ENSG00000181625	16	29465822	29469540	22.3831	1.0829e-10	V8
High_Blood_Pressure	AC005670.1	ENSG00000261886	17	44994136	45000400	22.9337	1.21939e-10	V8
CTG_Neuroticism	C1QTNF4	ENSG00000172247	11	47611216	47616211	20.8218	1.33589e-10	V8
CTG_Depression	DCC	ENSG00000187323	18	49866542	51057784	22.2605	1.42704e-10	V6
High_Blood_Pressure	AC010240.2	ENSG00000235253	5	132278624	132280742	22.0388	1.59032e-10	V8
SSGAC_Drinking	NFATC2IP	ENSG00000176953	16	28962128	28978418	21.3427	1.61724e-10	V6
CTG_Intelligence	LRP4	ENSG00000134569	11	46878419	46940193	22.2674	1.63743e-10	V6
CTG_Neuroticism	HIST1H2BK	ENSG00000197903	6	27106073	27114619	21.7093	1.68376e-10	V6
CCACE_Verbal_Numerical_Reasoning	U73169.1	ENSG00000213600	3	50277054	50277416	87.202	1.72212e-10	V8
CCACE_Reaction	MAPT	ENSG00000186868	17	43971748	44105700	21.7407	1.81301e-10	V6
CCACE_Cognitive	HIST1H2BK	ENSG00000197903	6	27106073	27114619	21.551	2.0578e-10	V8
SSGAC_Drinking	MAP3K14	ENSG00000006062	17	43340488	43394414	21.6924	2.16358e-10	V8
CCACE_Reaction	ARHGAP27	ENSG00000159314	17	43471275	43511787	21.3702	2.38782e-10	V6
CCACE_Verbal_Numerical_Reasoning	DCC	ENSG00000187323	18	49866542	51057784	21.7035	2.44796e-10	V6
CCACE_Cognitive	CELSR3	ENSG00000008300	3	48673902	48700348	289.986	2.50406e-10	V6
CCACE_Cognitive	AC090666.1	ENSG00000264296	18	51668503	51668947	21.7326	2.55919e-10	V8
CCACE_Cognitive	LRRC37A4P	ENSG00000214425	17	43578685	43627701	19.5453	2.71079e-10	V8
CCACE_Verbal_Numerical_Reasoning	LRP4	ENSG00000134569	11	46878419	46940193	21.7055	2.86166e-10	V6
CTG_Intelligence	SLC4A9	ENSG00000113073	5	139739787	139754728	21.0483	3.41821e-10	V6
SSGAC_EA	IFIH1	ENSG00000115267	2	163123589	163175213	20.7521	3.79383e-10	V8
CTG_Neuroticism	OR1F12	ENSG00000220721	6	28041094	28042011	21.1774	4.05189e-10	V8
CTG_Intelligence	SRA1	ENSG00000213523	5	139916925	139937895	19.6899	4.68592e-10	V8
SSGAC_Drinking	IL27	ENSG00000197272	16	28510683	28523372	20.0312	5.03349e-10	V6
PGC_ADHD	SZT2	ENSG00000198198	1	43855553	43918321	20.0051	5.27475e-10	V8
CCACE_Verbal_Numerical_Reasoning	AC090666.1	ENSG00000264296	18	51668503	51668947	20.8876	5.96741e-10	V8
CCACE_Reaction	LRP4	ENSG00000134569	11	46878419	46940193	20.9297	6.02889e-10	V6
CCACE_Cognitive	LRRC37A	ENSG00000176681	17	44370099	44415160	19.0503	9.07573e-10	V6
CTG_Intelligence	UQCRC1	ENSG00000010256	3	48636435	48648409	20.3188	1.06582e-09	V8
CTG_Intelligence	CD14	ENSG00000170458	5	140011313	140013286	19.5095	1.11869e-09	V8
PGC_SCZ	C6orf100	ENSG00000204709	6	28911654	28912314	63.6332	1.12727e-09	V6
CCACE_Verbal_Numerical_Reasoning	MAPT	ENSG00000186868	17	43971748	44105700	20.4858	1.14907e-09	V8
SSGAC_EA	AC005730.2	ENSG00000261033	17	19911364	19912547	19.1972	1.17802e-09	V8
CTG_Intelligence	SLC35A4	ENSG00000176087	5	139944041	139948688	20.2406	1.28939e-09	V8
CCACE_Verbal_Numerical_Reasoning	PGBD1	ENSG00000137338	6	28249314	28270326	285.13	1.44344e-09	V8
PGC_SCZ	ZSCAN12P1	ENSG00000219891	6	28058932	28061442	220.84	1.53699e-09	V8
CCACE_Cognitive	ZNF602P	ENSG00000219392	6	28083406	28084329	18.1631	1.95261e-09	V8
High_Blood_Pressure	HYI-AS1	ENSG00000229348	1	43919598	43922666	19.3658	1.96515e-09	V8
CTG_Neuroticism	GJC1	ENSG00000182963	17	42875816	42908184	140.081	2.0229e-09	V6
SSGAC_EA	ZNF259P1	ENSG00000219565	6	109103329	109108256	18.549	2.09406e-09	V8
CCACE_Cognitive	CS	ENSG00000062485	12	56665483	56694176	19.2786	2.22008e-09	V8
CCACE_Verbal_Numerical_Reasoning	TIMM8AP1	ENSG00000231445	2	162933867	162934161	19.2325	2.23311e-09	V8
CCACE_Verbal_Numerical_Reasoning	AC005829.1	ENSG00000261575	17	44344403	44346060	17.7766	2.66349e-09	V8
CTG_Neuroticism	ACBD4	ENSG00000181513	17	43209967	43221548	18.2192	2.75131e-09	V6
PGC_BD	FAM180B	ENSG00000196666	11	47608198	47610746	19.6445	2.93231e-09	V8
CCACE_Reaction	ARL17B	ENSG00000228696	17	44352150	44439130	18.1641	3.30498e-09	V8
CCACE_Verbal_Numerical_Reasoning	AHCTF1P1	ENSG00000226121	2	162357396	162364216	18.1169	3.52406e-09	V8
T2D	GPAA1	ENSG00000197858	8	145137493	145141119	18.5594	3.53837e-09	V8
CCACE_Verbal_Numerical_Reasoning	ZSCAN12P1	ENSG00000219891	6	28058932	28061442	211.816	3.89127e-09	V8
CCACE_Cognitive	SCML4	ENSG00000146285	6	108025308	108145521	141.183	3.95513e-09	V6
CTG_Intelligence	FAM215B	ENSG00000232300	17	44636196	44640161	18.0779	3.99678e-09	V8
CTG_Intelligence	CPD	ENSG00000108582	17	28705923	28797007	18.2938	4.55273e-09	V6
CCACE_Reaction	NSF	ENSG00000073969	17	44668035	44834830	18.0874	4.57659e-09	V8
High_Blood_Pressure	NMT1	ENSG00000136448	17	43128978	43186384	16.9502	4.58536e-09	V8
SSGAC_EA	ARHGAP27	ENSG00000159314	17	43471275	43511787	18.9383	4.67499e-09	V8
CCACE_Cognitive	C1QTNF4	ENSG00000172247	11	47611216	47616211	16.9877	4.95853e-09	V6
SSGAC_EA	SPATC1	ENSG00000186583	8	145086582	145101933	18.516	5.003e-09	V6
T2D	FAM203A	ENSG00000235173	8	145192672	145195746	18.7109	5.18042e-09	V8
CCACE_Cognitive	ELOVL7	ENSG00000164181	5	60047618	60140216	18.2484	5.37386e-09	V6
CTG_Intelligence	NSF	ENSG00000073969	17	44668035	44834830	17.9049	5.47415e-09	V8
CCACE_Cognitive	LRP4	ENSG00000134569	11	46878419	46940193	18.5957	6.15158e-09	V6
CCACE_Verbal_Numerical_Reasoning	ZNF165	ENSG00000197279	6	28048753	28057341	17.9633	6.24924e-09	V6
CTG_Intelligence	ELOVL7	ENSG00000164181	5	60047618	60140216	18.0023	6.56331e-09	V6
PGC_MDD	AC090666.1	ENSG00000264296	18	51668503	51668947	18.4651	6.81162e-09	V8
CCACE_Reaction	KCNH7	ENSG00000184611	2	163227917	163695240	18.105	7.55469e-09	V8
CCACE_Verbal_Numerical_Reasoning	RPS7P11	ENSG00000213326	17	44798948	44799533	18.2124	8.07928e-09	V8
CTG_Neuroticism	ZNF192P1	ENSG00000226314	6	28129559	28137372	17.4174	8.43621e-09	V8
CCACE_Verbal_Numerical_Reasoning	ARL17B	ENSG00000228696	17	44352150	44439130	17.1687	8.54353e-09	V8
PGC_SCZ	SZT2	ENSG00000198198	1	43855553	43918321	17.2578	9.10576e-09	V8
SSGAC_EA	CABP7	ENSG00000100314	22	30116073	30127828	18.6676	9.30424e-09	V6
CTG_Intelligence	GIT1	ENSG00000108262	17	27900487	27921072	17.8212	1.08512e-08	V8
PGC_SCZ	HIST1H2BK	ENSG00000197903	6	27106073	27114619	17.5752	1.12613e-08	V6
PGC_SCZ	SEMA4B	ENSG00000185033	15	90703836	90772911	17.1314	1.24362e-08	V6
CCACE_Verbal_Numerical_Reasoning	FAM215B	ENSG00000232300	17	44636196	44640161	16.975	1.30093e-08	V8
CTG_Neuroticism	MAP3K14	ENSG00000006062	17	43340488	43394414	178.528	1.32555e-08	V8
PGC_SCZ	NKAPL	ENSG00000189134	6	28227098	28228736	96.1729	1.41011e-08	V6
High_Blood_Pressure	AC008105.1	ENSG00000233175	17	43315395	43319101	16.757	1.49652e-08	V8
SSGAC_EA	LINC02057	ENSG00000249279	5	60497136	60560756	18.3868	1.52091e-08	V8
CCACE_Cognitive	C6orf100	ENSG00000204709	6	28911654	28912314	17.1986	1.62002e-08	V6
CTG_Neuroticism	HIST1H4J	ENSG00000197238	6	27791884	27792257	16.7125	1.64135e-08	V6
CCACE_Verbal_Numerical_Reasoning	SLC35A4	ENSG00000176087	5	139944041	139948688	17.0565	1.87108e-08	V6
CCACE_Verbal_Numerical_Reasoning	CD14	ENSG00000170458	5	140011313	140013286	16.6572	2.09568e-08	V6
CCACE_Cognitive	PCDHA9	ENSG00000204961	5	140227048	140391929	16.9968	2.29093e-08	V8
CCACE_Cognitive	DEPDC1B	ENSG00000035499	5	59892739	59996017	17.5087	2.33615e-08	V8
CCACE_Verbal_Numerical_Reasoning	ZKSCAN8	ENSG00000198315	6	28109688	28127250	16.5694	2.38069e-08	V8
PGC_SCZ	OR1F12	ENSG00000220721	6	28041094	28042011	17.0185	2.62679e-08	V8
PGC_SCZ	ZSCAN9	ENSG00000137185	6	28192664	28201260	266.428	2.7333e-08	V8
CCACE_Verbal_Numerical_Reasoning	IFIH1	ENSG00000115267	2	163123589	163175213	17.1993	2.7715e-08	V6
CTG_Intelligence	AC005829.1	ENSG00000261575	17	44344403	44346060	15.5016	2.96319e-08	V8
PGC_ADHD	TMEM167A	ENSG00000174695	5	82348665	82373682	16.3729	3.08481e-08	V6
CCACE_Cognitive	GJC1	ENSG00000182963	17	42875816	42908184	16.1576	3.22367e-08	V6
CTG_Intelligence	CDC20	ENSG00000117399	1	43824626	43828874	16.7377	3.31922e-08	V8
PGC_SCZ	KCNH7	ENSG00000184611	2	163227917	163695240	16.6062	3.47925e-08	V8
PGC_SCZ	ZNF602P	ENSG00000219392	6	28083406	28084329	15.382	3.68153e-08	V8
CCACE_Verbal_Numerical_Reasoning	NSF	ENSG00000073969	17	44668035	44834830	16.0334	3.82578e-08	V8
CTG_Intelligence	CRHR1	ENSG00000120088	17	43699267	43913194	16.4175	3.84154e-08	V8
PGC_MDD	NKAPL	ENSG00000189134	6	28227098	28228736	16.8441	3.84585e-08	V6
CTG_Neuroticism	ZKSCAN8	ENSG00000198315	6	28109688	28127250	16.1279	3.85044e-08	V8
PGC_MDD	SLC6A4	ENSG00000108576	17	28521337	28563020	16.8051	3.85358e-08	V6
CCACE_Cognitive	ACBD4	ENSG00000181513	17	43209967	43221548	15.7136	3.89217e-08	V6
CTG_Intelligence	CORO6	ENSG00000167549	17	27941774	27949925	16.2099	3.90858e-08	V6
SSGAC_EA	CRHR1	ENSG00000120088	17	43699267	43913194	16.8433	3.9257e-08	V6
CTG_Neuroticism	ZNF602P	ENSG00000219392	6	28083406	28084329	15.2563	4.22613e-08	V8
SSGAC_EA	LINC00222	ENSG00000203801	6	109072857	109091145	15.567	4.6596e-08	V8
CTG_Depression	ZSCAN9	ENSG00000137185	6	28192664	28201260	15.7394	4.72341e-08	V6
CCACE_Cognitive	CD14	ENSG00000170458	5	140011313	140013286	15.8608	5.04914e-08	V6
PGC_ADHD	SLC6A4	ENSG00000108576	17	28521337	28563020	16.4047	5.77844e-08	V6
CCACE_Verbal_Numerical_Reasoning	PCDHA9	ENSG00000204961	5	140227048	140391929	16.0725	5.83186e-08	V8
CCACE_Verbal_Numerical_Reasoning	FAM180B	ENSG00000196666	11	47608198	47610746	15.7887	5.91391e-08	V6
CCACE_Cognitive	CPD	ENSG00000108582	17	28705923	28797007	15.7955	5.98162e-08	V6
High_Blood_Pressure	SLC22A4	ENSG00000197208	5	131630136	131679899	16.5342	6.01546e-08	V8
SSGAC_EA	LGALS9B	ENSG00000170298	17	20352708	20370852	15.5257	6.48641e-08	V8
High_Blood_Pressure	CRHR1	ENSG00000120088	17	43699267	43913194	15.8612	6.83947e-08	V8
CTG_Intelligence	ZSCAN9	ENSG00000137185	6	28192664	28201260	15.1049	7.23378e-08	V8
PGC_SCZ	AC090666.1	ENSG00000264296	18	51668503	51668947	16.1184	7.25544e-08	V8
PGC_MDD	ZKSCAN4	ENSG00000187626	6	28212401	28227011	16.2633	7.31205e-08	V8
CCACE_Verbal_Numerical_Reasoning	C1QTNF4	ENSG00000172247	11	47611216	47616211	14.568	7.41145e-08	V6
CTG_Intelligence	ARHGAP27	ENSG00000159314	17	43471275	43511787	16.1389	7.60065e-08	V8
High_Blood_Pressure	MED8	ENSG00000159479	1	43849588	43855479	15.8488	8.0651e-08	V8
CTG_Intelligence	MAPT	ENSG00000186868	17	43971748	44105700	16.0446	8.83855e-08	V8
CTG_Intelligence	FAM180B	ENSG00000196666	11	47608198	47610746	15.368	9.23681e-08	V6
CCACE_Verbal_Numerical_Reasoning	HIST1H2BK	ENSG00000197903	6	27106073	27114619	15.8498	9.51653e-08	V8
PGC_SCZ	ZKSCAN3	ENSG00000189298	6	28317691	28336947	14.5923	9.87089e-08	V6
CTG_Intelligence	TIE1	ENSG00000066056	1	43766664	43788779	14.8397	1.03853e-07	V8
PGC_SCZ	CD14	ENSG00000170458	5	140011313	140013286	14.8983	1.14119e-07	V8
CTG_Intelligence	LRRC37A2	ENSG00000238083	17	44588877	44633016	13.9314	1.25122e-07	V8
CTG_Intelligence	SEC14L2	ENSG00000100003	22	30792846	30821305	15.9842	1.33849e-07	V6
PGC_SCZ	PCDHA9	ENSG00000204961	5	140227048	140391929	15.2507	1.34113e-07	V8

## Sheet: readme
ID: ID of complex traits/diseases
Gene: Symbol of gene
ENSG: Gene ID
CHR: the chromosome the gene is on
P0/P1: the annotation boundaries of the gene on that chromosome
Test_score: the test statistics provided by UTMOST
P-value: the raw p-value of gene
Version: the version of GTEx reference panels that generates the significant result. If both v6 and v8 versions are significant, we reported the results and associated version that had the smaller p-value.
We report the associations for genes that are also significantly associated with brain structures
