# Supplementary material for: Transcriptome-wide association analysis of brain structures yields insights into pleiotropy with complex neuropsychiatric traits
Source: Nat Commun. 2021 May 17;12:2878. doi: 10.1038/s41467-021-23130-y (PMC8128893; doi:10.1038/s41467-021-23130-y)
Supplement: Supplementary file 2 — Supplementary Data 1-23 [file 41467_2021_23130_MOESM2_ESM.zip › supp_data/Supplementary_Data_21.xlsx]

## Sheet: R_squared
Supplementary Data 21: Prediction accuracy (incremental R-squared) of variant-based PRS constructed by UKB-derived GWAS summary statistics conditioning on gene-based polygenic risk scores (PRS) constructed by UKB-derived TWAS summary statistics(n=19,629 subjects) on the four independent datasets.
ID	ADNI	PING	PNC	HCP
left.caudal.anterior.cingulate	0.399112	0.840402	0.33211	1.08434
left.caudal.middle.frontal	0.465821	0.213084	0.814659	0.463155
left.cuneus	0.559582	0.428429	0.294557	1.55351
left.entorhinal	0.430046	0.392755	1.14076	1.73949
left.fusiform	0.493657	0.248478	0.445775	0.319977
left.inferior.parietal	0.437803	0.583136	0.201511	0.693344
left.inferior.temporal	0.415805	2.48735	0.93162	1.86953
left.isthmus.cingulate	0.336265	0.335481	0.0209821	0.734556
left.lateral.occipital	0.107215	0.271801	0.359541	0.619697
left.lateral.orbitofrontal	0.325717	0.849238	1.59482	0.406861
left.lingual	0.355068	2.03476	0.555885	0.270187
left.medial.orbitofrontal	0.195433	0.390441	0.0671124	0.178399
left.middle.temporal	0.249172	0.852083	1.27811	0.757252
left.parahippocampal	0.433122	0.305604	0.425343	0.875193
left.paracentral	0.630315	0.322877	0.11804	1.00789
left.pars.opercularis	0.228074	0.137525	0.885155	0.170295
left.pars.orbitalis	0.76853	0.81244	0.97495	0.199366
left.pars.triangularis	0.281119	0.34969	0.237942	0.639941
left.pericalcarine	1.21254	1.07831	0.498241	0.67617
left.postcentral	0.40709	0.318961	0.0524921	0.140408
left.posterior.cingulate	0.706831	0.515468	0.0782329	0.179109
left.precentral	1.89921	0.0606371	0.189854	0.903292
left.precuneus	0.490854	1.35763	2.25997	1.68059
left.rostral.anterior.cingulate	0.8681	0.542498	0.460768	0.801811
left.rostral.middle.frontal	0.0929111	0.513057	0.301927	0.56262
left.superior.frontal	0.393804	0.365172	0.0163107	0.912714
left.superior.parietal	0.00122274	0.64091	1.76391	1.01585
left.superior.temporal	0.315952	1.48148	1.56692	1.32118
left.supramarginal	0.648261	0.346529	0.458216	1.11094
left.transverse.temporal	0.456858	0.374557	0.765119	1.39901
left.insula	3.3204	0.551662	0.176063	1.10582
right.caudal.anterior.cingulate	0.277964	0.59477	0.386651	0.415346
right.caudal.middle.frontal	1.6495	0.0122036	0.314841	0.167269
right.cuneus	0.189445	0.579079	0.390695	0.891216
right.entorhinal	0.254915	1.04244	0.991944	1.61584
right.fusiform	0.634797	1.32378	0.186501	0.0452903
right.inferior.parietal	0.880661	0.330088	0.467253	0.331061
right.inferior.temporal	0.374865	0.432556	1.45032	1.578
right.isthmus.cingulate	1.30335	0.267308	0.511218	0.773982
right.lateral.occipital	0.46583	0.0108329	0.37228	0.308835
right.lateral.orbitofrontal	0.547488	0.259195	0.113566	0.272481
right.lingual	0.128923	1.66435	1.02734	0.718819
right.medial.orbitofrontal	1.03999	0.565015	1.19855	0.298847
right.middle.temporal	0.171356	1.62077	3.44492	0.128169
right.parahippocampal	1.53089	1.07648	0.873082	0.608048
right.paracentral	1.01197	0.0414414	1.09803	0.0296414
right.pars.opercularis	0.486694	0.984248	1.30567	1.50695
right.pars.orbitalis	0.755287	0.197958	1.20627	0.251728
right.pars.triangularis	0.370562	0.386669	0.191212	0.272083
right.pericalcarine	0.431843	0.265929	0.0692006	0.572817
right.postcentral	0.481953	0.403717	0.131794	1.31663
right.posterior.cingulate	0.112901	0.140519	0.941058	0.713563
right.precentral	0.305661	0.266467	0.0531056	1.07247
right.precuneus	0.484046	1.22151	2.40583	1.398
right.rostral.anterior.cingulate	0.110142	0.277189	1.02718	0.195441
right.rostral.middle.frontal	0.47476	0.517794	0.249172	0.252929
right.superior.frontal	0.234559	0.364198	0.335914	0.875114
right.superior.parietal	0.0693252	0.17818	0.754099	0.536809
right.superior.temporal	0.149292	0.267831	0.195327	0.8486
right.supramarginal	0.465023	0.286064	0.453374	0.67142
right.transverse.temporal	0.724908	0.0862629	0.784676	2.27381
right.insula	2.03616	0.833314	0.148741	1.46097
cerebellar.vermal.lobules.I.V	2.9368	2.68347	0.52031	1.82986
cerebellar.vermal.lobules.VI.VII	2.44518	0.885324	0.626728	1.92603
cerebellar.vermal.lobules.VIII.X	4.65313	1.85896	0.968843	2.53495
left.basal.forebrain	0.257149	0.377913	0.705589	0.116477
right.basal.forebrain	0.268078	0.0577442	0.0467999	0.176125
Brain.stem	1.02727	0.649301	0.145653	0.778256
CSF	0.735245	0.553781	0.55017	1.30009
X3rd.ventricle	1.01181	0.636335	0.566504	0.818942
X4th.ventricle	3.2809	2.14371	1.69222	3.11226
optic.chiasm	0.0443675	0.389184	0.220317	0.412616
left.lateral.ventricle	1.40666	0.412011	0.30452	1.34137
left.inferior.lateral.ventricle	0.569162	0.580474	0.263243	0.15905
left.cerebellum.exterior	1.9421	1.10181	1.87614	0.977075
left.cerebellum.white.matter	1.88288	1.40706	1.51298	1.64054
left.thalamus.proper	0.628409	0.884995	0.289309	0.685051
left.caudate	1.21573	0.345418	0.690801	0.98261
left.putamen	3.52056	3.51864	1.41435	2.18604
left.pallidum	1.23362	0.899149	0.088957	0.94006
left.hippocampus	1.70916	2.42459	1.23027	0.288083
left.amygdala	0.835909	0.602738	0.140163	1.18305
left.accumbens.area	1.13429	0.471618	0.607261	1.3221
left.ventral.DC	1.04235	0.904819	0.015218	0.225077
left.vessel	0.843208	0.0161979	0.112938	0.280789
right.lateral.ventricle	1.95807	0.325089	0.0522625	2.25718
right.inferior.lateral.ventricle	0.747955	0.391711	0.262602	0.152689
right.cerebellum.exterior	1.36162	0.901037	1.37401	0.631742
right.cerebellum.white.matter	1.89382	1.29019	1.36578	1.24298
right.thalamus.proper	0.663375	0.341333	0.410856	0.655045
right.caudate	0.892054	0.514553	0.508454	0.924667
right.putamen	4.34303	4.09856	1.19182	2.52045
right.pallidum	1.77091	1.13758	0.373506	0.88962
right.hippocampus	0.914315	0.521952	0.829652	1.23412
right.amygdala	0.219181	0.150677	0.0461809	0.65601
right.accumbens.area	1.09888	1.52558	0.515602	1.61363
right.ventral.DC	0.615464	0.21984	0.530868	0.698992
right.vessel	0.332949	0.306801	0.503544	1.04591
grey.matter	0.307835	0.0510968	0.341286	0.417787
white.matter	0.799241	0.0530616	0.0858754	0.386942
total.brain.volume	2.32899	1.42374	3.11236	1.88547
