# Supplementary material for: Transcriptome-wide association analysis of brain structures yields insights into pleiotropy with complex neuropsychiatric traits
Source: Nat Commun. 2021 May 17;12:2878. doi: 10.1038/s41467-021-23130-y (PMC8128893; doi:10.1038/s41467-021-23130-y)
Supplement: Supplementary file 2 — Supplementary Data 1-23 [file 41467_2021_23130_MOESM2_ESM.zip › supp_data/Supplementary_Data_3.xlsx]

## Sheet: Supp_Data3
Supplementary Data 3: List of significant gene-trait associations identified in ENIGMA cross-tissue TWAS analysis of 8 ROI volumes (n=13,193 subjects)
ID	ENSG	CHR	P0	P1	Test_score	P_value	Originally_Reported_Traits	version
left.hippocampus	ENSG00000249238	5	66932210	66934770	26.0492	8.04445e-12	MeanHippocampus	V8
left.hippocampus	ENSG00000143552	1	153965161	154127592	381.948	1.07049e-11	MeanHippocampus	V6
left.putamen	ENSG00000177350	14	56232895	56234435	202.937	2.18342e-11	MeanPutamen	V8
left.accumbens.area	ENSG00000235257	3	37786923	37903271	48.8028	2.90871e-11	MeanAccumbens	V8
left.caudate	ENSG00000152894	6	128289924	128841870	34.8046	2.90875e-11	MeanCaudate	V8
left.amygdala	ENSG00000159335	12	6874682	6880116	64.5603	2.91068e-11	MeanAmygdala	V8
left.thalamus.proper	ENSG00000245888	16	27279526	27301813	48.4012	2.91116e-11	MeanThalamus	V8
left.hippocampus	ENSG00000245888	16	27279526	27301813	44.8515	2.91125e-11	MeanHippocampus	V8
left.pallidum	ENSG00000096088	6	41704449	41721847	44.0936	2.91126e-11	MeanPallidum	V8
left.thalamus.proper	ENSG00000159335	12	6874682	6880116	40.9219	2.91129e-11	MeanThalamus	V8
left.thalamus.proper	ENSG00000130584	20	62375019	62462597	78.3704	2.91139e-11	MeanThalamus	V8
left.putamen	ENSG00000134339	11	18260770	18270190	51.9689	2.91153e-11	MeanPutamen	V8
left.accumbens.area	ENSG00000227398	3	47205987	47288091	33.0124	2.91264e-11	MeanAccumbens	V8
left.caudate	ENSG00000159335	12	6874682	6880116	31.1931	2.92003e-11	MeanCaudate	V8
left.putamen	ENSG00000130584	20	62375019	62462597	27.3735	3.30292e-11	MeanPutamen	V8
left.amygdala	ENSG00000263264	19	7413848	7448271	26.5176	3.79428e-11	MeanAmygdala	V8
left.pallidum	ENSG00000159335	12	6874682	6880116	26.4286	3.87207e-11	MeanPallidum	V8
left.putamen	ENSG00000143552	1	153965161	154127592	22.1522	5.21777e-11	MeanPutamen	V6
total.brain.volume	ENSG00000233308	3	190931080	190952394	23.6965	6.53443e-11	ICV	V8
left.putamen	ENSG00000159335	12	6874682	6880116	25.0856	6.55953e-11	MeanPutamen	V8
left.caudate	ENSG00000181625	16	29465822	29469540	22.7654	7.37703e-11	MeanCaudate	V8
left.hippocampus	ENSG00000225421	2	199417919	199637080	22.3264	1.63158e-10	MeanHippocampus	V8
left.thalamus.proper	ENSG00000160957	8	145736667	145743229	23.1822	2.80795e-10	MeanThalamus	V8
left.hippocampus	ENSG00000159335	12	6874682	6880116	21.9373	9.46541e-10	MeanHippocampus	V8
left.accumbens.area	ENSG00000132823	20	42825136	42839431	18.7309	1.42272e-09	MeanAccumbens	V6
left.hippocampus	ENSG00000184611	2	163227917	163695240	19.5652	1.72576e-09	MeanHippocampus	V8
left.putamen	ENSG00000137494	11	82904781	82971736	18.5801	3.32363e-09	MeanPutamen	V6
left.hippocampus	ENSG00000160957	8	145736667	145743229	20.5971	3.68567e-09	MeanHippocampus	V8
left.amygdala	ENSG00000132823	20	42825136	42839431	17.6899	4.31106e-09	MeanAmygdala	V6
left.caudate	ENSG00000096088	6	41704449	41721847	20.3412	4.75016e-09	MeanCaudate	V8
left.amygdala	ENSG00000182040	17	72912176	72919351	18.5873	5.83288e-09	MeanAmygdala	V8
left.putamen	ENSG00000101336	20	30639991	30689659	18.1971	6.51356e-09	MeanPutamen	V6
left.thalamus.proper	ENSG00000096088	6	41704449	41721847	19.6765	9.17648e-09	MeanThalamus	V8
left.putamen	ENSG00000150672	11	83166055	85338966	17.5469	1.03384e-08	MeanPutamen	V8
left.putamen	ENSG00000126787	14	55614830	55658396	101.229	1.68828e-08	MeanPutamen	V6
left.putamen	ENSG00000187323	18	49866542	51057784	17.1014	2.61565e-08	MeanPutamen	V6
left.pallidum	ENSG00000211778	14	22204434	22205264	16.6519	3.77707e-08	MeanPallidum	V8
left.caudate	ENSG00000260335	16	29460512	29460946	16.9388	3.91172e-08	MeanCaudate	V8
left.putamen	ENSG00000256249	12	123171672	123200526	16.6312	4.03806e-08	MeanPutamen	V8
left.amygdala	ENSG00000253441	14	106745623	106746073	16.8901	4.97909e-08	MeanAmygdala	V8
left.pallidum	ENSG00000229637	17	46800530	46802819	17.0204	5.26587e-08	MeanPallidum	V8
left.pallidum	ENSG00000229048	3	125029725	125030194	16.2892	5.70333e-08	MeanPallidum	V8
left.hippocampus	ENSG00000256268	12	65996649	66006777	16.0114	6.17886e-08	MeanHippocampus	V8
left.putamen	ENSG00000183607	2	69172364	69180102	16.8525	7.08441e-08	MeanPutamen	V8
left.putamen	ENSG00000131981	14	55590828	55612126	15.4783	7.29768e-08	MeanPutamen	V6
left.hippocampus	ENSG00000231445	2	162933867	162934161	15.7844	7.41666e-08	MeanHippocampus	V8
left.caudate	ENSG00000260532	16	1161627	1163399	15.8895	7.80262e-08	MeanCaudate	V8
left.pallidum	ENSG00000186714	11	32623792	32816204	16.338	8.00626e-08	MeanPallidum	V8
total.brain.volume	ENSG00000176681	17	44370099	44415160	14.6891	8.08689e-08	ICV	V6
left.putamen	ENSG00000205086	2	42162508	42181406	15.9297	8.72432e-08	MeanPutamen	V8
total.brain.volume	ENSG00000217325	6	126964634	126965536	15.6849	8.89207e-08	ICV	V8
left.putamen	ENSG00000101134	20	53092136	53267710	15.5396	1.376e-07	MeanPutamen	V6
left.caudate	ENSG00000207258	8	38601538	38601649	14.8653	1.57422e-07	MeanCaudate	V8
left.thalamus.proper	ENSG00000205403	4	110661852	110723335	14.6011	1.9107e-07	MeanThalamus	V8
left.thalamus.proper	ENSG00000211750	7	142364198	142364710	15.0227	1.96744e-07	MeanThalamus	V8
left.hippocampus	ENSG00000197635	2	162848751	162931052	15.3775	1.99264e-07	MeanHippocampus	V6
total.brain.volume	ENSG00000100721	14	96176304	96180533	14.8636	2.25153e-07	ICV	V8
left.amygdala	ENSG00000152894	6	128289924	128841870	16.4378	2.26638e-07	MeanAmygdala	V8
left.caudate	ENSG00000263264	19	7413848	7448271	16.4041	2.26698e-07	MeanCaudate	V8
left.accumbens.area	ENSG00000260496	16	1041148	1050926	15.2731	2.42549e-07	MeanAccumbens	V8
left.pallidum	ENSG00000175877	7	73275489	73280223	15.4769	2.54245e-07	MeanPallidum	V8

## Sheet: readme
ID: ID of neuroimaging traits
ENSG: Gene ID
CHR: the chromosome the gene is on
P0/P1: the annotation boundaries of the gene on that chromosome
Test_score: the test statistics provided by UTMOST
P-value: the raw p-value of gene
Version: the version of GTEx reference panels that generates the significant result. If both v6 and v8 versions are significant, we reported the results and associated version that had the smaller p-value.
