# Supplementary material for: Transcriptome-wide association analysis of brain structures yields insights into pleiotropy with complex neuropsychiatric traits
Source: Nat Commun. 2021 May 17;12:2878. doi: 10.1038/s41467-021-23130-y (PMC8128893; doi:10.1038/s41467-021-23130-y)
Supplement: Supplementary file 2 — Supplementary Data 1-23 [file 41467_2021_23130_MOESM2_ESM.zip › supp_data/Supplementary_Data_14.xlsx]

## Sheet: Supp_Data14
Supplementary Data 14: List of cross-tissue TWAS-significant gene-trait associations that have larger than 0.1 regional colocalization probability (RCP) in ENLOC colocalization analysis (n=19,629 subjects for ROI volumes and 17,706 for DTI parameters)
ID	Gene	max.rcp	max.rcp.tissue	Skin_Not_Sun_Exposed	Adipose_Visceral_Omentum	Nerve_Tibial	Muscle_Skeletal	Skin_Sun_Exposed	Heart_Left_Ventricle	Heart_Atrial_Appendage	Adipose_Subcutaneous	Lung	Artery_Tibial	Esophagus_Mucosa	Thyroid	Artery_Aorta	Cells_Cultured_fibroblasts	Esophagus_Muscularis	Colon_Transverse	Spleen	Brain_Cortex	Brain_Nucleus_accumbens_basal_ganglia	Pituitary	Brain_Frontal_Cortex_BA9	Esophagus_Gastroesophageal_Junction	Brain_Hypothalamus	Liver	Colon_Sigmoid	Brain_Cerebellum	Breast_Mammary_Tissue	Stomach	Brain_Caudate_basal_ganglia	Brain_Cerebellar_Hemisphere	Prostate	Small_Intestine_Terminal_Ileum	Testis	Cells_EBV.transformed_lymphocytes	Vagina	Minor_Salivary_Gland	Brain_Substantia_nigra	Brain_Spinal_cord_cervical_c.1	Brain_Anterior_cingulate_cortex_BA24	Brain_Putamen_basal_ganglia	Ovary	Brain_Amygdala	Whole_Blood	Brain_Hippocampus	Artery_Coronary	Kidney_Cortex
SCR.FA	KIAA1614	0.9925	Artery_Tibial	NA	0.02997	0.5577	NA	0.6649	0.01517	0.9379	0.9512	0.9304	0.9925	NA	NA	0.9874	0.9882	0.9905	0.09773	0.03849	0.9918	NA	NA	0.8832	NA	NA	NA	NA	0.0002616	0.6211	NA	0.4787	0.007849	NA	NA	NA	NA	NA	NA	NA	NA	0.00357	0.02569	NA	0.2456	NA	0.01914	0.01589	NA
RLIC.MO	KIAA1614	0.9723	Brain_Cortex	NA	0.0323	0.5864	NA	0.2936	0.01996	0.3319	0.9159	0.8396	0.9558	NA	NA	0.9643	0.9411	0.9693	0.09563	0.01727	0.9723	NA	NA	0.8677	NA	NA	NA	NA	0.006282	0.2754	NA	0.1614	0.3009	NA	NA	NA	NA	NA	NA	NA	NA	0.006524	0.01156	NA	0.1102	NA	0.03181	0.5539	NA
SCR.RD	KIAA1614	0.9632	Artery_Aorta	NA	0.01424	0.2301	NA	0.8154	0.00349	0.9415	0.9287	0.963	0.9534	NA	NA	0.9632	0.9393	0.9595	0.04241	0.03137	0.9546	NA	NA	0.8833	NA	NA	NA	0.0001275	0.0003919	0.2578	NA	0.4751	0.001676	NA	0.0005808	NA	NA	NA	NA	NA	NA	0.001769	0.03272	NA	0.1014	NA	0.1518	0.003679	NA
cerebellar.vermal.lobules.I.V	NUMBL	0.9612	Brain_Cerebellar_Hemisphere	NA	NA	NA	NA	NA	NA	NA	NA	NA	0.03552	NA	NA	NA	NA	NA	NA	0.03588	NA	NA	NA	NA	NA	NA	NA	NA	0.9516	NA	NA	NA	0.9612	NA	NA	NA	NA	NA	NA	NA	NA	NA	NA	NA	NA	NA	NA	NA	NA
SCC.RD	BAIAP2L2	0.9383	Skin_Sun_Exposed	0.2339	NA	0.9222	0.005185	0.9383	0.0002642	0.0008857	0.0003769	0.08032	0.04905	0.0001973	NA	NA	0.03699	0.0003893	0.04891	0.01042	NA	NA	0.001429	0.0001554	0.000269	0.03381	NA	0.0003239	0.0009542	NA	0.004932	NA	NA	0.0001999	NA	0.001303	NA	0.0237	NA	NA	0.249	NA	0.0003734	NA	0.000342	0.000492	NA	NA	0.001056
GCC.RD	PICK1	0.9349	Brain_Spinal_cord_cervical_c-1	0.8198	0.00106	0.8804	0.6441	0.8376	0.001725	0.0014	0.001641	0.00176	0.0004322	0.4186	0.01028	0.0002369	0.002566	0.002599	0.001451	0.9151	0.0009543	0.6553	0.2531	NA	0.001895	0.8026	NA	0.004175	NA	0.8816	0.1379	0.8661	0.05287	0.05341	NA	0.2939	0.03724	0.000535	0.0003497	0.8036	0.9349	0.002103	0.9124	0.04389	0.6567	0.0002238	0.9156	0.0001577	NA
left.cerebellum.exterior	DTX4	0.932	Cells_Cultured_fibroblasts	0.000289	0.01493	0.00366	0.007223	0.4785	0.01097	0.000397	0.003417	0.8095	0.7808	0.0003978	0.003156	0.3682	0.932	0.00131	NA	NA	0.001987	0.02653	0.008917	0.0005323	0.0003977	NA	0.29	NA	0.8907	0.0003945	0.01848	0.0003821	0.9287	NA	0.0004454	NA	0.0005016	NA	NA	NA	0.002497	0.002051	NA	0.0002572	NA	NA	0.0002814	0.002847	NA
BCC.FA	PICK1	0.9319	Brain_Spinal_cord_cervical_c-1	0.8734	0.000124	0.8774	0.754	0.86	NA	0.0001037	NA	NA	NA	0.5663	0.01019	NA	0.0001567	0.000138	0.0001371	0.899	NA	0.6344	0.2592	NA	0.0001429	0.8342	NA	0.0002543	NA	0.8886	0.1479	0.8977	0.09309	0.06544	NA	0.2186	0.08717	NA	NA	0.8774	0.9319	0.04454	0.9164	0.1871	0.7549	NA	0.9112	NA	NA
ACR.RD	CCDC157	0.9262	Stomach	0.03604	0.00319	0.01913	NA	0.2597	0.01262	0.0002097	0.7432	0.009274	0.002354	0.003577	0.02383	NA	0.002765	0.006026	0.0229	0.04426	0.005516	0.01224	NA	0.2106	0.001709	0.0636	0.004096	0.003395	NA	0.01453	0.9262	0.04882	0.0005434	0.0001351	0.06108	0.0002797	NA	NA	NA	0.003455	0.0001772	0.001186	0.03215	NA	0.0002093	0.02711	0.3661	NA	0.02448
SCR.MD	CCDC157	0.9239	Stomach	0.08353	0.05099	0.03408	NA	0.3517	0.1169	0.06697	0.7371	0.08332	0.009208	0.01183	0.04267	NA	0.02655	0.01188	0.03991	0.1124	0.02397	0.01945	0.0008727	0.04519	0.01161	0.09454	0.02443	0.01767	NA	0.06422	0.9239	0.1149	0.0002267	0.02757	0.1294	0.028	0.003325	0.0003362	NA	0.003263	0.0001109	0.005304	0.08401	0.0002549	0.01345	0.09276	0.4134	0.000589	0.0118
SLF.MD	CCDC157	0.9227	Stomach	0.04056	0.01107	0.02082	NA	0.2658	0.02548	0.02203	0.7491	0.0335	0.003127	0.004249	0.02301	NA	0.007633	0.005973	0.02486	0.0557	0.0141	0.002632	NA	0.2139	0.003038	0.06173	0.009861	0.007406	NA	0.02265	0.9227	0.05666	0.0003183	0.0001321	0.05456	0.0002718	0.0002309	0.0003577	NA	0.003561	0.0001817	0.008262	0.03579	NA	0.0007521	0.03253	0.3684	NA	0.01907
SS.FA	SLC16A8	0.9192	Nerve_Tibial	0.8859	NA	0.9192	0.8902	0.8987	NA	NA	0.0001436	0.5342	NA	0.01348	0.2154	0.0001079	NA	0.8997	NA	0.9026	0.8364	0.04149	0.2289	0.0411	0.000835	NA	NA	0.8731	NA	NA	NA	0.0002118	NA	NA	0.03015	NA	0.0003806	NA	NA	NA	0.7057	NA	0.4223	NA	0.8279	NA	0.3818	NA	NA
GCC.FA	PICK1	0.9186	Brain_Spinal_cord_cervical_c-1	0.8465	0.0002383	0.8409	0.7199	0.8303	0.000302	NA	0.0003338	0.0002577	0.0001041	0.4923	0.01071	NA	0.0003395	0.0004199	0.0003113	0.8787	0.0001705	0.4915	0.2593	NA	0.0002942	0.7561	NA	0.000641	NA	0.877	0.135	0.8569	0.0821	0.06022	0.0001769	0.4819	0.08156	NA	0.0001134	0.8283	0.9186	0.009954	0.8843	0.1664	0.6354	NA	0.8654	NA	NA
ACR.MD	CCDC157	0.9093	Stomach	0.07259	0.01929	0.04188	NA	0.3027	0.06497	0.03101	0.7326	0.03508	0.006065	0.006663	0.02816	NA	0.02048	0.008964	0.03343	0.09495	0.003278	0.0147	NA	0.2032	0.005084	0.04664	0.01735	0.01136	NA	0.03169	0.9093	0.07206	0.0009063	0.0004129	0.09156	0.0008615	NA	0.0003686	NA	0.004199	0.0002566	0.001004	0.05386	NA	0.0004029	0.04958	0.393	NA	0.01532
SS.FA	BAIAP2L2	0.9048	Nerve_Tibial	0.2782	NA	0.9048	0.002482	0.8931	0.0002891	NA	0.0001387	0.004572	0.00068	0.000256	NA	0.0001369	0.06923	NA	0.1496	0.01714	0.0027	NA	0.0003465	NA	NA	0.1803	NA	NA	NA	NA	0.002555	NA	NA	NA	NA	NA	NA	0.0001566	0.0003618	NA	0.2686	NA	0.00012	NA	NA	NA	NA	NA	NA
BCC.FA	BAIAP2L2	0.9042	Skin_Sun_Exposed	0.2769	NA	0.8548	0.0006805	0.9042	0.0001274	NA	0.0005381	0.01251	0.004118	NA	NA	NA	0.1333	NA	0.04921	0.01694	NA	NA	0.0002427	NA	NA	0.09234	NA	NA	NA	NA	0.0009157	NA	NA	NA	NA	0.0002008	NA	0.01013	0.0001791	NA	0.263	NA	NA	NA	NA	0.0001363	NA	NA	0.0008098
BCC.FA	SLC16A8	0.9034	Skin_Sun_Exposed	0.8689	NA	0.8637	0.8729	0.9034	NA	NA	0.001638	0.4064	NA	0.02196	0.4576	NA	NA	0.8717	NA	0.8964	0.8892	0.112	0.2737	0.2756	NA	NA	NA	0.8983	NA	NA	NA	NA	NA	NA	0.4005	NA	NA	NA	NA	NA	0.8234	NA	0.8683	NA	0.8139	0.001228	0.5564	NA	NA
right.pallidum	STX6	0.8909	Brain_Substantia_nigra	0.004451	NA	NA	0.02567	NA	NA	0.1699	NA	0.1446	0.0003794	0.0002457	0.02009	0.006014	NA	0.001177	NA	NA	0.5	0.7019	0.0007185	0.4879	0.02054	0.6206	0.0001735	NA	NA	NA	NA	0.534	NA	0.0001454	NA	0.0913	0.0004698	NA	0.001052	0.8909	0.5377	0.6191	0.5174	0.009856	0.7808	0.04052	0.5283	0.0006642	NA
SCC.FA	ZNF192P1	0.8886	Esophagus_Muscularis	0.6727	0.8449	0.8535	0.1916	0.02689	0.00458	0.2129	0.8327	0.8794	0.81	0.7823	0.792	0.2063	0.7972	0.8886	0.3517	0.01039	0.3496	0.2592	NA	0.3362	0.7557	0.02116	NA	NA	0.3578	0.2335	0.1845	0.2797	0.3565	0.3259	0.4079	NA	0.8695	0.01985	0.5128	0.113	0.4277	0.1975	0.1496	0.4461	0.3701	0.8386	0.3803	0.4876	NA
left.pallidum	TIE1	0.8861	Skin_Not_Sun_Exposed	0.8861	0.8716	0.8664	0.5497	0.7579	0.5764	0.5516	0.8592	0.7297	0.6129	0.5128	0.6935	0.7893	0.6536	0.6544	0.8109	0.01412	0.7293	0.2602	0.1194	0.176	0.8242	0.04863	0.2958	0.4599	0.7681	0.7915	0.5268	0.5233	0.1068	0.6113	0.713	0.03513	0.01865	0.2486	0.01956	0.05205	0.02264	0.02748	0.5566	0.02007	0.002633	0.4379	0.5876	0.1913	0.001587
SS.FA	CCDC157	0.8776	Stomach	0.02858	NA	0.007497	NA	0.2118	0.002416	0.002085	0.6898	0.003154	0.0006762	0.002534	0.01475	NA	0.008933	0.004088	0.01929	0.01506	0.001068	0.001332	0.0001034	0.0675	0.0007155	0.05619	0.00609	0.001765	NA	0.005388	0.8776	0.02165	0.0008918	NA	0.006349	0.009866	0.003225	NA	0.0001027	0.003686	0.001016	NA	0.01176	NA	0.001663	0.01003	0.3132	NA	0.00523
SCC.FA	SLC4A9	0.8673	Skin_Sun_Exposed	NA	NA	NA	NA	0.8673	NA	NA	NA	NA	NA	0.7066	NA	NA	NA	NA	NA	NA	NA	NA	NA	NA	NA	NA	NA	NA	NA	NA	NA	NA	NA	NA	0.01766	NA	NA	NA	NA	NA	NA	0.1632	NA	NA	NA	0.007102	NA	0.007049	NA
PCR.RD	CCDC157	0.8652	Stomach	0.03528	0.0001059	0.01348	NA	0.2482	0.01259	0.008793	0.7034	0.009976	0.00061	0.00251	0.01333	NA	0.0005739	0.00396	0.01527	0.03175	0.006237	0.0006613	NA	0.1937	0.001792	0.06371	0.0006724	0.003884	NA	0.009147	0.8652	0.02926	0.001361	NA	0.02508	0.001467	NA	0.0007047	NA	0.004653	0.0005457	0.001462	0.01012	NA	0.001682	0.009318	0.339	NA	0.01171
white.matter	GBAP1	0.8619	Brain_Cortex	0.1569	0.6998	0.7529	0.7849	0.626	0.7183	0.6358	0.7839	0.7697	0.7429	0.6329	0.6889	0.7878	0.7017	0.8276	0.7467	0.7973	0.8619	0.01921	0.2476	0.8479	0.7545	0.02458	0.7238	0.8205	0.01965	0.8212	0.7278	0.022	0.03336	0.7416	0.7452	0.01278	0.7848	0.7493	0.7251	0.03791	0.04449	0.05044	0.02713	0.04507	0.02469	0.6542	0.0005317	0.6005	0.7619
PLIC.FA	PROSER3	0.8589	Artery_Tibial	0.5255	0.3541	0.5798	0.4807	0.4967	0.5443	0.4855	0.6428	0.4346	0.8589	0.459	0.8095	0.2606	0.477	0.6326	0.2656	0.5415	0.02215	NA	0.4067	0.02055	0.03741	0.1741	0.03857	0.8029	0.185	0.4754	0.4773	0.4996	0.0664	0.8574	0.3245	0.003056	NA	0.00103	0.01267	0.4839	0.02695	0.06541	0.03249	0.007638	0.02674	0.01207	NA	0.5453	0.05113
SLF.FA	CCDC157	0.8585	Stomach	0.02188	NA	0.005314	NA	0.2141	NA	0.0002376	0.6867	0.0003781	NA	0.00219	0.01752	NA	0.001912	0.003787	0.0174	0.005399	0.0002444	0.0007619	NA	0.2017	0.0004117	0.05087	NA	0.001431	NA	0.003852	0.8585	0.0203	0.0007219	NA	0.005197	NA	NA	0.0001861	NA	0.003294	NA	NA	0.008157	NA	NA	0.001895	0.3202	NA	0.005584
FX.AD	TMEM190	0.8572	Testis	NA	NA	NA	NA	NA	NA	NA	NA	0.8095	NA	NA	NA	NA	NA	NA	NA	NA	NA	NA	0.07083	NA	NA	0.01177	NA	NA	NA	NA	NA	NA	NA	NA	NA	0.8572	NA	NA	NA	NA	NA	NA	NA	NA	NA	NA	NA	NA	NA
GCC.RD	CCDC157	0.8507	Stomach	0.04304	0.002718	0.01267	0.0003134	0.2325	0.01519	0.006059	0.6398	0.0129	0.0009529	0.003334	0.02155	0.0002551	0.006852	0.005172	0.02003	0.03114	0.005119	0.005405	0.000425	0.1638	0.001694	0.05685	NA	0.005289	NA	0.01888	0.8507	0.03144	0.0007084	0.003583	0.01268	0.008165	NA	0.00689	0.0001608	0.004221	0.005171	0.0001105	0.02413	NA	0.000739	0.01761	0.3334	0.0002492	0.01505
white.matter	THBS3	0.8422	Brain_Substantia_nigra	0.4994	0.5752	0.5908	0.6654	0.5131	0.6234	0.0092	0.5743	0.5759	0.413	0.4384	0.5069	0.1148	0.5259	0.7137	0.5432	0.7638	0.7011	0.7053	0.4743	0.7849	0.6476	0.1454	0.5984	0.6681	0.7286	0.6333	0.5727	0.6882	0.5574	0.6056	0.5799	0.2154	0.6667	0.04574	0.5627	0.8422	0.8309	0.005296	0.7527	0.5784	0.7347	0.4401	0.7888	0.009444	0.2574
white.matter	THBS3	0.8422	Brain_Substantia_nigra	0.4994	0.5752	0.5908	0.6654	0.5131	0.6234	0.0092	0.5743	0.5759	0.413	0.4384	0.5069	0.1148	0.5259	0.7137	0.5432	0.7638	0.7011	0.7053	0.4743	0.7849	0.6476	0.1454	0.5984	0.6681	0.7286	0.6333	0.5727	0.6882	0.5574	0.6056	0.5799	0.2154	0.6667	0.04574	0.5627	0.8422	0.8309	0.005296	0.7527	0.5784	0.7347	0.4401	0.7888	0.009444	0.2574
SLF.RD	CCDC157	0.8303	Stomach	0.02725	0.0003902	0.007948	NA	0.2346	0.002428	0.002362	0.7448	0.00233	0.000677	0.00261	0.01538	NA	0.002843	0.00428	0.01992	0.01677	0.001521	0.0009639	NA	0.2042	0.0006322	0.02001	0.0006457	0.002213	NA	0.005502	0.8303	0.02352	0.0003025	NA	0.01739	NA	NA	0.0001205	NA	0.003935	0.0001395	NA	0.01084	NA	NA	0.01634	0.3417	NA	0.0189
BCC.FA	CD14	0.8224	Artery_Aorta	0.3819	0.4164	0.6595	0.4922	0.5697	0.1756	NA	0.3347	NA	NA	0.752	0.6693	0.8224	0.5594	0.7621	0.1459	NA	0.3611	0.4367	NA	0.1495	0.705	NA	NA	NA	0.5842	0.5201	NA	NA	NA	0.06256	NA	0.6317	NA	NA	NA	NA	0.09516	0.2295	NA	NA	NA	0.4364	NA	NA	NA
white.matter	STX6	0.8221	Brain_Putamen_basal_ganglia	NA	NA	NA	NA	NA	NA	0.2898	NA	0.03194	NA	NA	0.006675	NA	NA	NA	NA	NA	0.7855	0.6214	NA	0.5818	NA	0.6755	NA	NA	NA	NA	NA	0.8085	NA	NA	NA	0.03309	NA	NA	0.004216	0.8079	0.7391	0.487	0.8221	NA	0.8145	NA	0.822	NA	NA
GCC.MD	CCDC157	0.8207	Stomach	0.05413	0.01142	0.01717	0.0001157	0.235	0.02993	0.02116	0.5966	0.01928	0.002115	0.005057	0.01953	0.0001438	0.01181	0.005678	0.02171	0.04571	0.01071	0.009904	0.0006689	0.1579	0.002995	0.06476	0.0001117	0.007102	NA	0.03099	0.8207	0.041	0.0009818	0.01282	0.001509	0.01515	0.0003354	0.004356	NA	0.002756	0.002105	0.0004385	0.03811	0.003293	0.003225	0.03014	0.335	0.0002018	0.02763
right.pallidum	TIE1	0.8147	Nerve_Tibial	0.7789	0.6826	0.8147	0.4454	0.6187	0.4841	0.5857	0.7111	0.6363	0.6157	0.3706	0.6263	0.6905	0.663	0.5773	0.6943	0.01792	0.7711	0.2635	0.112	0.1566	0.8025	0.04676	0.2483	0.476	0.6891	0.69	0.2302	0.5361	0.09407	0.3369	0.0256	0.02654	0.01789	0.03139	0.0108	0.0512	0.02233	0.02638	0.5366	0.03428	0.004545	0.4184	0.5532	0.1562	0.0007906
PLIC.L1	UPK1A	0.8143	Brain_Cerebellum	0.5954	0.5562	0.7551	NA	0.3186	NA	NA	0.6999	0.7272	NA	0.3991	0.6851	0.6516	NA	0.7439	0.6721	0.7527	0.6562	0.4314	0.723	0.005054	0.7468	0.003237	0.004253	0.7112	0.8143	0.6546	0.6443	0.5626	0.7148	0.01056	0.3243	0.6116	0.004296	NA	0.477	0.1876	0.05368	0.1083	0.7031	0.01655	0.151	0.5661	0.5525	0.4883	NA
PLIC.AD	COX6B1	0.8124	Artery_Tibial	0.7251	0.5806	0.7548	0.5	0.7371	0.6919	0.7152	0.7394	0.737	0.8124	0.5931	0.64	0.7339	0.2937	0.7791	0.6892	0.7562	0.7513	0.6616	0.5518	0.6704	0.7517	0.001894	NA	0.6624	0.7067	0.721	0.4653	0.7276	0.706	0.5956	0.3193	0.544	0.004418	0.02175	NA	NA	NA	0.05931	0.7705	0.01299	NA	0.5277	0.05901	0.532	NA
PCR.MD	CCDC157	0.8101	Stomach	0.03041	NA	0.01065	NA	0.2437	0.008042	0.002869	0.6492	0.004755	0.0008239	0.002816	0.01993	NA	0.001132	0.004604	0.02203	0.02219	0.004473	0.00192	NA	0.2156	0.001355	0.06039	0.0008622	0.002902	NA	0.007952	0.8101	0.02754	0.0008213	0.0008737	0.04919	0.0003282	NA	NA	NA	0.005142	0.0003746	0.004325	0.01479	NA	0.002213	0.01999	0.3484	NA	0.02483
FX.MD	TMEM190	0.8064	Lung	NA	NA	NA	NA	NA	NA	NA	NA	0.8064	NA	NA	NA	NA	NA	NA	NA	NA	NA	NA	0.064	NA	NA	0.02066	NA	NA	NA	NA	NA	NA	NA	NA	NA	0.7688	NA	NA	NA	NA	NA	NA	NA	NA	NA	NA	NA	NA	NA
left.pallidum	STX6	0.8045	Brain_Substantia_nigra	0.03505	0.003823	NA	0.1647	NA	NA	0.1939	NA	0.05137	0.003135	0.0004543	0.0103	0.02966	NA	0.006652	NA	0.0001254	0.6067	0.5797	0.005405	0.5307	0.1028	0.6714	0.002104	NA	NA	NA	NA	0.6798	NA	0.00264	NA	0.05855	0.003141	NA	0.000637	0.8045	0.656	0.5145	0.7121	0.03709	0.7552	0.3028	0.6876	0.007116	NA
ACR.FA	SLC16A8	0.7811	Brain_Cortex	0.007213	NA	0.4001	0.4617	0.3295	NA	NA	0.0003785	0.1981	NA	0.002889	0.2431	0.0005979	NA	0.3157	NA	0.3664	0.7811	0.112	0.06831	0.06323	0.0001395	NA	NA	0.5201	NA	NA	NA	NA	NA	NA	0.1766	NA	NA	NA	NA	NA	0.4341	NA	0.6558	NA	0.3066	0.0002306	0.4861	NA	NA
PLIC.MO	PROSER3	0.781	Thyroid	0.3573	0.1383	0.2335	0.189	0.1488	0.3356	0.2507	0.4774	0.2388	0.7434	0.2433	0.781	0.1993	0.1417	0.2636	0.2187	0.5317	0.01788	NA	0.5694	0.01608	0.008626	0.1088	0.01981	0.6944	0.1546	0.3875	0.4457	0.2175	0.0578	0.7217	0.2632	0.02475	NA	0.000721	0.02873	0.3657	0.01807	0.05146	0.02471	0.007324	0.01916	0.1389	NA	0.1664	0.02552
ALIC.MO	STX6	0.7681	Brain_Hippocampus	NA	NA	NA	NA	NA	NA	0.1047	NA	0.002687	NA	NA	0.001801	NA	NA	NA	NA	NA	0.6234	0.06266	NA	0.1999	NA	0.4507	NA	NA	NA	NA	NA	0.7333	NA	NA	NA	0.01103	NA	NA	NA	0.09392	0.6821	0.001494	0.7265	NA	0.323	NA	0.7681	NA	NA
PLIC.L1	ZBTB32	0.7598	Brain_Cortex	0.6431	0.5194	0.6599	0.4352	0.733	0.5799	0.6157	0.5904	0.6616	0.7256	0.4617	0.5982	0.7262	0.3502	0.6294	0.6169	NA	0.7598	0.6642	0.6442	0.7211	0.7497	0.6747	0.002735	0.667	0.6668	0.6578	0.5883	0.659	0.6155	0.6694	NA	0.1937	0.002799	NA	0.455	NA	0.6821	0.1099	0.4354	0.01773	0.5911	NA	0.7437	0.5237	NA
left.pallidum	PYGB	0.7597	Spleen	0.2414	0.01891	0.0001454	0.01057	0.03751	0.009885	0.05323	0.003527	0.008581	0.009045	0.007717	0.06179	0.009817	NA	0.01096	0.2982	0.7597	NA	0.4804	NA	NA	0.147	0.0001859	0.001664	0.2705	NA	0.00918	0.07758	NA	NA	NA	0.004885	0.09231	0.2068	NA	NA	0.2685	0.5161	NA	NA	NA	NA	0.5658	0.003718	NA	NA
left.pallidum	PYGB	0.7597	Spleen	0.2414	0.01891	0.0001454	0.01057	0.03751	0.009885	0.05323	0.003527	0.008581	0.009045	0.007717	0.06179	0.009817	NA	0.01096	0.2982	0.7597	NA	0.4804	NA	NA	0.147	0.0001859	0.001664	0.2705	NA	0.00918	0.07758	NA	NA	NA	0.004885	0.09231	0.2068	NA	NA	0.2685	0.5161	NA	NA	NA	NA	0.5658	0.003718	NA	NA
PLIC.L1	PROSER3	0.7594	Artery_Tibial	0.1953	0.002726	0.04331	0.001764	0.005015	0.09486	0.1999	0.3678	0.02417	0.7594	0.03866	0.6598	0.0165	0.01174	0.0573	0.01681	0.4864	0.01668	NA	0.6575	0.01386	0.03129	0.07052	0.01197	0.7091	0.1576	0.3617	0.3676	0.04396	0.04795	0.683	0.1598	0.01863	NA	NA	0.006503	0.1258	0.009436	0.009112	0.01861	0.0017	0.0129	0.01473	NA	0.004044	0.01488
white.matter	GBA	0.7521	Pancreas	0.003169	0.6047	0.1279	0.339	0.1093	0.01365	0.5065	0.01202	0.003978	0.4004	0.02336	0.326	0.05395	0.008471	0.01709	0.6592	0.6982	0.01271	0.01178	0.01185	0.001429	0.01833	0.04227	0.01013	0.02291	0.02045	0.01539	0.2014	0.002386	0.0006894	0.01397	0.01298	0.001882	0.02315	0.006367	0.01259	0.001966	0.004674	0.0005647	0.01112	0.003673	0.001306	0.01223	0.002351	0.09153	0.006091
SS.RD	CCDC157	0.7376	Stomach	0.02444	NA	0.006959	NA	0.1975	0.002751	0.0007698	0.6118	0.002049	0.0005361	0.001973	0.01398	NA	0.007259	0.003685	0.01569	0.01332	0.0002619	0.0001091	NA	0.01028	0.0005615	0.04582	0.01063	0.001786	NA	0.004547	0.7376	0.01932	0.0006288	NA	0.03352	0.009512	0.003144	0.0005735	NA	0.002902	0.0004899	0.0006251	0.009742	NA	0.001892	0.01064	0.2965	NA	0.001916
left.pallidum	AKAP10	0.7321	Spleen	0.6391	0.6538	0.6803	0.6714	0.5628	0.4433	0.5054	0.5868	0.002675	0.6252	0.5481	0.6174	0.6175	0.2149	0.6592	0.5642	0.7321	NA	NA	0.1701	NA	0.6661	0.01336	0.4423	0.6573	0.07027	0.5812	0.3647	NA	0.0007182	0.04018	0.5297	0.0248	0.1678	NA	0.001651	NA	0.0005301	NA	0.05509	0.006313	0.0252	0.09449	NA	0.4367	0.001453
left.pallidum	AKAP10	0.7321	Spleen	0.6391	0.6538	0.6803	0.6714	0.5628	0.4433	0.5054	0.5868	0.002675	0.6252	0.5481	0.6174	0.6175	0.2149	0.6592	0.5642	0.7321	NA	NA	0.1701	NA	0.6661	0.01336	0.4423	0.6573	0.07027	0.5812	0.3647	NA	0.0007182	0.04018	0.5297	0.0248	0.1678	NA	0.001651	NA	0.0005301	NA	0.05509	0.006313	0.0252	0.09449	NA	0.4367	0.001453
right.lateral.ventricle	AMZ1	0.7311	Brain_Cerebellar_Hemisphere	NA	NA	NA	NA	NA	NA	NA	NA	NA	NA	NA	NA	NA	NA	NA	NA	NA	0.6686	0.09216	NA	0.02736	NA	0.2537	NA	NA	NA	NA	NA	NA	0.7311	NA	NA	NA	0.186	NA	NA	NA	NA	NA	NA	NA	NA	NA	NA	NA	NA
right.lateral.ventricle	AMZ1	0.7311	Brain_Cerebellar_Hemisphere	NA	NA	NA	NA	NA	NA	NA	NA	NA	NA	NA	NA	NA	NA	NA	NA	NA	0.6686	0.09216	NA	0.02736	NA	0.2537	NA	NA	NA	NA	NA	NA	0.7311	NA	NA	NA	0.186	NA	NA	NA	NA	NA	NA	NA	NA	NA	NA	NA	NA
FX.RD	TMEM190	0.7277	Lung	NA	NA	NA	NA	NA	NA	NA	NA	0.7277	NA	NA	NA	NA	NA	NA	NA	NA	NA	NA	0.05423	NA	NA	0.01966	NA	NA	NA	NA	NA	NA	NA	NA	NA	0.5951	NA	NA	NA	NA	NA	NA	NA	NA	NA	NA	NA	NA	NA
PLIC.MO	UPK1A	0.7274	Brain_Putamen_basal_ganglia	0.2581	0.2638	0.454	NA	0.09077	NA	NA	0.2859	0.4471	NA	0.2477	0.4382	0.296	NA	0.3424	0.3458	0.4014	0.3427	0.1148	0.362	0.00247	0.4489	0.001674	0.00138	0.3409	0.4758	0.3062	0.3419	0.2672	0.5118	0.004152	0.2223	0.2625	0.001679	NA	0.07373	0.2517	0.0348	0.2722	0.7274	0.127	0.09704	0.2426	0.3425	0.2138	NA
left.ventral.DC	ZNF259P1	0.7267	Muscle_Skeletal	NA	NA	NA	0.7267	0.1161	NA	NA	NA	NA	NA	NA	NA	NA	NA	0.012	NA	NA	NA	NA	NA	NA	NA	NA	NA	NA	NA	NA	NA	NA	NA	NA	NA	NA	NA	NA	NA	NA	NA	NA	NA	NA	NA	NA	NA	NA	NA
BCC.FA	POLR2F	0.7137	Brain_Caudate_basal_ganglia	NA	NA	NA	0.02466	0.2608	0.00551	NA	NA	NA	0.005101	0.07543	0.1336	0.009289	NA	NA	NA	NA	0.3535	0.01339	0.008685	NA	0.06253	0.0969	0.05096	0.03448	NA	0.00645	0.008441	0.7137	NA	0.006896	NA	NA	0.02086	0.01092	NA	0.4146	0.03821	NA	0.355	NA	0.009257	0.01734	0.5804	0.00631	0.008877
total.brain.volume	LINC00222	0.7123	Nerve_Tibial	0.08421	NA	0.7123	0.6787	NA	0.09097	0.1432	0.2209	NA	0.175	NA	0.1015	0.1859	NA	0.3689	NA	NA	NA	NA	NA	NA	NA	NA	NA	NA	0.08825	NA	NA	NA	0.03116	NA	NA	NA	NA	NA	NA	NA	NA	NA	NA	NA	NA	NA	NA	NA	NA
SCR.RD	CCDC157	0.7038	Stomach	0.00331	0.000117	0.0007719	NA	0.1864	0.0002719	0.008192	0.6596	0.01228	0.001513	0.0002893	0.002166	NA	0.004176	0.004365	0.002414	0.004663	0.00449	0.0003743	NA	0.1793	0.0008028	0.00666	0.0001114	0.002437	NA	0.0005708	0.7038	0.03208	0.0001045	0.000429	0.05255	0.0001898	NA	NA	NA	0.0004491	NA	0.0002261	0.01281	NA	NA	0.01865	0.2977	NA	0.006081
PLIC.FA	UPK1A	0.687	Brain_Putamen_basal_ganglia	0.1247	0.1268	0.2824	NA	0.0751	NA	NA	0.1562	0.1749	NA	0.1274	0.1884	0.07338	NA	0.2846	0.0846	0.1695	0.2531	0.1174	0.09119	0.001796	0.3478	0.001485	0.0007804	0.2596	0.3259	0.165	0.1419	0.21	0.3081	0.003427	0.1264	0.003544	0.0009999	NA	0.005837	0.1787	0.02779	0.1833	0.687	0.07028	0.07686	0.003148	0.295	0.1787	NA
PTR.AD	NMT1	0.687	Brain_Spinal_cord_cervical_c-1	0.01153	0.4369	0.2326	0.00503	0.2694	0.06611	0.01712	0.008894	0.2148	0.3549	0.007941	0.1018	0.5908	0.3772	0.01705	0.3334	0.2394	0.2618	0.00567	0.008571	0.123	0.002658	0.01556	0.006527	0.218	0.2877	0.1006	0.002086	0.3246	0.3954	0.3281	0.1341	NA	0.03879	0.1523	0.324	0.04968	0.687	0.4513	0.07397	0.2114	0.002219	0.003007	0.3515	0.00309	0.001257
PTR.FA	BAIAP2L2	0.6866	Nerve_Tibial	0.2834	NA	0.6866	0.004085	0.6116	NA	NA	0.001665	0.0001638	0.000116	NA	NA	NA	0.002575	NA	0.002739	0.01752	NA	NA	0.00015	NA	NA	0.05473	NA	NA	0.00164	NA	0.0004096	NA	NA	NA	NA	0.0001312	NA	0.002403	NA	NA	0.2358	NA	0.0006031	NA	0.0001362	0.000376	NA	NA	0.0003435
white.matter	TRIM46	0.685	Esophagus_Muscularis	NA	0.06552	0.0002754	NA	0.04321	NA	NA	NA	NA	0.02179	0.00085	NA	NA	NA	0.685	NA	0.001281	NA	NA	0.002464	0.03283	0.04831	NA	NA	0.02367	NA	NA	NA	0.0005266	NA	0.001544	0.001739	0.03138	0.006107	0.01738	NA	NA	NA	0.006548	NA	0.0003237	NA	NA	0.0007147	0.06871	0.001075
BCC.MO	GNA12	0.6825	Lung	0.0471	0.06944	NA	NA	0.1966	0.0006096	0.0003279	0.01107	0.6825	0.001415	0.05899	0.0007226	NA	0.04832	0.224	0.03775	0.0002619	NA	0.0003692	0.001906	0.02177	0.1596	0.03321	0.0002273	0.004485	0.0001096	0.0001502	0.0002103	0.000162	0.006429	0.0002876	0.07845	0.0179	0.04821	NA	0.0002072	0.0001486	0.0002319	0.0002527	0.0001691	0.001481	NA	0.002448	0.000951	0.05085	0.0003095
BCC.MO	GNA12	0.6825	Lung	0.0471	0.06944	NA	NA	0.1966	0.0006096	0.0003279	0.01107	0.6825	0.001415	0.05899	0.0007226	NA	0.04832	0.224	0.03775	0.0002619	NA	0.0003692	0.001906	0.02177	0.1596	0.03321	0.0002273	0.004485	0.0001096	0.0001502	0.0002103	0.000162	0.006429	0.0002876	0.07845	0.0179	0.04821	NA	0.0002072	0.0001486	0.0002319	0.0002527	0.0001691	0.001481	NA	0.002448	0.000951	0.05085	0.0003095
GCC.RD	PLEC	0.6621	Esophagus_Mucosa	0.4949	0.1373	0.5314	0.1094	0.1018	0.1986	0.1705	0.1611	0.2605	0.04348	0.6621	0.3433	0.07793	0.3578	0.3882	0.17	0.3057	0.1384	0.232	0.2845	0.06844	0.6369	0.1692	0.0009441	0.256	0.1931	0.4489	0.2436	0.09947	0.1269	0.2098	0.008069	0.4175	0.03746	0.1545	0.3819	0.07241	0.541	0.003157	0.2389	0.00274	0.158	0.1725	0.09286	0.1822	0.004124
left.caudate	THNSL1	0.658	Thyroid	0.02082	NA	NA	0.006227	0.003015	NA	0.004753	0.03343	0.02829	0.002873	0.5031	0.658	0.6278	NA	0.076	0.2864	NA	0.4417	0.05407	NA	0.0109	0.2662	0.08182	0.005268	NA	0.2597	0.09716	0.09206	NA	0.2964	NA	0.01342	0.001093	0.04374	NA	0.1153	NA	0.07176	0.02587	0.1837	0.0008441	NA	NA	0.02612	0.001599	0.0005315
left.caudate	THNSL1	0.658	Thyroid	0.02082	NA	NA	0.006227	0.003015	NA	0.004753	0.03343	0.02829	0.002873	0.5031	0.658	0.6278	NA	0.076	0.2864	NA	0.4417	0.05407	NA	0.0109	0.2662	0.08182	0.005268	NA	0.2597	0.09716	0.09206	NA	0.2964	NA	0.01342	0.001093	0.04374	NA	0.1153	NA	0.07176	0.02587	0.1837	0.0008441	NA	NA	0.02612	0.001599	0.0005315
right.ventral.DC	ZNF259P1	0.6579	Muscle_Skeletal	NA	NA	NA	0.6579	0.1087	NA	NA	NA	NA	NA	NA	NA	NA	NA	0.0163	NA	NA	NA	NA	NA	NA	NA	NA	NA	NA	NA	NA	NA	NA	NA	NA	NA	NA	NA	NA	NA	NA	NA	NA	NA	NA	NA	NA	NA	NA	NA
left.pallidum	MED8	0.6509	Brain_Spinal_cord_cervical_c-1	NA	0.265	0.4858	0.5571	0.000108	0.4228	0.0338	0.4285	0.3321	0.4157	NA	0.3706	0.467	0.04601	0.4288	0.01795	0.08857	0.1561	0.03631	0.4755	0.01468	0.5217	0.5696	0.001213	0.2846	0.3243	0.5229	0.02104	0.4032	0.1674	0.2964	NA	0.2633	0.01042	NA	0.001435	0.5211	0.6509	0.09475	0.1512	0.03811	0.2059	0.04488	0.00318	0.111	NA
Brain.stem	ZNF259P1	0.6381	Muscle_Skeletal	NA	NA	NA	0.6381	0.09547	NA	NA	NA	NA	NA	NA	NA	NA	NA	0.00119	NA	NA	NA	NA	NA	NA	NA	NA	NA	NA	NA	NA	NA	NA	NA	NA	NA	NA	NA	NA	NA	NA	NA	NA	NA	NA	NA	NA	NA	NA	NA
Average.RD	CD14	0.6305	Esophagus_Muscularis	0.02452	0.3018	0.4061	0.2952	0.3211	0.1507	NA	0.2536	NA	NA	0.4334	0.5293	0.4759	0.2836	0.6305	0.07971	NA	0.1832	0.3332	NA	0.1288	0.5368	NA	NA	NA	0.4497	0.2861	NA	NA	NA	0.02537	NA	0.03058	NA	NA	NA	NA	0.05442	0.1822	NA	NA	NA	0.3133	NA	NA	NA
right.ventral.DC	LINC00222	0.6227	Muscle_Skeletal	0.05372	NA	0.613	0.6227	0.4861	0.1638	0.2356	0.2834	NA	0.3112	NA	0.07412	0.2447	NA	0.4027	NA	NA	NA	NA	NA	NA	NA	NA	NA	NA	0.1112	NA	NA	0.004151	0.0573	NA	0.005755	NA	NA	NA	NA	NA	NA	NA	NA	NA	NA	NA	NA	NA	NA
SCC.FA	ZKSCAN3	0.6226	Thyroid	0.3397	0.1858	0.2455	0.1563	0.4106	0.1937	0.1479	0.3601	0.01567	0.02	0.1961	0.6226	0.006104	NA	0.1252	0.1442	NA	0.1971	NA	0.266	0.06914	0.1366	0.2533	NA	0.1021	0.0861	0.111	0.007407	NA	0.1407	0.01046	0.0004159	0.04208	NA	0.01014	0.0002907	NA	0.005256	NA	0.1578	0.1431	NA	0.007307	0.2358	0.01016	NA
white.matter	BAIAP2L2	0.6204	Nerve_Tibial	0.2118	NA	0.6204	0.004057	0.5587	0.0005588	0.000348	0.0001313	0.01329	0.00984	0.0004582	NA	0.0003124	0.0957	0.000202	0.09312	0.019	NA	0.0001127	0.001977	0.0001903	0.0001001	0.1616	NA	0.0001467	0.0007877	NA	0.003246	NA	NA	0.0001839	NA	0.0001953	NA	0.06664	0.001724	NA	0.3143	NA	0.0003118	NA	0.0002086	0.0003006	NA	NA	0.003564
ACR.FA	POLR2F	0.6193	Brain_Caudate_basal_ganglia	NA	NA	NA	0.03081	0.1941	0.00498	NA	NA	NA	0.006385	0.01068	0.08766	0.005826	NA	NA	NA	NA	0.1315	0.01583	0.004899	NA	0.06771	0.00292	0.001681	0.03217	NA	0.005701	0.007113	0.6193	NA	0.004032	NA	NA	0.003898	0.006735	NA	0.01331	0.03178	NA	0.2688	NA	0.006438	0.003164	0.4547	0.005391	0.0003088
SCC.RD	GJC1	0.6177	Colon_Sigmoid	0.4067	0.3868	0.03929	0.0052	NA	0.153	0.3992	NA	0.05696	0.1208	0.4627	0.2399	0.007079	0.2541	0.5677	0.5466	0.4997	0.1638	NA	0.001626	0.08195	0.2601	0.01347	NA	0.6177	0.1722	0.3746	NA	0.008586	0.1252	0.02712	NA	0.1156	0.1914	0.07255	0.0001525	0.01015	0.01666	0.006592	NA	0.01873	0.008082	NA	0.0265	NA	0.0033
BCC.MO	AMZ1	0.615	Brain_Cortex	NA	NA	NA	NA	NA	NA	NA	NA	NA	NA	NA	NA	NA	NA	NA	NA	NA	0.615	0.01394	NA	0.03292	NA	0.284	NA	NA	NA	NA	NA	NA	0.6023	NA	NA	NA	0.1734	NA	NA	NA	NA	NA	NA	NA	NA	NA	NA	NA	NA
BCC.MO	AMZ1	0.615	Brain_Cortex	NA	NA	NA	NA	NA	NA	NA	NA	NA	NA	NA	NA	NA	NA	NA	NA	NA	0.615	0.01394	NA	0.03292	NA	0.284	NA	NA	NA	NA	NA	NA	0.6023	NA	NA	NA	0.1734	NA	NA	NA	NA	NA	NA	NA	NA	NA	NA	NA	NA
left.pallidum	MYLK2	0.6111	Spleen	NA	NA	0.0006112	0.4781	NA	NA	NA	NA	0.3586	0.0004753	NA	0.00179	0.04148	NA	NA	0.0002812	0.6111	0.09264	0.2158	NA	0.2858	NA	0.596	NA	0.0002812	0.3428	NA	NA	0.08583	0.4023	0.01346	NA	0.001676	NA	NA	NA	0.451	0.09922	0.3024	0.0001803	0.002177	0.1459	NA	0.0001815	NA	0.001006
ACR.RD	BAIAP2L2	0.6088	Nerve_Tibial	0.1879	0.0003923	0.6088	0.2427	0.5911	0.02391	NA	0.004472	0.00403	0.00403	0.006157	0.001077	0.01028	0.02196	0.007301	0.1015	0.02596	0.0005137	0.0006685	0.0009397	0.002019	0.0039	0.05585	NA	0.003904	0.000584	NA	0.1887	NA	0.0001354	NA	0.004297	0.001518	NA	0.0009337	0.0006055	NA	0.2683	NA	0.009296	0.0005157	0.006261	0.003177	NA	NA	0.003504
PLIC.MO	COX6B1	0.6072	Brain_Cerebellum	0.391	0.2961	0.4539	0.3936	0.3231	0.504	0.2807	0.3671	0.4546	0.3856	0.4023	0.449	0.3351	0.5195	0.4404	0.4027	0.4744	0.5506	0.4101	0.4941	0.4648	0.3757	NA	NA	0.4913	0.6072	0.3976	0.2427	0.4601	0.5107	0.3471	0.2106	0.2757	0.002289	0.1819	NA	NA	NA	0.1673	0.5549	0.1039	0.0004813	0.2901	0.06115	0.2489	NA
right.pallidum	AKAP10	0.6068	Nerve_Tibial	0.4721	0.4458	0.6068	0.4068	0.3715	0.3399	0.4597	0.4513	0.001722	0.445	0.3315	0.3675	0.4443	0.1866	0.434	0.2831	0.451	NA	0.0001737	0.09688	0.0001252	0.4145	0.008488	0.1853	0.4204	0.04242	0.377	0.1053	0.0001468	0.0002011	0.01354	0.006876	0.03333	0.08872	NA	0.0006197	0.0001739	0.00149	0.0001698	0.03702	0.00789	0.01966	0.05931	0.0001424	0.1696	0.0004813
right.pallidum	AKAP10	0.6068	Nerve_Tibial	0.4721	0.4458	0.6068	0.4068	0.3715	0.3399	0.4597	0.4513	0.001722	0.445	0.3315	0.3675	0.4443	0.1866	0.434	0.2831	0.451	NA	0.0001737	0.09688	0.0001252	0.4145	0.008488	0.1853	0.4204	0.04242	0.377	0.1053	0.0001468	0.0002011	0.01354	0.006876	0.03333	0.08872	NA	0.0006197	0.0001739	0.00149	0.0001698	0.03702	0.00789	0.01966	0.05931	0.0001424	0.1696	0.0004813
ACR.MD	BAIAP2L2	0.5801	Skin_Sun_Exposed	0.4972	0.001836	0.3499	0.3688	0.5801	0.0912	0.0008233	0.01486	0.00825	0.007412	0.02392	0.002158	0.03655	0.03554	0.01538	0.4721	0.009184	0.0003919	0.001162	0.01705	0.00554	0.01126	0.002879	NA	0.01396	0.001976	NA	0.5149	NA	0.001394	0.0003519	0.01101	0.005657	NA	0.03988	0.002261	NA	0.1479	NA	0.01627	0.0003115	0.01053	0.009789	NA	NA	0.01345
BCC.RD	SPATC1	0.5666	Whole_Blood	0.01332	0.4654	0.1478	0.003942	0.006704	NA	0.06078	0.06739	0.05342	0.118	0.05723	0.3051	0.05023	NA	0.1049	0.05487	0.09401	0.004193	NA	0.3182	0.002569	0.04013	0.00196	0.001572	0.2761	0.01625	0.001381	0.0159	NA	0.002522	0.02239	0.05013	0.0008281	0.001895	0.004994	0.001917	0.001264	0.04452	0.001202	0.01297	0.009102	0.004472	0.5666	0.007512	0.06444	0.001667
PLIC.FA	KIAA1614	0.5663	Brain_Frontal_Cortex_BA9	NA	0.01719	0.3575	NA	0.3643	0.1051	0.3522	0.3385	0.4701	0.4313	NA	NA	0.1976	0.3911	0.5232	0.03079	0.01832	0.547	0.06341	NA	0.5663	NA	0.009805	NA	0.0001007	0.003099	0.3106	NA	0.259	0.08275	NA	NA	NA	NA	NA	NA	NA	0.1024	0.04375	0.0216	NA	0.1753	NA	0.2419	0.1269	NA
BCC.RD	SMPD5	0.5606	Whole_Blood	NA	0.3772	0.06127	NA	NA	NA	NA	0.08006	NA	NA	NA	0.04909	0.0001443	NA	0.1836	NA	0.1285	NA	NA	NA	NA	0.1047	NA	NA	0.0001477	NA	NA	NA	NA	NA	NA	0.07374	NA	NA	NA	NA	NA	NA	NA	NA	NA	NA	0.5606	NA	0.2185	NA
left.pallidum	FNBP4	0.5598	Brain_Hippocampus	NA	0.0599	0.1856	0.2574	0.4195	0.01834	0.007449	0.06967	0.006645	0.01027	0.01556	0.002648	0.01035	0.1201	0.00999	0.008085	0.01166	0.01896	0.06405	NA	0.1695	0.03397	0.02349	0.007422	0.01491	0.03169	0.06161	0.01013	NA	0.01975	0.004566	0.01029	0.2837	0.006641	0.0004393	0.0001745	0.01725	0.09047	0.01117	0.0249	0.001127	0.02274	0.2199	0.5598	0.004515	0.000385
right.pallidum	MED8	0.5552	Brain_Spinal_cord_cervical_c-1	NA	0.1772	0.3756	0.4279	0.0004611	0.3014	0.0313	0.2884	0.2584	0.2398	NA	0.2686	0.3803	0.04921	0.3353	0.01678	0.07241	0.1277	0.03054	0.3221	0.01051	0.4028	0.4626	0.001758	0.2252	0.2599	0.3567	0.00509	0.3315	0.1239	0.1075	NA	0.1359	0.008514	NA	0.0008986	0.4171	0.5552	0.07427	0.1139	0.07434	0.1804	0.0464	0.006441	0.06265	NA
GCC.FA	POLR2F	0.5399	Brain_Caudate_basal_ganglia	NA	NA	NA	0.02812	0.203	0.004315	NA	NA	NA	0.003467	0.05096	0.1594	0.004844	NA	NA	NA	NA	0.2933	0.005856	0.006727	NA	0.214	0.06234	0.02645	0.02736	NA	0.00521	0.00602	0.5399	NA	0.004556	NA	NA	0.0151	0.006401	NA	0.2758	0.03281	NA	0.2936	NA	0.006033	0.01148	0.4656	0.00145	0.006081
SCC.FA	ZNF165	0.5328	Esophagus_Muscularis	NA	0.4473	0.4886	0.2367	0.447	0.1835	0.3738	0.4266	0.01682	0.4	0.1733	0.1954	0.2233	0.2665	0.5328	0.03586	0.01157	0.02755	NA	0.000293	0.0173	0.5067	0.00918	0.003082	0.5068	NA	0.4267	0.1273	0.2077	0.05715	0.1001	0.007291	NA	0.2019	0.003184	0.001684	0.004781	NA	NA	NA	0.4232	NA	0.1893	0.1099	0.3787	0.000507
SCC.FA	ZNF165	0.5328	Esophagus_Muscularis	NA	0.4473	0.4886	0.2367	0.447	0.1835	0.3738	0.4266	0.01682	0.4	0.1733	0.1954	0.2233	0.2665	0.5328	0.03586	0.01157	0.02755	NA	0.000293	0.0173	0.5067	0.00918	0.003082	0.5068	NA	0.4267	0.1273	0.2077	0.05715	0.1001	0.007291	NA	0.2019	0.003184	0.001684	0.004781	NA	NA	NA	0.4232	NA	0.1893	0.1099	0.3787	0.000507
PLIC.RD	MIR9-3HG	0.5316	Brain_Spinal_cord_cervical_c-1	NA	NA	NA	NA	0.0004172	0.0005939	0.001635	NA	NA	NA	0.0002196	0.0002415	NA	NA	NA	NA	NA	NA	NA	NA	NA	NA	0.00539	NA	0.002432	NA	NA	0.0005646	0.00454	NA	NA	NA	NA	NA	NA	0.0009392	NA	0.5316	0.0002262	0.0004241	NA	0.000347	NA	NA	NA	NA
PLIC.FA	LIN37	0.5205	Artery_Coronary	NA	NA	NA	NA	NA	0.1779	NA	NA	NA	NA	NA	NA	0.02263	NA	NA	0.3997	NA	NA	0.02636	NA	NA	NA	0.1368	NA	NA	0.000134	NA	0.004066	NA	NA	NA	NA	NA	NA	NA	0.002034	NA	NA	0.02383	NA	NA	NA	NA	NA	0.5205	NA
PLIC.L1	ACTN4	0.513	Artery_Tibial	0.4507	0.2633	0.3862	0.1682	0.06633	0.3692	0.3811	0.4739	0.231	0.513	0.003622	0.207	0.4297	0.144	0.3056	0.2046	0.2311	0.3124	0.005231	0.01388	0.01283	0.1327	0.01442	NA	0.465	0.4395	0.4642	0.04604	NA	0.06697	0.2295	0.001816	0.2968	NA	NA	0.01986	0.004818	0.03488	0.0007153	0.00565	0.0001815	0.003537	0.2032	0.01032	0.2055	0.0001455
PLIC.AD	ACTN4	0.513	Artery_Tibial	0.4507	0.2633	0.3862	0.1682	0.06633	0.3692	0.3811	0.4739	0.231	0.513	0.003622	0.207	0.4297	0.144	0.3056	0.2046	0.2311	0.3124	0.005231	0.01388	0.01283	0.1327	0.01442	NA	0.465	0.4395	0.4642	0.04604	NA	0.06697	0.2295	0.001816	0.2968	NA	NA	0.01986	0.004818	0.03488	0.0007153	0.00565	0.0001815	0.003537	0.2032	0.01032	0.2055	0.0001455
ACR.FA	PICK1	0.5104	Brain_Caudate_basal_ganglia	0.009199	NA	0.414	0.4889	0.3776	NA	NA	NA	NA	NA	0.1406	0.005628	NA	NA	NA	NA	0.3841	NA	0.4117	0.06984	NA	NA	0.009196	NA	NA	NA	0.4779	0.07468	0.5104	0.001953	0.0205	NA	0.03367	0.006023	NA	NA	0.00828	0.4975	0.0008463	0.455	0.07998	0.2976	NA	0.4786	NA	NA
PLIC.FA	COX6B1	0.5103	Brain_Cerebellum	0.1595	0.133	0.2823	0.214	0.2197	0.2397	0.1878	0.1725	0.1774	0.2377	0.175	0.2286	0.08032	0.4897	0.3105	0.08976	0.1777	0.3937	0.4345	0.2607	0.3399	0.2416	0.0001099	NA	0.3745	0.5103	0.2038	0.1089	0.3228	0.3056	0.2987	0.1248	0.005123	0.001586	0.08229	NA	NA	NA	0.09628	0.4042	0.05917	NA	0.003146	0.06026	0.1856	NA
SCC.FA	ZSCAN31	0.5064	Brain_Spinal_cord_cervical_c-1	0.3325	0.3266	0.344	0.2452	0.3457	0.2088	0.144	0.3115	0.3954	0.008787	0.3599	0.2547	0.003173	0.05357	0.4163	0.3649	0.2721	0.3458	0.3262	0.04421	0.2137	0.3987	0.1994	NA	0.3828	0.3006	0.3406	0.03594	0.3428	NA	0.04159	0.05986	0.001674	0.002083	0.08071	0.09135	0.4359	0.5064	0.2876	0.4117	0.07123	0.4583	0.002522	0.4818	0.04371	NA
left.caudate	SH2B1	0.5018	Adipose_Subcutaneous	0.4271	0.1453	0.339	0.04121	0.2433	0.4897	0.4474	0.5018	0.2573	0.2649	0.3407	0.03713	0.4798	0.2998	0.2784	0.4882	0.4646	0.04191	0.02731	0.4001	0.01982	0.4927	0.03551	0.005216	0.171	0.2018	0.4235	0.4288	0.01589	0.4092	0.4512	0.2929	0.04039	0.01632	0.08331	0.3916	0.01165	0.01556	0.0231	0.0261	0.00557	0.01462	0.4345	0.01151	0.1366	0.002607
left.caudate	SH2B1	0.5018	Adipose_Subcutaneous	0.4271	0.1453	0.339	0.04121	0.2433	0.4897	0.4474	0.5018	0.2573	0.2649	0.3407	0.03713	0.4798	0.2998	0.2784	0.4882	0.4646	0.04191	0.02731	0.4001	0.01982	0.4927	0.03551	0.005216	0.171	0.2018	0.4235	0.4288	0.01589	0.4092	0.4512	0.2929	0.04039	0.01632	0.08331	0.3916	0.01165	0.01556	0.0231	0.0261	0.00557	0.01462	0.4345	0.01151	0.1366	0.002607
left.ventral.DC	MRPL1	0.5006	Brain_Amygdala	NA	0.001902	0.05773	NA	0.002496	0.004582	0.0004012	0.1064	0.002732	0.001654	NA	0.003949	NA	0.009886	NA	NA	NA	0.001218	NA	0.0003975	0.03767	NA	0.01301	0.005058	NA	NA	0.001	0.00023	NA	NA	NA	0.0006773	NA	0.02398	NA	NA	NA	0.002668	0.0005872	0.002735	0.0002468	0.5006	0.0001575	NA	NA	NA
right.ventral.DC	MRPL1	0.4944	Brain_Amygdala	NA	0.001908	0.06052	NA	0.001301	0.005897	0.0001905	0.1136	0.001243	0.0005781	NA	0.001591	NA	0.008541	NA	NA	NA	0.0007741	NA	0.000201	0.04459	NA	0.01303	0.004921	NA	NA	0.0005076	NA	NA	NA	NA	0.0003177	NA	0.02748	NA	NA	NA	0.00234	0.0005106	0.002497	NA	0.4944	NA	NA	NA	NA
left.caudate	NFATC2IP	0.4934	Skin_Not_Sun_Exposed	0.4934	0.01698	0.002077	0.04808	0.02382	0.05661	0.05998	0.06058	0.01724	0.06371	0.04141	0.03833	0.0002244	0.09115	0.01863	0.1054	NA	0.04126	0.0004624	0.06552	0.0001489	0.2163	0.0009171	0.00467	0.002807	NA	0.05736	NA	0.01802	NA	NA	0.002181	0.03732	0.0007381	0.0162	0.04283	NA	NA	0.01201	NA	NA	0.003472	NA	NA	NA	0.0001006
SCR.FA	GNA12	0.4917	Lung	0.001834	0.007083	NA	NA	0.004779	NA	0.007337	0.0131	0.4917	0.00879	0.003303	0.003091	NA	0.1026	0.2202	0.002963	0.001451	0.0003585	0.001041	0.0004408	0.08828	0.008535	0.004208	0.0007971	0.09186	0.000392	NA	0.0008012	0.01658	0.0004746	0.0004166	0.009324	0.001769	0.004642	0.0003461	0.0007247	0.0005104	0.0008312	0.0009074	0.0001168	0.004063	NA	0.08622	0.00295	0.002893	0.001053
UNC.FA	TWIST1	0.4876	Thyroid	0.008135	NA	0.4037	NA	0.0579	NA	NA	NA	NA	0.00178	0.001648	0.4876	NA	NA	NA	NA	NA	0.07722	NA	NA	NA	NA	0.0009868	NA	NA	NA	0.2077	NA	NA	NA	NA	0.000227	NA	NA	NA	NA	NA	NA	NA	0.07478	NA	NA	NA	NA	NA	NA
UNC.FA	TWIST1	0.4876	Thyroid	0.008135	NA	0.4037	NA	0.0579	NA	NA	NA	NA	0.00178	0.001648	0.4876	NA	NA	NA	NA	NA	0.07722	NA	NA	NA	NA	0.0009868	NA	NA	NA	0.2077	NA	NA	NA	NA	0.000227	NA	NA	NA	NA	NA	NA	NA	0.07478	NA	NA	NA	NA	NA	NA
Average.MD	CD14	0.4851	Esophagus_Muscularis	0.06276	0.2413	0.2858	0.2141	0.2644	0.1226	NA	0.175	NA	NA	0.3443	0.3171	0.2977	0.2265	0.4851	0.05995	NA	0.1956	0.03733	NA	0.09457	0.4673	NA	NA	NA	0.3343	0.2375	NA	NA	NA	0.02326	NA	0.07365	NA	NA	NA	NA	0.05931	0.1514	NA	NA	NA	0.2842	NA	NA	NA
BCC.FA	EIF4EBP3	0.4802	Brain_Spinal_cord_cervical_c-1	0.3779	0.1868	0.3452	0.3727	0.2364	0.2861	0.288	0.2568	0.1847	0.1509	0.4135	0.2571	0.2294	0.349	0.265	0.2436	0.006559	0.3767	0.1438	0.3355	0.2348	0.2444	0.2598	0.2485	0.3817	0.07395	0.4215	0.2981	0.3806	0.007116	0.364	0.005392	NA	0.008443	NA	0.2994	0.03223	0.4802	0.05762	0.3065	0.1822	0.2355	0.005778	0.1558	0.02927	0.1299
right.putamen	MYLK2	0.48	Spleen	NA	NA	0.0003628	0.351	NA	NA	NA	NA	0.2499	0.0004398	NA	0.0009412	0.03878	NA	NA	0.0009076	0.48	0.06527	0.1661	NA	0.2	NA	0.3775	NA	0.001089	0.2497	NA	NA	0.05344	0.4124	0.01281	NA	0.001251	NA	NA	NA	0.2012	0.02255	0.2927	NA	0.003742	0.001635	NA	NA	NA	0.0008334
left.lateral.ventricle	TRIOBP	0.4757	Brain_Hypothalamus	0.119	0.0193	0.01985	0.05907	0.01481	0.3524	0.03547	0.01458	0.01142	0.01363	0.01205	0.01738	0.01456	0.01335	0.009193	0.03936	0.002331	0.0556	0.01222	0.01632	0.06568	0.05004	0.4757	NA	0.008582	NA	0.04634	NA	0.01063	NA	0.01292	NA	0.007457	0.03158	0.003895	0.007186	0.01122	0.007323	0.06707	0.04545	0.01897	0.01719	0.01934	0.2682	0.181	0.002642
RLIC.MO	GNA12	0.4735	Lung	0.001168	0.006463	NA	NA	0.00548	NA	0.0001975	0.006178	0.4735	0.002246	0.02999	0.001612	NA	0.06563	0.3966	0.02073	0.001608	0.0001041	0.0003262	NA	0.04989	0.2895	0.001006	0.0003478	0.004852	0.002216	NA	0.0001514	0.0001236	0.006087	NA	0.01827	0.0003108	0.002037	NA	0.0002075	0.0001171	0.0002039	0.0002056	NA	0.001183	NA	0.001939	0.0006756	0.0439	0.0003266
RLIC.MO	GNA12	0.4735	Lung	0.001168	0.006463	NA	NA	0.00548	NA	0.0001975	0.006178	0.4735	0.002246	0.02999	0.001612	NA	0.06563	0.3966	0.02073	0.001608	0.0001041	0.0003262	NA	0.04989	0.2895	0.001006	0.0003478	0.004852	0.002216	NA	0.0001514	0.0001236	0.006087	NA	0.01827	0.0003108	0.002037	NA	0.0002075	0.0001171	0.0002039	0.0002056	NA	0.001183	NA	0.001939	0.0006756	0.0439	0.0003266
Average.FA	POLR2F	0.4724	Brain_Caudate_basal_ganglia	NA	NA	NA	0.009524	0.1254	0.003249	NA	0.0001389	NA	0.003073	0.03856	0.1681	0.00592	NA	NA	NA	NA	0.3019	0.01031	0.005013	0.0002308	0.1734	0.05896	0.03105	0.02441	NA	0.003634	0.003671	0.4724	NA	0.00303	NA	NA	0.0001776	0.004527	NA	0.1249	0.02587	NA	0.2444	NA	0.00616	0.01371	0.3629	0.003704	0.0005317
right.pallidum	MYLK2	0.4685	Brain_Hypothalamus	NA	NA	0.0005103	0.3641	NA	NA	NA	NA	0.3416	0.0003708	NA	0.001684	0.04061	NA	NA	0.0006083	0.4341	0.07895	0.2091	NA	0.2036	NA	0.4685	NA	0.0005746	0.2677	NA	NA	0.0715	0.2681	0.005214	NA	0.000944	NA	NA	NA	0.4065	0.08403	0.2375	NA	0.004692	0.1386	NA	NA	NA	0.0007463
right.caudate	CRHR1	0.4588	Brain_Nucleus_accumbens_basal_ganglia	0.0005549	0.0001344	0.0004496	0.001245	0.0002957	NA	NA	0.0003527	NA	NA	0.0002216	0.008531	NA	NA	NA	NA	NA	0.0339	0.4588	0.0001653	0.0007397	0.0002497	0.00016	NA	NA	NA	0.0002176	NA	0.001063	0.0004609	0.04434	0.0004159	NA	NA	NA	0.0004764	NA	0.0005415	0.00255	0.0008299	NA	0.005614	NA	0.0003196	NA	NA
PLIC.MO	LIN37	0.4545	Artery_Coronary	NA	0.0001297	NA	NA	0.0001521	0.1813	NA	NA	NA	0.0005349	NA	NA	0.02543	NA	0.000166	0.4355	NA	NA	0.01715	NA	NA	NA	0.1278	NA	NA	0.0002936	NA	0.004073	NA	0.0001062	NA	NA	NA	NA	NA	0.009462	NA	NA	0.02257	NA	NA	NA	NA	NA	0.4545	NA
GCC.FA	ZSCAN9	0.4505	Brain_Spinal_cord_cervical_c-1	0.2715	0.002992	0.2969	0.01051	0.0003277	NA	0.01106	0.2584	0.03416	0.1514	NA	0.3341	0.152	0.2258	0.1379	0.00372	0.002059	0.2212	NA	0.2997	0.1112	0.2686	0.02473	0.005952	0.1615	0.2569	0.01022	0.02987	0.02942	0.1613	0.0233	NA	0.09125	0.009261	NA	NA	0.0173	0.4505	NA	0.1071	0.1203	0.01712	0.000356	0.2505	0.002495	0.0265
left.putamen	MYLK2	0.447	Spleen	NA	NA	0.0003709	0.3381	NA	NA	NA	NA	0.232	0.0004263	NA	0.0009046	0.04365	NA	NA	0.001361	0.447	0.05111	0.1684	NA	0.1624	NA	0.1538	NA	0.001214	0.242	NA	NA	0.04224	0.3419	0.0136	NA	0.0009626	NA	NA	NA	0.2286	0.03788	0.2578	NA	0.0003044	0.001922	NA	NA	NA	0.0009585
right.pallidum	SLC39A13	0.4464	Brain_Cerebellum	NA	NA	NA	0.0005925	0.001093	NA	NA	NA	NA	NA	0.008068	0.0003369	NA	0.0004351	NA	NA	NA	NA	NA	NA	NA	NA	NA	NA	NA	0.4464	NA	NA	NA	0.00866	NA	NA	NA	NA	NA	NA	NA	NA	NA	NA	NA	NA	NA	NA	NA	0.001528
right.lateral.ventricle	GNA12	0.4256	Lung	0.009073	0.003755	NA	NA	0.08698	0.0001184	0.001285	0.001068	0.4256	0.0002599	0.00407	0.00178	NA	0.007471	0.04478	0.01287	0.0001534	NA	0.0009935	0.0001742	0.004369	0.03426	0.009278	0.001155	0.01421	0.0006487	NA	0.0001376	NA	0.003003	0.0005078	0.1555	0.0002268	0.01648	0.0006336	0.0006151	NA	NA	0.0009213	0.0003566	0.0003315	NA	0.01061	0.007884	0.0145	NA
right.lateral.ventricle	GNA12	0.4256	Lung	0.009073	0.003755	NA	NA	0.08698	0.0001184	0.001285	0.001068	0.4256	0.0002599	0.00407	0.00178	NA	0.007471	0.04478	0.01287	0.0001534	NA	0.0009935	0.0001742	0.004369	0.03426	0.009278	0.001155	0.01421	0.0006487	NA	0.0001376	NA	0.003003	0.0005078	0.1555	0.0002268	0.01648	0.0006336	0.0006151	NA	NA	0.0009213	0.0003566	0.0003315	NA	0.01061	0.007884	0.0145	NA
GCC.RD	POLR2F	0.4201	Brain_Hippocampus	NA	NA	NA	0.02224	0.1427	0.002853	NA	0.0003207	NA	0.001607	0.03832	0.1457	0.004104	NA	NA	NA	NA	0.3189	0.006166	0.004344	NA	0.1375	0.04809	0.0006268	0.02146	NA	0.003717	0.004189	0.376	NA	0.002137	NA	NA	0.001846	0.005709	NA	0.1389	0.0264	NA	0.237	NA	0.004778	0.005605	0.4201	0.002849	0.0005784
ACR.FA	ELL	0.4168	Brain_Cerebellum	NA	0.004836	0.3522	NA	0.006912	0.2561	NA	0.2673	0.2117	0.1378	NA	0.005065	0.18	NA	0.004726	0.2082	0.3781	NA	0.09188	NA	NA	0.3184	0.0003916	NA	0.0005314	0.4168	0.05867	0.2636	0.000173	0.006987	NA	0.06087	NA	0.02831	0.01111	NA	NA	NA	NA	0.004715	NA	NA	0.03653	0.005906	NA	NA
ACR.FA	ELL	0.4168	Brain_Cerebellum	NA	0.004836	0.3522	NA	0.006912	0.2561	NA	0.2673	0.2117	0.1378	NA	0.005065	0.18	NA	0.004726	0.2082	0.3781	NA	0.09188	NA	NA	0.3184	0.0003916	NA	0.0005314	0.4168	0.05867	0.2636	0.000173	0.006987	NA	0.06087	NA	0.02831	0.01111	NA	NA	NA	NA	0.004715	NA	NA	0.03653	0.005906	NA	NA
left.pallidum	SZT2	0.4094	Esophagus_Muscularis	0.03921	NA	0.005094	NA	0.005359	NA	NA	0.0001018	0.0001248	0.0005514	0.003226	0.002937	NA	NA	0.4094	0.00336	0.0004091	NA	0.0002732	0.0006298	NA	NA	0.02028	0.03177	0.005506	0.006207	NA	0.007831	NA	0.00375	0.003038	0.002069	0.1038	NA	NA	NA	NA	NA	NA	NA	NA	0.0004706	0.1053	NA	NA	NA
GCC.FA	CD14	0.3823	Esophagus_Muscularis	0.114	0.07468	0.2372	0.1677	0.2266	0.06651	NA	0.1188	NA	NA	0.2333	0.3164	0.223	0.1504	0.3823	0.03431	NA	0.04889	0.06651	NA	0.03721	0.2639	NA	NA	NA	0.2264	0.1189	NA	NA	NA	0.01722	NA	0.1657	NA	NA	NA	NA	0.03166	0.006686	NA	NA	NA	0.04423	NA	NA	NA
ACR.FA	BAIAP2L2	0.3809	Nerve_Tibial	0.009176	NA	0.3809	0.004792	0.341	0.0004597	NA	0.0001156	0.000672	0.0008174	NA	NA	0.0001219	0.0987	NA	0.04751	0.01704	NA	NA	0.0003226	NA	0.0001021	0.001744	NA	0.0001507	0.0003627	NA	0.003783	NA	NA	NA	NA	0.0001356	NA	0.007527	NA	NA	0.1705	NA	0.0001264	NA	NA	NA	NA	NA	NA
left.pallidum	MRPS26	0.3685	Skin_Sun_Exposed	0.0565	0.06424	0.03545	0.0003945	0.3685	0.1991	0.00479	0.05656	0.09707	0.0001886	0.2297	0.01602	0.0002039	0.1491	0.2326	0.103	0.2972	0.0001019	0.02282	0.315	0.05711	0.007066	0.006904	0.003204	0.1288	NA	0.2568	0.001813	0.000203	NA	NA	0.04684	0.006511	0.007644	0.0009492	0.0001119	0.001027	0.1715	NA	0.0003722	0.01971	0.1233	0.001753	NA	0.0008528	0.0002558
ACR.RD	POLR2F	0.3684	Brain_Caudate_basal_ganglia	NA	NA	NA	0.005902	0.09664	0.001325	NA	NA	NA	0.002412	0.02155	0.0881	0.002471	NA	NA	NA	NA	0.1677	0.007039	NA	NA	0.05711	0.02239	0.009773	0.009948	NA	0.001883	0.002506	0.3684	NA	NA	NA	NA	0.003167	0.000146	NA	0.01882	0.02311	NA	0.1753	NA	0.004515	0.005985	0.2946	NA	NA
BCC.RD	PARP10	0.3655	Esophagus_Muscularis	0.02683	0.1865	0.01444	NA	0.1501	0.03477	0.3231	0.009066	0.01226	0.319	0.1365	0.03871	0.2022	NA	0.3655	0.2235	0.1543	0.002768	0.0184	0.3463	NA	0.2013	0.004658	0.09306	0.3204	0.01111	0.1016	0.02706	0.05392	0.03565	0.1893	0.01223	0.004016	0.003652	0.04027	0.1278	0.03606	NA	0.001553	0.03575	0.0048	0.01421	0.02275	0.002252	0.1676	NA
right.pallidum	FAM180B	0.3634	Brain_Hypothalamus	0.1693	0.003715	NA	NA	0.0005168	NA	NA	NA	NA	NA	NA	0.05437	NA	0.01295	0.009471	NA	NA	0.0005668	0.0005226	0.01307	0.00482	0.2614	0.3634	NA	0.01592	0.0003959	0.01291	NA	0.005917	0.03992	0.008212	0.0009028	0.005494	NA	NA	0.001295	0.009755	0.009952	0.01075	0.0006824	NA	0.005557	NA	0.009232	0.003541	NA
ACR.RD	EIF4EBP3	0.3597	Brain_Spinal_cord_cervical_c-1	0.1051	0.05177	0.2626	0.2285	0.1264	0.114	0.003882	0.124	0.0741	0.1699	0.1276	0.1711	0.07847	0.02869	0.1705	0.05102	0.004357	0.1196	0.1896	0.003326	0.06898	0.1118	0.0692	0.0576	0.1244	0.001053	0.1525	0.09403	0.1872	0.0002108	0.003591	0.003757	NA	0.001367	NA	0.002835	0.001846	0.3597	0.003559	0.1724	0.01328	0.149	0.002334	0.1157	0.0003907	0.001164
SCC.FA	ZKSCAN8	0.3534	Brain_Hippocampus	NA	0.007586	NA	0.1694	NA	NA	0.02584	NA	NA	0.1916	NA	0.1907	NA	0.06952	0.08548	0.2845	NA	0.2591	0.2364	NA	0.2237	NA	0.1564	0.0009951	0.0677	0.3123	NA	NA	0.2496	0.3116	0.04733	0.007368	NA	NA	NA	NA	0.2024	0.06158	0.185	0.3061	NA	0.3288	NA	0.3534	NA	NA
SCC.FA	ZKSCAN8	0.3534	Brain_Hippocampus	NA	0.007586	NA	0.1694	NA	NA	0.02584	NA	NA	0.1916	NA	0.1907	NA	0.06952	0.08548	0.2845	NA	0.2591	0.2364	NA	0.2237	NA	0.1564	0.0009951	0.0677	0.3123	NA	NA	0.2496	0.3116	0.04733	0.007368	NA	NA	NA	NA	0.2024	0.06158	0.185	0.3061	NA	0.3288	NA	0.3534	NA	NA
Average.FA	EIF4EBP3	0.3516	Brain_Frontal_Cortex_BA9	0.2269	0.1464	0.2794	0.287	0.1417	0.2379	0.2226	0.2629	0.1757	0.1613	0.2115	0.2654	0.1749	0.2357	0.2547	0.1651	0.003933	0.3405	0.2242	0.2265	0.3516	0.1583	0.1838	0.175	0.3346	0.09557	0.2628	0.1295	0.252	0.007826	0.1809	0.0008494	0.0001291	NA	NA	0.154	0.009278	0.3294	0.06619	0.2141	0.093	0.1925	0.003696	0.1117	0.02337	0.005619
SCC.FA	ZNF602P	0.3459	Brain_Amygdala	NA	0.2348	0.2676	0.1666	0.2441	0.144	0.1975	0.2213	0.2917	0.1991	0.1745	0.1804	0.1023	0.1872	0.3089	0.2852	0.2454	0.3104	0.2385	0.1812	0.2329	0.2853	0.2306	0.009107	0.2862	0.3071	0.2557	0.1659	0.2442	0.3207	0.2021	0.07944	0.1317	0.3335	0.09797	0.05849	0.3399	0.3095	0.2082	0.2439	0.2113	0.3459	0.2559	0.2692	0.1958	0.0007905
left.pallidum	FAM180B	0.3449	Brain_Hypothalamus	0.1571	0.0047	NA	NA	0.0008656	NA	NA	NA	NA	NA	NA	0.03689	NA	0.008804	0.008411	NA	NA	0.0004003	0.000289	0.0197	0.00483	0.238	0.3449	NA	0.01453	0.0003793	0.01336	NA	0.005771	0.1526	0.01543	0.0385	0.02187	NA	0.0002758	0.0009934	0.01013	0.00939	0.01026	0.0004787	NA	0.005491	NA	0.01042	0.00394	NA
left.caudate	ATP2A1-AS1	0.3422	Muscle_Skeletal	0.01445	0.008497	0.01383	0.3422	0.04014	0.02025	0.3028	0.02945	0.0169	NA	0.06243	NA	0.01612	0.002259	0.01608	0.02819	0.2246	0.01657	0.01771	0.001585	0.02695	0.01663	0.01332	NA	0.007101	0.0128	NA	0.03358	NA	0.02013	0.01557	NA	0.004071	0.04315	0.01389	0.02204	NA	0.02375	0.02495	0.01817	0.0002876	0.02494	0.01136	0.01193	0.015	0.0002998
left.lateral.ventricle	AMZ1	0.3404	Brain_Cerebellar_Hemisphere	NA	NA	NA	NA	NA	NA	NA	NA	NA	NA	NA	NA	NA	NA	NA	NA	NA	0.2967	0.00892	NA	0.01371	NA	0.3387	NA	NA	NA	NA	NA	NA	0.3404	NA	NA	NA	0.02275	NA	NA	NA	NA	NA	NA	NA	NA	NA	NA	NA	NA
left.lateral.ventricle	AMZ1	0.3404	Brain_Cerebellar_Hemisphere	NA	NA	NA	NA	NA	NA	NA	NA	NA	NA	NA	NA	NA	NA	NA	NA	NA	0.2967	0.00892	NA	0.01371	NA	0.3387	NA	NA	NA	NA	NA	NA	0.3404	NA	NA	NA	0.02275	NA	NA	NA	NA	NA	NA	NA	NA	NA	NA	NA	NA
SCC.FA	ZSCAN16	0.3384	Brain_Hippocampus	NA	0.007524	0.03417	0.02295	0.1334	0.03395	0.01181	0.1543	NA	0.000804	0.02409	0.1071	0.01428	0.122	0.009576	0.04299	0.01083	0.1976	NA	0.05337	0.0899	0.02345	0.00467	0.0007371	0.03004	0.01924	0.02028	0.01045	0.06767	0.0409	0.00506	0.005456	0.04579	0.001271	0.005159	0.0002095	0.07979	0.01048	0.1296	0.0005668	0.2115	0.05009	0.01565	0.3384	0.0003435	NA
SCC.RD	POLR2F	0.3353	Brain_Cortex	NA	NA	NA	NA	0.003742	NA	NA	NA	NA	0.0002486	0.01542	0.1149	0.000422	NA	NA	NA	NA	0.3353	0.0001939	0.001024	NA	0.03601	0.02192	0.007271	0.003585	NA	0.0002145	NA	0.1208	NA	NA	NA	NA	0.001219	0.002813	NA	0.02038	0.005486	NA	0.06753	NA	0.001041	0.002181	0.09647	0.0008376	0.0007288
PLIC.FA	MIR9-3HG	0.3351	Brain_Spinal_cord_cervical_c-1	NA	NA	0.0001182	NA	0.0002269	0.0009215	0.001768	NA	NA	NA	0.0001089	0.0001506	NA	NA	0.0001377	0.0001097	NA	NA	NA	NA	NA	NA	0.005058	NA	0.001367	NA	NA	0.0001772	0.003925	NA	NA	NA	NA	NA	NA	NA	NA	0.3351	0.0002356	0.0003282	NA	0.0002976	NA	NA	NA	NA
SCC.FA	POLR2F	0.3303	Brain_Cortex	NA	NA	NA	NA	0.003603	NA	NA	NA	NA	0.0002329	0.01471	0.1339	0.0009313	NA	NA	NA	NA	0.3303	0.0001018	0.001008	NA	0.01571	0.02229	0.002037	0.003227	NA	0.0001918	NA	0.1158	NA	NA	NA	NA	0.001069	0.002793	NA	0.02097	0.005141	NA	0.06625	NA	0.0009635	0.002968	0.09099	0.0009465	NA
left.pericalcarine	ERCC8	0.3299	Adipose_Visceral_Omentum	0.2094	0.3299	NA	0.2425	0.04684	0.0008639	NA	0.0233	0.001343	0.02543	0.02157	0.001887	0.01992	0.02421	0.02075	0.0004286	NA	NA	NA	0.006653	NA	NA	NA	0.05302	0.01634	NA	0.01406	NA	NA	NA	NA	NA	0.02243	0.001279	NA	NA	NA	NA	NA	NA	NA	NA	0.0001144	NA	NA	NA
left.pericalcarine	ERCC8	0.3299	Adipose_Visceral_Omentum	0.2094	0.3299	NA	0.2425	0.04684	0.0008639	NA	0.0233	0.001343	0.02543	0.02157	0.001887	0.01992	0.02421	0.02075	0.0004286	NA	NA	NA	0.006653	NA	NA	NA	0.05302	0.01634	NA	0.01406	NA	NA	NA	NA	NA	0.02243	0.001279	NA	NA	NA	NA	NA	NA	NA	NA	0.0001144	NA	NA	NA
PCR.AD	ZKSCAN8	0.3286	Brain_Cortex	NA	0.003788	NA	0.007675	NA	NA	0.001908	NA	NA	0.01561	NA	0.004195	NA	0.008333	0.004803	0.01711	NA	0.3286	0.0001268	NA	0.006097	NA	NA	NA	0.005394	0.01352	NA	NA	0.000676	0.0001266	0.005949	0.001745	NA	NA	NA	NA	0.0001022	0.001987	0.002205	0.0006203	NA	0.0001553	NA	0.0005767	NA	NA
right.pallidum	NUP160	0.3264	Muscle_Skeletal	0.06454	0.005388	0.006782	0.3264	0.09785	0.02473	0.01014	NA	NA	NA	NA	0.005991	NA	0.3016	NA	0.009801	0.05966	0.01262	0.009904	NA	0.1015	0.05921	0.04091	0.01189	0.05839	0.01874	0.05798	0.001215	0.01242	0.008822	NA	0.0002571	0.00389	0.008418	0.0002835	0.00012	0.009933	0.01224	0.008975	0.01149	0.01091	0.008633	0.0002212	NA	0.004712	0.0001009
CGC.MO	UQCRC1	0.3249	Whole_Blood	NA	NA	NA	NA	NA	NA	NA	NA	NA	0.0001279	NA	NA	NA	NA	0.0002835	NA	0.002165	NA	NA	0.0001111	NA	NA	NA	NA	0.004113	NA	NA	NA	NA	NA	NA	0.0002371	NA	NA	0.0004231	0.0002262	NA	NA	NA	NA	NA	NA	0.3249	0.001864	0.0008197	NA
left.transverse.temporal	CORO6	0.3223	Brain_Cerebellar_Hemisphere	0.005408	0.003989	NA	0.01047	0.004556	NA	0.001202	NA	NA	NA	0.01202	0.005481	0.01306	0.002124	0.01932	0.007047	NA	NA	0.008941	0.07892	0.002436	NA	0.0004793	NA	0.006432	0.01493	0.006029	NA	0.006315	0.3223	0.001807	0.001127	NA	NA	0.001031	0.0005059	0.01143	NA	0.003932	0.007114	NA	0.01272	0.006355	NA	0.01649	NA
left.caudate	IL27	0.3186	Thyroid	NA	0.01787	0.01004	NA	NA	NA	NA	0.0398	0.00353	NA	NA	0.3186	0.003859	NA	NA	NA	0.04589	NA	NA	0.002626	NA	0.0004718	0.001246	0.002523	0.00138	NA	NA	NA	0.01981	0.02028	0.01017	0.001656	0.03731	0.006074	NA	0.0309	0.001447	0.001724	NA	0.002674	NA	0.001348	0.1282	0.002853	0.005289	NA
SCC.RD	ZNF192P1	0.3146	Brain_Hippocampus	0.1881	0.1325	0.1929	0.09801	0.02056	0.00406	0.1048	0.1624	0.2361	0.1396	0.1584	0.1177	0.002846	0.1381	0.2758	0.2509	0.007592	0.2622	0.1805	NA	0.1141	0.04306	0.001183	0.002125	NA	0.2169	0.01061	0.08435	0.218	0.1173	0.1668	0.03264	NA	0.2698	0.0005014	0.001476	0.05404	0.3054	0.1047	0.1018	0.002606	0.2832	0.03365	0.3146	0.03147	0.0007118
right.pallidum	FNBP4	0.3119	Muscle_Skeletal	NA	0.04428	0.216	0.3119	0.0488	0.02036	0.006711	0.03608	0.005628	0.005426	0.001355	0.0003589	0.007206	0.2033	0.007751	0.006506	0.007912	0.01629	0.02953	NA	0.02522	0.01197	0.01532	0.00551	0.008699	0.0373	0.04519	0.0003444	NA	0.007056	0.000347	NA	0.02156	0.0009302	0.0001249	0.0001045	0.01332	0.0996	0.01263	0.02543	0.002508	0.01494	0.2331	0.111	0.0004181	0.0004902
left.caudate	NPIPB9	0.3118	Brain_Cortex	0.003049	NA	NA	NA	NA	NA	NA	0.2997	NA	0.03564	NA	NA	NA	NA	NA	0.2913	NA	0.3118	NA	0.1318	0.06934	NA	0.002296	NA	NA	NA	0.01395	0.02827	0.01134	0.04062	NA	0.01611	0.09015	NA	0.00464	0.0005962	0.007878	NA	0.06803	NA	NA	NA	NA	0.2162	NA	NA
left.pallidum	NUP160	0.3074	Muscle_Skeletal	0.2365	0.006602	0.006832	0.3074	0.201	0.02395	0.008227	NA	NA	NA	NA	0.005525	NA	0.2029	NA	0.008761	0.05998	0.01156	0.009203	NA	0.1114	0.144	0.04044	0.01511	0.0635	0.01788	0.07287	0.003273	0.01178	0.009881	NA	0.01186	0.004991	0.007234	0.001105	0.0001094	0.01012	0.01207	0.008674	0.01211	0.003382	0.007998	0.000155	NA	0.00588	NA
SCC.FA	ZSCAN12P1	0.2955	Lung	0.2242	0.2636	0.01134	0.0003847	0.002435	NA	NA	NA	0.2955	0.2191	0.1843	0.005889	NA	0.1613	NA	0.0006868	0.2179	NA	0.000266	0.09903	0.01585	0.0006398	0.003581	NA	0.01878	0.286	0.001898	0.1544	0.01776	0.03954	0.08011	0.004947	0.1443	0.2431	0.02895	0.02748	0.0007063	0.07185	0.001531	0.0007495	0.1433	0.02363	0.2401	0.001729	0.2002	0.0003347
SCC.RD	ZKSCAN8	0.2926	Brain_Cortex	NA	0.004101	NA	0.08583	NA	NA	0.01205	NA	NA	0.1113	NA	0.01574	NA	0.03995	0.06059	0.2002	NA	0.2926	0.1642	NA	0.09297	NA	0.01215	0.01264	0.0452	0.1827	NA	NA	0.2001	0.1024	0.04167	0.002829	NA	NA	NA	NA	0.09485	0.0397	0.07633	0.2061	NA	0.2509	NA	0.2909	NA	NA
SCC.RD	ZKSCAN8	0.2926	Brain_Cortex	NA	0.004101	NA	0.08583	NA	NA	0.01205	NA	NA	0.1113	NA	0.01574	NA	0.03995	0.06059	0.2002	NA	0.2926	0.1642	NA	0.09297	NA	0.01215	0.01264	0.0452	0.1827	NA	NA	0.2001	0.1024	0.04167	0.002829	NA	NA	NA	NA	0.09485	0.0397	0.07633	0.2061	NA	0.2509	NA	0.2909	NA	NA
SCC.FA	H4C11	0.2886	Adrenal_Gland	NA	NA	NA	NA	NA	NA	NA	NA	NA	NA	NA	NA	NA	NA	NA	NA	0.1354	NA	NA	NA	NA	NA	NA	0.0007761	NA	NA	NA	NA	NA	NA	NA	NA	0.0005046	0.0005596	NA	NA	NA	NA	NA	NA	NA	NA	NA	NA	NA	NA
PTR.MD	CCDC157	0.2874	Stomach	0.01016	0.001633	0.003556	NA	0.0684	0.002634	0.001512	0.2134	0.00301	0.0004689	0.0004787	0.005045	NA	0.001315	0.001267	0.007129	0.006278	0.0004651	NA	NA	0.09261	0.0004089	0.01726	0.001591	0.001172	NA	0.003478	0.2874	0.009366	0.0002101	0.0006621	0.01762	0.001595	0.0001717	NA	NA	0.001302	NA	0.003321	0.004001	NA	0.0006536	0.005629	0.1239	NA	0.000206
left.lateral.ventricle	GNA12	0.2809	Brain_Hypothalamus	0.02986	0.02133	NA	NA	0.005827	0.0002629	0.009061	0.001057	0.02056	0.0006667	0.002544	0.02028	NA	0.004329	0.00706	0.003691	0.001108	0.0003019	0.002402	0.0009912	0.03595	0.002697	0.2809	0.001341	0.01252	0.0008458	0.0001436	0.001674	0.001277	0.01059	0.0007417	0.01116	0.004094	0.02969	0.0008512	0.001632	0.0012	0.001852	0.01297	0.0009539	0.01068	NA	0.01677	0.1505	0.1104	0.002352
left.lateral.ventricle	GNA12	0.2809	Brain_Hypothalamus	0.02986	0.02133	NA	NA	0.005827	0.0002629	0.009061	0.001057	0.02056	0.0006667	0.002544	0.02028	NA	0.004329	0.00706	0.003691	0.001108	0.0003019	0.002402	0.0009912	0.03595	0.002697	0.2809	0.001341	0.01252	0.0008458	0.0001436	0.001674	0.001277	0.01059	0.0007417	0.01116	0.004094	0.02969	0.0008512	0.001632	0.0012	0.001852	0.01297	0.0009539	0.01068	NA	0.01677	0.1505	0.1104	0.002352
GCC.RD	ZSCAN9	0.2761	Brain_Spinal_cord_cervical_c-1	0.1617	0.001116	0.164	0.004524	0.0008045	NA	0.01525	0.1137	0.02005	0.05121	0.000242	0.1519	0.1082	0.1555	0.07949	0.001132	0.001185	0.1268	0.0002401	0.1304	0.03868	0.1536	0.01276	NA	0.09784	0.076	0.005549	0.01631	0.01408	0.03255	0.007842	NA	0.04542	0.0005403	NA	NA	0.006472	0.2761	NA	0.05945	0.003718	0.01113	0.0001099	0.1678	0.00517	0.0009689
GCC.RD	PARP10	0.2732	Esophagus_Mucosa	0.009597	0.0277	0.003277	NA	0.04324	0.01306	0.1034	0.002143	0.003262	0.0582	0.2732	0.007607	0.07248	NA	0.09253	0.05514	0.0548	0.000554	0.004062	0.1056	NA	0.05209	0.001081	0.0004494	0.09179	0.003347	0.03645	0.003598	0.01339	0.0167	0.03272	0.0001405	0.0007261	NA	0.01198	0.04564	0.02043	NA	NA	0.009349	NA	0.003219	0.00478	0.0005075	0.0406	NA
left.pallidum	CDC20	0.2714	Pituitary	0.009779	0.1603	0.08895	0.2259	NA	0.004674	0.003846	0.07501	0.003255	0.004736	0.1721	0.09717	NA	0.08797	NA	0.000205	0.01958	0.008663	0.006363	0.2714	0.01034	0.008498	0.006481	0.00837	0.03542	NA	0.07112	0.01899	0.01737	0.1752	NA	0.01647	0.02782	0.003815	NA	NA	NA	NA	0.005815	0.07397	0.0001128	0.006875	0.009062	0.2483	0.003731	0.0001224
SCC.FA	OR1F12	0.2542	Spleen	NA	NA	NA	NA	NA	NA	NA	NA	NA	NA	NA	0.1982	NA	NA	NA	NA	0.2542	NA	NA	0.04322	NA	NA	NA	NA	NA	NA	NA	NA	NA	NA	0.1941	NA	0.2079	NA	NA	NA	NA	NA	NA	NA	0.231	NA	NA	NA	NA	0.001981
right.accumbens.area	ATP2A1-AS1	0.2513	Heart_Atrial_Appendage	0.01714	0.002024	0.001273	0.2017	0.02397	0.004792	0.2513	0.00352	0.0005248	NA	0.08126	NA	0.01132	0.001208	0.001931	0.02442	0.0151	0.01239	0.01975	0.001593	0.0006188	0.01455	0.01689	NA	0.00147	0.01167	NA	0.00683	NA	0.00244	0.003945	NA	0.003638	0.05408	0.0113	0.01579	NA	0.02081	0.002555	0.01982	0.00283	0.0006912	0.000272	0.007924	0.001972	0.0004303
Average.FA	RECQL4	0.2488	Artery_Aorta	NA	NA	0.1524	0.005139	0.0001058	0.0202	0.00435	0.00949	0.006819	0.0686	NA	0.0002138	0.2488	0.1387	NA	0.004002	0.007184	0.2297	0.1714	0.0935	0.2303	NA	0.05156	0.1181	0.01227	0.1357	0.004756	NA	0.1035	0.1625	0.004292	0.00093	0.04093	0.0003865	0.002811	0.004149	0.003703	0.007922	0.06917	0.1912	0.06541	0.009945	0.01523	0.007919	0.005085	0.00026
SCR.MO	PI4KA	0.2445	Pancreas	0.1052	0.03786	0.006648	0.1776	0.019	0.08681	0.004936	0.1373	0.1998	0.1112	0.005158	0.1691	0.2359	0.0007156	0.016	0.1269	0.004452	0.08302	0.001379	0.1754	NA	0.09867	0.001622	0.003705	0.1047	0.1625	0.04611	0.004569	0.00257	0.2297	0.004079	0.004524	0.0005533	0.004649	0.003523	0.003092	0.006464	0.001102	0.0001924	0.008803	0.001497	0.006241	0.0456	0.0001653	0.172	0.002326
SCC.RD	ZNF602P	0.2363	Brain_Amygdala	NA	0.09885	0.1673	0.07451	0.1701	0.02425	0.08398	0.1104	0.1764	0.1029	0.121	0.0834	0.008827	0.0979	0.2151	0.1817	0.1618	0.2046	0.1457	0.1072	0.08854	0.1988	0.1096	0.1124	0.1973	0.1632	0.1343	0.06706	0.1721	0.09404	0.1617	0.02811	0.07005	0.2118	0.06409	0.0009143	0.1497	0.1947	0.1027	0.1483	0.005602	0.2363	0.1628	0.2081	0.05701	0.009346
Average.MD	GJC1	0.2276	Colon_Sigmoid	0.04988	0.1658	0.01117	0.001484	NA	0.1137	0.203	NA	0.0132	0.01821	0.1789	0.05355	0.01474	0.05987	0.181	0.1838	0.09749	0.04833	NA	0.0002348	0.04588	0.1361	0.004883	NA	0.2276	0.06633	0.09092	NA	0.00311	0.02874	0.004792	NA	0.008791	0.04737	0.02334	NA	0.0002665	0.007045	0.002177	NA	0.03911	0.002135	NA	0.008288	NA	NA
ACR.RD	FZD2	0.2233	Nerve_Tibial	0.0003745	0.0009226	0.2233	NA	0.002344	NA	0.0001671	0.0008095	0.01811	0.0008032	0.0005902	0.007074	NA	0.0006595	0.004378	0.0002263	NA	0.0007069	0.001553	0.0001775	0.001088	0.02573	0.0007706	0.000315	0.161	NA	0.0136	0.0006651	0.001967	0.0002206	NA	0.0009046	NA	0.0003559	NA	NA	0.0001884	0.00271	0.0001545	0.001712	0.0006061	0.001303	0.0001847	0.001541	NA	0.0001369
SCC.FA	PGBD1	0.2229	Brain_Cortex	0.004556	NA	0.03251	NA	0.0103	0.001991	NA	0.001136	NA	NA	NA	0.001489	0.001442	NA	0.0002729	0.003662	0.01245	0.2229	NA	0.008118	NA	0.004825	0.002154	0.0001005	0.003203	0.0188	0.004122	0.0004026	0.01482	0.01927	0.01127	0.002274	0.006613	NA	0.0004212	0.0005949	NA	0.02977	NA	NA	NA	0.0008184	0.00112	0.000612	NA	NA
SCC.FA	PGBD1	0.2229	Brain_Cortex	0.004556	NA	0.03251	NA	0.0103	0.001991	NA	0.001136	NA	NA	NA	0.001489	0.001442	NA	0.0002729	0.003662	0.01245	0.2229	NA	0.008118	NA	0.004825	0.002154	0.0001005	0.003203	0.0188	0.004122	0.0004026	0.01482	0.01927	0.01127	0.002274	0.006613	NA	0.0004212	0.0005949	NA	0.02977	NA	NA	NA	0.0008184	0.00112	0.000612	NA	NA
RLIC.FA	NSRP1	0.2128	Breast_Mammary_Tissue	0.005265	NA	0.005151	0.003301	0.003794	0.00031	NA	0.06846	0.01609	0.08663	0.0004174	0.008887	NA	0.004212	0.1204	NA	0.004734	0.1506	0.0001739	0.004288	0.004114	0.04782	0.01253	NA	NA	0.01771	0.2128	0.0003897	0.001079	0.1536	0.0001789	0.0002598	0.0001369	NA	NA	0.0001971	0.0003442	0.0004959	NA	NA	0.002425	0.0006757	0.0004912	0.003253	NA	NA
SCR.MO	SNAP29	0.2115	Lung	0.007187	0.01322	0.0008943	0.1761	0.00615	0.003593	0.00401	0.001265	0.2115	0.00104	0.004439	0.02205	0.00263	0.1873	0.01277	0.01471	0.0003239	0.07166	0.0009721	0.1676	0.0001104	0.009562	0.0357	NA	0.06297	0.07944	0.003069	0.004745	0.000668	0.1048	NA	0.001512	0.0003724	NA	0.001674	0.003651	0.08743	0.004889	0.002789	0.1111	0.0003162	0.1171	0.05409	0.003028	0.157	0.001082
ACR.FA	EIF4EBP3	0.208	Colon_Sigmoid	0.004226	0.001211	0.1386	0.1766	0.05632	0.0937	0.02887	0.0917	0.05049	0.1197	0.008452	0.1162	0.04286	0.05965	0.1368	0.08697	0.001906	0.1244	0.1017	0.04618	0.006433	0.1102	0.00115	0.001232	0.208	0.03709	0.146	0.1112	0.1955	NA	0.04633	0.001109	0.0007359	0.0001833	NA	0.003147	0.0001396	0.1622	0.0004	0.09427	0.07414	0.0759	0.0001965	0.06139	0.0129	0.001328
GCC.RD	SPATC1	0.2063	Pituitary	0.003871	0.05494	0.02874	0.0009416	0.001719	NA	0.0419	0.05354	0.0118	0.01568	0.00791	0.09902	0.006012	NA	0.02006	0.01181	0.02567	0.0006001	NA	0.2063	0.0002328	0.008309	0.0001988	NA	0.05428	0.005097	0.0002448	0.009344	NA	0.0003432	0.001807	0.0004685	0.0001166	NA	0.001116	0.0001458	0.0003603	0.009462	NA	0.003461	0.000114	0.0008953	0.137	0.002043	0.01085	NA
GCC.FA	ZKSCAN4	0.205	Small_Intestine_Terminal_Ileum	0.03399	0.146	0.1094	0.008148	0.01956	0.02575	0.008592	0.1258	0.09464	NA	0.006507	0.1594	0.05963	0.07765	0.03736	0.07185	0.04855	0.005763	0.005095	0.02117	0.007763	0.01264	0.005898	0.005592	0.02607	0.009171	0.1956	0.08094	0.0124	0.007002	0.1963	0.205	0.1288	0.09987	0.00463	0.02988	0.005902	0.03048	0.006438	0.009213	0.02118	0.1998	0.1269	0.01359	0.001161	0.00745
left.insula	EFCAB5	0.2046	Stomach	0.005839	NA	0.00449	NA	0.00979	NA	NA	0.05117	0.02235	0.09507	NA	0.03181	0.01283	0.001222	0.02972	NA	0.1791	0.1194	0.02656	0.02723	0.1082	0.09379	0.00811	NA	0.03237	0.05082	0.05669	0.2046	0.03474	0.0704	0.003929	0.09044	0.000346	NA	0.03539	0.0004768	NA	0.03513	0.01649	0.00674	NA	0.04422	NA	0.04436	0.04623	NA
left.insula	EFCAB5	0.2046	Stomach	0.005839	NA	0.00449	NA	0.00979	NA	NA	0.05117	0.02235	0.09507	NA	0.03181	0.01283	0.001222	0.02972	NA	0.1791	0.1194	0.02656	0.02723	0.1082	0.09379	0.00811	NA	0.03237	0.05082	0.05669	0.2046	0.03474	0.0704	0.003929	0.09044	0.000346	NA	0.03539	0.0004768	NA	0.03513	0.01649	0.00674	NA	0.04422	NA	0.04436	0.04623	NA
Average.RD	EIF4EBP3	0.2039	Colon_Sigmoid	0.009826	0.05971	0.08629	0.0897	0.0535	0.1457	0.1016	0.09509	0.0827	0.05233	0.0871	0.1139	0.05055	0.0925	0.1555	0.07429	0.001241	0.1269	0.06349	0.04613	0.1227	0.09312	0.0525	0.09373	0.2039	0.03134	0.09871	0.06056	0.1161	0.001532	0.04833	0.002168	NA	0.003173	NA	0.001071	0.0001223	0.1185	0.02431	0.09653	0.06735	0.07511	0.002157	0.04286	0.0001742	0.0007097
total.brain.volume	RECQL4	0.2036	Liver	NA	0.0001375	0.07836	0.003874	0.0006778	0.007197	0.00262	0.005463	0.002153	0.04034	NA	0.001428	0.138	0.1222	NA	0.002806	0.004227	0.1755	0.1375	0.04104	0.1481	NA	0.0472	0.2036	0.002188	0.0873	0.002184	NA	0.1025	0.07473	0.004147	0.004572	0.05427	0.02341	0.002987	0.00209	0.006303	0.00598	0.02376	0.1604	0.07392	0.005041	0.009794	0.004017	0.00198	0.001708
CGC.RD	EIF4EBP3	0.1998	Brain_Spinal_cord_cervical_c-1	0.1056	0.007204	0.1058	0.08954	0.06649	0.06866	0.05214	0.03757	0.0412	0.05702	0.06704	0.06111	0.04462	0.05478	0.08865	0.04462	0.00211	0.1038	0.07043	0.005112	0.08722	0.07442	0.09549	0.0006494	0.107	0.02911	0.08346	0.047	0.08285	0.001095	0.01347	0.002115	NA	0.0001219	NA	0.0007	0.009549	0.1998	0.04462	0.1134	0.002058	0.05165	NA	0.06707	0.006728	0.0002595
right.pallidum	HYI-AS1	0.1946	Brain_Cortex	NA	NA	NA	NA	NA	NA	NA	NA	NA	0.001667	NA	NA	NA	NA	0.09279	0.00167	NA	0.1946	0.01298	0.0009194	NA	NA	0.0005722	NA	0.002868	NA	NA	0.0004277	0.004493	0.005336	0.0007878	NA	0.00679	NA	NA	NA	0.02496	0.03909	0.003294	NA	0.0004833	0.004913	NA	0.003729	NA	NA
CGC.MO	TRAIP	0.1944	Prostate	0.02957	0.00585	0.01055	0.004365	0.01334	0.005329	0.005872	0.01147	0.003585	0.006234	0.003957	0.004238	0.02648	NA	0.005398	0.121	0.009494	0.01096	0.004314	0.007666	0.02326	0.01162	0.005557	0.009947	0.06778	0.006743	0.07179	0.009055	0.006557	0.005332	0.1944	0.006769	0.005559	0.002014	NA	0.004797	0.0003282	0.004798	0.01731	0.006096	0.004257	0.0002403	0.006714	0.004614	0.009807	0.005887
left.cuneus	TWIST1	0.1925	Nerve_Tibial	0.000163	NA	0.1925	NA	0.001076	NA	NA	NA	NA	0.0004633	NA	0.006334	NA	NA	NA	NA	NA	0.0008073	NA	NA	NA	NA	NA	NA	NA	NA	0.001788	NA	NA	NA	NA	NA	NA	NA	NA	NA	NA	NA	NA	0.0008719	NA	NA	NA	NA	NA	NA
X4th.ventricle	GNA12	0.1896	Adipose_Visceral_Omentum	0.004629	0.1896	0.0003555	NA	0.004944	NA	0.002219	0.01511	0.004301	0.004382	0.002646	0.006042	NA	0.009163	0.01326	0.003536	0.001629	NA	0.0358	0.0008486	0.005746	0.0023	0.007719	0.001416	0.05216	0.0007273	0.0002446	0.001359	0.00113	0.003972	0.001231	0.01187	0.0035	0.008296	0.000577	0.001292	0.0009366	0.00153	0.001688	0.0002354	0.007223	0.0001309	0.01095	0.005173	0.005433	0.001858
SLF.MD	FZD2	0.1886	Colon_Sigmoid	0.0009187	0.004089	0.1266	NA	0.004608	NA	0.01558	0.002246	0.06169	0.001969	0.001363	0.01442	NA	0.006211	0.006238	0.0004788	NA	0.002333	0.0002798	NA	0.002546	0.02199	0.001284	0.0009773	0.1886	0.0008426	0.03197	0.001263	0.004052	0.0002554	NA	0.001119	NA	0.001648	0.0023	NA	0.0005171	0.00539	0.001845	0.002804	0.0001845	0.0007511	0.0001614	0.002643	NA	NA
SCC.RD	ZSCAN31	0.1826	Brain_Hippocampus	0.1122	0.06682	0.1039	0.05266	0.1269	0.01616	0.02656	0.07857	0.1258	0.001293	0.05964	0.05545	NA	0.01142	0.1535	0.1202	0.05376	0.07803	0.1019	0.006551	0.03031	0.1448	0.03625	NA	0.1381	0.08397	0.09027	0.00309	0.1266	NA	0.007734	0.008709	0.006074	0.006943	0.02297	0.0005636	0.09598	0.1817	0.06527	0.1249	0.0005391	0.174	0.00962	0.1826	0.004006	0.001677
SCC.RD	H4C11	0.1723	Adrenal_Gland	NA	NA	NA	NA	NA	NA	NA	NA	NA	NA	NA	NA	NA	NA	NA	NA	0.1227	NA	NA	NA	NA	NA	NA	0.006416	NA	NA	NA	NA	NA	NA	NA	NA	0.0006801	0.0008149	NA	NA	NA	NA	NA	NA	NA	NA	NA	NA	NA	NA
FX.FA	AMZ1	0.172	Brain_Cortex	NA	NA	NA	NA	NA	NA	NA	NA	NA	NA	NA	NA	NA	NA	NA	NA	NA	0.172	0.01335	NA	0.003512	NA	0.01721	NA	NA	NA	NA	NA	NA	0.1533	NA	NA	NA	0.008437	NA	NA	NA	NA	NA	NA	NA	NA	NA	NA	NA	NA
SCC.RD	ZSCAN12P1	0.1696	Lung	0.1398	0.1018	0.006355	0.0008958	0.006171	NA	NA	NA	0.1696	0.1073	0.1173	0.003959	NA	0.07869	0.0002874	0.002125	0.1364	NA	0.0008268	0.04971	0.005462	0.00213	0.002042	0.002354	0.02246	0.1488	0.00487	0.0579	0.0273	0.01082	0.0587	0.001516	0.07274	0.1282	0.01649	0.0003914	0.001302	0.04343	0.003571	0.002173	0.003854	0.03651	0.07705	0.006066	0.05606	0.003535
left.caudate	NPIPB7	0.1687	Brain_Nucleus_accumbens_basal_ganglia	0.1205	0.01553	0.02574	NA	0.07303	NA	NA	0.1402	0.02777	0.08315	NA	0.0004332	0.07883	NA	NA	0.1381	0.08516	0.1178	0.1687	NA	0.1004	0.002823	0.1076	0.00138	NA	0.04583	0.1008	NA	0.109	0.1083	0.02039	NA	0.06039	0.002405	NA	NA	0.01261	0.05211	0.121	0.05731	NA	0.08811	0.1394	0.08722	0.02881	NA
PTR.MD	ZSCAN9	0.1679	Brain_Spinal_cord_cervical_c-1	0.0915	0.002331	0.141	0.002143	NA	NA	0.01416	0.1242	0.0192	0.1174	NA	0.08207	0.1253	0.03919	0.03833	0.0005447	0.0005851	0.05765	NA	0.006127	0.07701	0.1171	0.009224	0.003296	0.06842	0.06638	0.003637	0.008728	0.007886	0.04768	0.006309	NA	0.001491	0.0008861	NA	NA	0.002551	0.1679	0.0002255	0.02336	0.0005142	0.007811	0.0001225	0.0988	0.003232	NA
left.insula	SSH2	0.1673	Brain_Cerebellum	0.01151	NA	0.1504	NA	0.009336	0.002167	NA	0.01836	0.01255	0.1209	NA	0.0009252	0.01765	0.001944	0.01552	0.0005871	0.005877	0.05848	0.03359	0.00909	0.007531	0.1037	0.0003875	NA	0.01051	0.1673	0.04851	0.004489	0.02756	0.0842	0.01894	0.002233	0.001393	0.008268	0.04997	NA	0.003255	0.001503	0.001041	0.004443	0.0004163	0.003362	0.01049	0.003555	0.03462	0.001515
left.insula	SSH2	0.1673	Brain_Cerebellum	0.01151	NA	0.1504	NA	0.009336	0.002167	NA	0.01836	0.01255	0.1209	NA	0.0009252	0.01765	0.001944	0.01552	0.0005871	0.005877	0.05848	0.03359	0.00909	0.007531	0.1037	0.0003875	NA	0.01051	0.1673	0.04851	0.004489	0.02756	0.0842	0.01894	0.002233	0.001393	0.008268	0.04997	NA	0.003255	0.001503	0.001041	0.004443	0.0004163	0.003362	0.01049	0.003555	0.03462	0.001515
PCR.MD	FZD2	0.1673	Colon_Sigmoid	0.0006941	0.0001332	0.1382	NA	0.004266	NA	0.01022	0.0003834	0.04119	0.0003725	0.00109	0.008055	0.0006934	0.0002272	0.005645	0.0001119	NA	0.002166	0.0001783	0.000101	0.003485	0.02706	0.001692	0.0004134	0.1673	0.00238	0.02619	0.0002386	0.002553	0.002275	0.0009549	0.001225	NA	NA	0.0003356	NA	0.003559	0.004267	0.0027	0.002258	0.000235	0.001148	NA	0.00209	0.0001042	NA
left.pallidum	HYI-AS1	0.164	Brain_Cortex	NA	NA	NA	NA	NA	NA	NA	NA	NA	0.0009819	NA	NA	NA	NA	0.05629	0.00075	NA	0.164	0.005541	0.0004305	NA	NA	0.0002519	NA	0.001442	NA	NA	0.000703	0.002363	0.004526	0.0009299	NA	0.00262	NA	NA	NA	0.01751	0.03173	0.001695	NA	NA	0.002426	NA	0.001988	NA	NA
SCC.RD	OR1F12	0.1612	Spleen	NA	NA	NA	NA	NA	NA	NA	NA	NA	NA	NA	0.08019	NA	NA	NA	NA	0.1612	NA	NA	0.03912	NA	NA	NA	NA	NA	NA	NA	NA	NA	NA	0.1304	NA	0.008178	NA	NA	NA	NA	NA	NA	NA	0.005975	NA	NA	NA	NA	0.007013
Average.RD	GJC1	0.1581	Colon_Sigmoid	0.006973	0.1455	0.007443	0.0008935	NA	0.06431	0.1066	NA	0.01117	0.01321	0.1042	0.03943	0.01836	0.02884	0.1114	0.1319	0.04234	0.02041	NA	0.0001925	0.04417	0.08073	0.002003	NA	0.1581	0.03989	0.04815	NA	0.001945	0.01719	0.001993	NA	0.001647	0.03933	0.01281	NA	NA	0.003404	0.001132	NA	0.03628	0.0009819	NA	0.003854	NA	NA
FXST.RD	KANSL1-AS1	0.1568	Vagina	0.01557	0.0194	0.001464	0.000571	0.0005429	0.07246	0.04656	0.0226	0.006952	0.009787	0.01637	0.04149	0.003782	0.01125	0.001148	0.02981	0.009572	0.04468	0.001577	0.07712	0.03194	0.001415	0.05452	0.09472	0.001444	0.001396	0.07297	0.009998	0.001419	0.009682	0.001389	0.00132	0.001533	0.09389	0.1568	0.008385	0.03961	0.1483	0.04414	0.1071	0.008663	0.03467	0.0003961	0.01846	0.008843	0.0008918
SCC.RD	ZNF165	0.1522	Nerve_Tibial	NA	0.01895	0.1522	0.01598	0.03199	0.007704	0.01341	0.01964	0.00813	0.02805	0.1107	0.08315	0.003531	0.0468	0.04143	0.002481	0.0008852	0.01507	NA	NA	0.005375	0.04622	0.0005171	0.0341	0.03672	NA	0.02124	0.136	0.01529	0.002731	0.007434	0.001511	NA	0.03374	0.0002193	NA	0.0002098	NA	NA	NA	0.0009359	NA	0.05725	0.07524	0.008781	0.001832
GCC.FA	CSNK1E	0.1467	Brain_Hippocampus	NA	NA	NA	NA	NA	NA	NA	NA	NA	NA	NA	NA	NA	NA	NA	NA	NA	NA	NA	NA	NA	NA	NA	NA	NA	NA	NA	NA	NA	NA	NA	NA	NA	NA	NA	NA	NA	NA	NA	0.01711	NA	NA	NA	0.1467	NA	NA
ACR.MD	FZD2	0.1448	Colon_Sigmoid	0.0001134	0.00029	0.128	NA	0.0004428	NA	0.001128	0.0001957	0.003942	0.0001572	0.0001245	0.0006626	NA	0.0008404	0.0008694	0.0001377	NA	NA	0.0001499	0.0004032	0.0001532	0.01765	NA	NA	0.1448	NA	0.00217	0.0001386	0.0002511	NA	NA	0.0001735	NA	0.0001903	0.0002089	NA	NA	0.0004199	NA	0.0002447	NA	0.0001818	NA	0.0002968	0.0001521	NA
white.matter	MR1	0.1432	Colon_Sigmoid	NA	NA	0.005593	0.001713	NA	0.007728	NA	NA	0.06772	0.001511	0.0001564	0.04912	0.07668	NA	0.03767	0.08046	NA	0.1203	0.0005013	0.007205	0.03536	0.06726	NA	NA	0.1432	0.02226	0.0004095	0.002915	0.002165	0.01135	NA	0.001807	0.008268	NA	0.001394	0.0002082	NA	0.003408	0.007756	NA	NA	NA	0.0002876	0.002512	0.0404	0.001951
right.precuneus	GIT1	0.1403	Thyroid	NA	NA	NA	NA	NA	NA	NA	NA	NA	NA	NA	0.1403	NA	NA	NA	NA	NA	NA	NA	NA	NA	NA	NA	NA	NA	NA	NA	NA	NA	NA	NA	NA	NA	NA	NA	NA	NA	NA	NA	NA	NA	NA	NA	NA	NA	NA
PLIC.FA	POLR2F	0.1347	Thyroid	NA	NA	NA	0.000559	0.001534	NA	NA	NA	NA	NA	0.001606	0.1347	NA	NA	NA	NA	NA	0.07258	0.0001864	NA	NA	0.1004	0.005906	NA	0.0006446	NA	NA	NA	0.02382	NA	NA	NA	NA	NA	0.0001431	NA	0.009204	0.001566	NA	0.01987	NA	0.0002532	0.000644	0.03513	0.0001544	NA
Average.MD	EIF4EBP3	0.1344	Colon_Sigmoid	0.02517	0.04747	0.05694	0.05712	0.04529	0.1075	0.08351	0.0574	0.06359	0.04577	0.06666	0.05572	0.02864	0.06992	0.1073	0.05255	0.00103	0.1303	0.005243	0.02259	0.0785	0.07736	0.05867	0.04534	0.1344	0.02301	0.0699	0.04372	0.08813	0.001005	0.04668	0.001532	NA	0.002666	NA	0.002494	0.0004188	0.1286	0.01945	0.07562	0.02991	0.06645	0.001585	0.03961	0.0004625	0.0003632
SLF.FA	EIF4EBP3	0.1308	Brain_Frontal_Cortex_BA9	0.04435	0.03093	0.05987	0.1001	0.07832	0.01625	0.08778	0.1106	0.07503	0.001614	0.08437	0.1024	0.07642	0.05034	0.05582	0.0224	0.0001423	0.1301	0.004815	0.05605	0.1308	0.04342	0.05443	0.00509	0.0746	0.01366	0.1152	0.05886	0.08393	0.002058	0.001572	NA	NA	NA	NA	0.05606	0.005454	0.08232	0.0004324	0.05062	0.0008556	0.05725	NA	0.05274	0.0001672	0.000461
PLIC.AD	MYO9A	0.1308	Artery_Tibial	0.01081	0.009355	0.08554	NA	NA	NA	0.01479	0.06116	0.08899	0.1308	NA	0.0001541	0.004908	0.0152	0.06303	0.007693	NA	0.0008062	0.002685	0.001535	NA	0.05989	0.008837	NA	0.0434	0.1045	0.1039	0.08396	0.003392	0.0002761	0.001213	NA	NA	0.0004695	NA	0.002149	0.001214	0.001882	0.000439	0.01079	0.0001748	0.001878	0.0369	0.006909	NA	NA
SCC.FA	CSNK1E	0.1252	Brain_Hippocampus	NA	NA	NA	NA	NA	NA	NA	NA	NA	NA	NA	NA	NA	NA	NA	NA	NA	NA	NA	NA	NA	NA	NA	NA	NA	NA	NA	NA	NA	NA	NA	NA	NA	NA	NA	NA	NA	NA	NA	0.006782	NA	NA	NA	0.1252	NA	NA
BCC.MD	LRRC37A	0.122	Breast_Mammary_Tissue	0.003003	0.1189	0.002719	0.001227	0.02991	NA	NA	0.002075	NA	0.004287	0.00445	NA	0.002255	NA	NA	0.003751	0.002314	NA	NA	NA	NA	0.0005678	0.0001348	NA	0.07149	0.001563	0.122	0.002138	NA	0.0007472	NA	NA	0.002558	0.003998	0.01782	NA	0.0002983	0.001589	NA	NA	0.001244	NA	0.0005051	NA	0.003049	NA
ACR.RD	CSNK1E	0.1214	Brain_Hippocampus	NA	NA	NA	NA	NA	NA	NA	NA	NA	NA	NA	NA	NA	NA	NA	NA	NA	NA	NA	NA	NA	NA	NA	NA	NA	NA	NA	NA	NA	NA	NA	NA	NA	NA	NA	NA	NA	NA	NA	0.009368	NA	NA	NA	0.1214	NA	NA
left.insula	ANKRD13B	0.119	Nerve_Tibial	NA	NA	0.119	NA	NA	NA	NA	NA	NA	NA	NA	0.0008294	NA	NA	NA	NA	NA	NA	NA	NA	NA	NA	NA	NA	NA	NA	NA	NA	NA	NA	0.0001109	NA	NA	NA	NA	NA	NA	NA	NA	NA	NA	NA	NA	NA	NA	NA
UNC.RD	H4C11	0.119	Adrenal_Gland	NA	NA	NA	NA	NA	NA	NA	NA	NA	NA	NA	NA	NA	NA	NA	0.000193	0.03662	NA	NA	NA	NA	NA	NA	0.0003269	NA	NA	NA	NA	NA	NA	NA	NA	0.0001386	NA	NA	NA	NA	NA	NA	NA	NA	NA	NA	NA	NA	NA
SLF.AD	C1QL1	0.1179	Brain_Cerebellum	0.0003777	NA	0.002165	NA	NA	NA	NA	0.0001115	NA	NA	NA	NA	NA	NA	NA	NA	NA	0.0001816	NA	NA	0.000101	0.01042	NA	NA	NA	0.1179	NA	0.0001405	0.0002363	0.0004403	0.001718	0.0001154	0.0009862	0.03713	NA	NA	NA	NA	NA	0.0002118	NA	NA	NA	0.0005486	NA	0.0002249
GCC.RD	SMPD5	0.1143	Whole_Blood	NA	0.042	0.01017	NA	NA	NA	NA	0.0196	NA	NA	NA	0.01348	NA	NA	0.05384	NA	0.0334	NA	NA	NA	NA	0.03859	NA	NA	NA	NA	NA	NA	NA	NA	NA	0.001396	NA	NA	NA	NA	NA	NA	NA	NA	NA	NA	0.1143	NA	0.08614	NA
BCC.MO	GDF5	0.1132	Lung	0.0002076	0.002162	NA	NA	NA	NA	NA	0.001057	0.1132	NA	NA	0.003244	0.0004494	0.001313	0.1076	0.009397	NA	0.06282	NA	0.02299	0.03721	0.08934	0.0007999	NA	0.002513	NA	NA	NA	0.002277	NA	0.0008289	NA	0.0002264	NA	NA	NA	NA	NA	0.0005211	0.008909	NA	0.03158	NA	0.002196	NA	NA
RLIC.FA	EFCAB5	0.1112	Esophagus_Muscularis	0.0001022	NA	0.0001027	NA	0.0001226	NA	NA	0.01151	0.001508	0.005736	NA	0.001223	0.03621	NA	0.1112	NA	0.0001453	0.04283	0.0008995	NA	0.0001463	0.004446	0.004276	NA	NA	0.0002403	0.01347	0.0004686	0.0002315	0.05992	NA	NA	0.001462	NA	0.003734	0.0003793	NA	0.0003768	0.02634	0.000251	NA	0.00134	NA	NA	0.0002422	NA
right.precuneus	ANKRD13B	0.1097	Thyroid	NA	NA	0.06246	NA	NA	NA	NA	NA	NA	0.0001101	NA	0.1097	NA	NA	NA	NA	NA	NA	NA	NA	NA	NA	NA	NA	NA	NA	NA	NA	NA	0.0001195	NA	NA	NA	NA	NA	NA	NA	NA	NA	NA	NA	NA	NA	NA	NA	NA
left.pallidum	AGBL2	0.1091	Small_Intestine_Terminal_Ileum	NA	NA	NA	NA	NA	NA	NA	NA	NA	NA	NA	0.00476	NA	NA	NA	NA	NA	NA	NA	NA	NA	NA	NA	NA	NA	NA	NA	NA	NA	NA	NA	0.1091	NA	NA	NA	NA	NA	NA	NA	NA	NA	NA	NA	0.0001008	NA	NA
ACR.RD	ZKSCAN4	0.108	Brain_Amygdala	0.004235	0.02982	0.04228	0.002478	0.005422	0.003978	0.0002368	0.02609	0.01721	NA	0.001467	0.03572	0.02001	0.003463	0.0132	0.01209	0.02249	0.001539	0.007203	0.0001018	0.001305	0.00314	0.00123	0.001796	0.004223	NA	0.03062	0.01508	0.006191	0.0001163	0.001047	0.063	0.0007243	0.01161	NA	0.0002019	0.0002093	0.01363	0.001853	0.003545	0.0009544	0.108	0.03607	0.007811	NA	NA
right.putamen	RPL13AP3	0.1077	Adrenal_Gland	0.0002128	0.005976	0.0002676	0.0001672	NA	NA	NA	NA	NA	0.001111	NA	0.0001162	0.0001315	NA	0.0001996	0.0002276	0.0001803	NA	0.0008867	0.0001002	NA	NA	NA	NA	0.0001413	NA	NA	NA	NA	0.0001063	0.0001676	0.000252	0.003338	NA	NA	NA	NA	NA	NA	NA	NA	NA	NA	NA	NA	NA
SLF.MD	NMT1	0.1076	Brain_Caudate_basal_ganglia	0.03667	0.03127	0.01793	0.01151	0.02236	0.0005103	0.000634	0.01483	0.0009154	0.02194	0.002074	0.01768	0.03496	0.03832	0.01157	0.008135	0.05785	0.06876	NA	NA	0.001403	0.003754	0.0003444	0.0181	0.007472	0.006816	0.001979	0.0006098	0.1076	NA	0.0002054	0.0002126	NA	0.008546	0.01084	0.0005717	0.002007	0.09865	0.000116	0.01056	NA	0.00069	NA	0.0007234	NA	NA
left.pericalcarine	ELOVL7	0.1062	Skin_Sun_Exposed	NA	NA	NA	NA	0.1062	NA	NA	0.0003878	NA	NA	NA	0.003035	NA	NA	NA	NA	NA	NA	NA	NA	NA	NA	NA	NA	NA	NA	NA	0.002475	NA	NA	NA	NA	NA	NA	NA	NA	NA	0.003794	NA	NA	NA	NA	NA	NA	NA	NA
left.pericalcarine	ELOVL7	0.1062	Skin_Sun_Exposed	NA	NA	NA	NA	0.1062	NA	NA	0.0003878	NA	NA	NA	0.003035	NA	NA	NA	NA	NA	NA	NA	NA	NA	NA	NA	NA	NA	NA	NA	0.002475	NA	NA	NA	NA	NA	NA	NA	NA	NA	0.003794	NA	NA	NA	NA	NA	NA	NA	NA
right.pallidum	CCDC144CP	0.1051	Brain_Cerebellum	0.0001253	NA	NA	NA	0.0002091	NA	NA	NA	NA	0.06535	NA	0.0001822	0.0006616	0.01434	NA	0.0002241	0.05994	0.007519	0.0005737	0.0003202	0.00171	0.0005651	0.0003122	NA	0.0003736	0.1051	NA	NA	0.0003779	0.03909	0.0001155	NA	0.01698	0.02409	NA	NA	0.0006424	0.0004893	0.000275	NA	NA	0.0005468	NA	0.0005686	0.005488	NA
ACR.MD	POLR2F	0.1027	Brain_Hippocampus	NA	NA	0.0003711	0.0008368	0.02293	0.0004771	NA	NA	NA	0.0006708	0.007877	0.03462	0.0009791	NA	NA	NA	NA	0.01783	0.0007584	NA	NA	0.02923	0.001739	0.003516	0.004398	NA	0.0003815	0.0006409	0.08954	NA	NA	NA	NA	0.00202	0.001671	NA	0.006333	0.008065	NA	0.04756	NA	0.0009746	0.00229	0.1027	0.0003618	NA
EC.FA	RECQL4	0.1026	Artery_Aorta	NA	NA	0.01505	0.002006	0.000308	0.01386	0.001828	0.003323	0.002349	0.008534	NA	0.000516	0.1026	0.03258	NA	0.001144	0.001348	0.08571	0.0405	0.009487	0.0554	NA	0.0001284	0.02374	0.002889	0.001812	0.001536	NA	0.0233	0.04691	0.0006596	0.0002346	0.007733	0.0004431	NA	0.0005653	NA	NA	0.0001668	0.05204	0.004031	NA	0.004909	0.001092	0.001784	NA
PTR.RD	CCDC157	0.1016	Adipose_Subcutaneous	0.00455	0.0002016	0.001423	NA	0.033	0.0003067	0.0001024	0.1016	0.0004353	0.0001235	NA	0.001906	NA	NA	0.0005736	0.002028	0.002519	NA	NA	NA	0.04207	0.0001286	0.007099	0.0007858	0.0003171	NA	0.000904	0.03525	0.004052	NA	NA	0.004454	0.0002408	0.00015	NA	NA	0.0005079	NA	0.0003376	0.00148	NA	0.0002776	0.0001826	0.07335	NA	NA
[truncated: 3 more columns]

## Sheet: readme
ID: ID of neuroimaging traits
Gene: Symbol of gene
max.rcp: largest regional colocalization probability (RCP) across different tissues
max.rcp.tissue: the tissue type corresponding to the max.rcp
Other columns contain the rcp of each tissue. More information about ENLOC can be found at https://github.com/xqwen/fastenloc/tree/master/tutorial
