# Supplementary material for: Transcriptome-wide association analysis of brain structures yields insights into pleiotropy with complex neuropsychiatric traits
Source: Nat Commun. 2021 May 17;12:2878. doi: 10.1038/s41467-021-23130-y (PMC8128893; doi:10.1038/s41467-021-23130-y)
Supplement: Supplementary file 2 — Supplementary Data 1-23 [file 41467_2021_23130_MOESM2_ESM.zip › supp_data/Supplementary_Data_19.xlsx]

## Sheet: R_squared
Supplementary Data 19: Prediction accuracy (incremental R-squared) of gene-based polygenic risk scores (PRS) constructed by UKB-derived TWAS summary statistics conditioning on variant-based PRS constructed by UKB-derived GWAS summary statistics (n=19,629 subjects) on the four independent datasets.
ID	ADNI	PING	PNC	HCP
left.caudal.anterior.cingulate	0.986524	0.867061	1.10309	1.67437
left.caudal.middle.frontal	1.42778	1.49248	2.24774	2.05813
left.cuneus	0.842769	1.90955	4.36587	2.32326
left.entorhinal	0.843071	2.77016	2.17302	2.3562
left.fusiform	1.31041	1.61785	3.67868	2.5109
left.inferior.parietal	0.959223	0.900801	1.66295	0.949871
left.inferior.temporal	0.479156	2.23	5.7389	2.37723
left.isthmus.cingulate	0.610235	1.31929	1.17744	2.9005
left.lateral.occipital	0.822142	2.01072	3.89914	1.17074
left.lateral.orbitofrontal	0.592876	1.99776	3.46703	2.63292
left.lingual	0.953637	3.13758	6.55118	3.19031
left.medial.orbitofrontal	0.636644	1.39489	1.35103	1.00395
left.middle.temporal	0.571491	2.66726	3.24494	2.02584
left.parahippocampal	0.440406	0.717868	2.50937	1.67182
left.paracentral	0.556095	1.2964	3.65155	2.31752
left.pars.opercularis	0.793088	1.29999	2.18873	1.93759
left.pars.orbitalis	0.468156	1.85683	2.41598	1.79687
left.pars.triangularis	1.23276	1.11206	1.77706	1.13962
left.pericalcarine	0.891987	1.8088	2.84968	1.81169
left.postcentral	0.86204	1.46328	3.46478	1.66318
left.posterior.cingulate	0.697481	0.762479	1.4351	1.4387
left.precentral	1.23318	2.18218	2.20397	1.64678
left.precuneus	0.557366	1.16796	5.09375	2.88262
left.rostral.anterior.cingulate	0.990186	1.45284	2.2023	1.46186
left.rostral.middle.frontal	0.888115	1.05696	1.54654	1.51956
left.superior.frontal	0.74774	0.921237	2.85998	1.63241
left.superior.parietal	0.819473	1.50101	5.5782	1.6084
left.superior.temporal	0.850399	2.09889	2.01975	1.57354
left.supramarginal	0.734434	1.29224	2.15573	1.22462
left.transverse.temporal	1.28072	1.75772	2.16492	3.12298
left.insula	1.55855	1.68781	3.31089	2.02886
right.caudal.anterior.cingulate	0.839087	0.842473	0.596646	1.06978
right.caudal.middle.frontal	0.313835	1.63407	3.29289	2.35434
right.cuneus	0.660599	1.28693	2.77956	1.77465
right.entorhinal	0.336952	1.2305	4.3792	1.86448
right.fusiform	1.39429	1.75665	3.97004	0.935853
right.inferior.parietal	0.70956	1.09047	1.37604	0.877243
right.inferior.temporal	0.942091	1.58659	4.97714	1.85691
right.isthmus.cingulate	0.925801	1.92335	2.70856	2.56739
right.lateral.occipital	0.536511	1.22228	2.92165	2.13271
right.lateral.orbitofrontal	0.623312	1.74954	3.21987	2.64202
right.lingual	1.20401	2.99665	3.72884	1.79483
right.medial.orbitofrontal	0.78181	1.63816	2.93085	1.21475
right.middle.temporal	0.426638	2.12155	2.83348	5.03404
right.parahippocampal	0.57375	1.03939	2.46078	1.89224
right.paracentral	1.23417	1.79715	1.0544	1.3308
right.pars.opercularis	0.993749	1.05606	1.56963	1.99344
right.pars.orbitalis	0.243348	1.23886	2.50289	1.09477
right.pars.triangularis	1.09879	1.72662	1.70614	1.50141
right.pericalcarine	1.71388	1.14126	2.93342	1.86154
right.postcentral	0.874254	1.2608	2.73866	1.35403
right.posterior.cingulate	1.2674	1.27438	0.882039	1.05128
right.precentral	1.03046	0.6363	4.4734	1.9836
right.precuneus	1.20878	1.89576	3.97035	2.7208
right.rostral.anterior.cingulate	0.969014	0.691934	1.88843	0.813546
right.rostral.middle.frontal	1.24944	1.42555	1.39212	1.42577
right.superior.frontal	0.731285	0.965949	2.32179	2.06358
right.superior.parietal	0.908649	1.10792	3.10136	1.63303
right.superior.temporal	0.83315	0.873588	3.61413	1.38351
right.supramarginal	0.538911	1.26124	1.0034	1.4346
right.transverse.temporal	1.30254	1.7584	1.08159	3.00135
right.insula	1.09411	1.8806	2.3968	2.01958
cerebellar.vermal.lobules.I.V	1.96189	0.711464	0.9091	1.42058
cerebellar.vermal.lobules.VI.VII	0.188109	0.537853	0.392002	1.19186
cerebellar.vermal.lobules.VIII.X	0.715323	2.99174	5.22188	3.66082
left.basal.forebrain	0.433082	1.61977	0.588657	1.23755
right.basal.forebrain	0.466849	1.30218	0.536906	1.29163
Brain.stem	0.763321	0.768387	1.02282	1.1969
CSF	0.523987	1.27317	0.91164	1.00834
X3rd.ventricle	0.500796	1.50444	1.52246	0.864169
X4th.ventricle	1.04404	0.781894	0.327503	1.07631
optic.chiasm	1.89219	0.46613	1.06151	1.09121
left.lateral.ventricle	0.520026	0.86638	0.611067	1.38985
left.inferior.lateral.ventricle	0.330735	1.28502	1.15412	1.35924
left.cerebellum.exterior	0.62183	0.777052	2.18818	1.87472
left.cerebellum.white.matter	0.617714	0.220122	1.61502	1.59326
left.thalamus.proper	0.492769	1.82574	4.2827	1.55214
left.caudate	0.519648	1.98233	1.99873	0.887891
left.putamen	0.988113	0.412852	0.656996	1.11133
left.pallidum	0.689828	0.77036	1.14545	0.805883
left.hippocampus	0.308846	1.48143	2.31908	1.36222
left.amygdala	0.857779	0.689156	0.0291267	1.15701
left.accumbens.area	0.939104	1.6689	2.80975	2.08784
left.ventral.DC	0.744628	1.52275	1.78684	1.70569
left.vessel	1.20214	0.125948	0.619462	0.840749
right.lateral.ventricle	0.269533	0.927133	0.525828	0.918147
right.inferior.lateral.ventricle	0.387904	0.616462	0.569923	0.865109
right.cerebellum.exterior	0.877028	0.998121	1.7483	1.50888
right.cerebellum.white.matter	0.98279	0.351711	0.767243	1.59961
right.thalamus.proper	0.394539	1.23101	3.31829	1.70915
right.caudate	0.382453	1.7747	1.37967	1.02692
right.putamen	0.389018	2.08923	0.518981	1.00702
right.pallidum	0.824743	0.928671	0.755837	0.932329
right.hippocampus	0.371642	2.7417	2.97095	1.02316
right.amygdala	0.5232	0.317622	0.182506	1.23402
right.accumbens.area	1.52835	1.82108	2.25925	2.07945
right.ventral.DC	0.905123	0.998139	0.99157	1.31238
right.vessel	0.763481	1.48829	0.274846	0.730636
grey.matter	0.624694	1.55285	4.73005	2.32558
white.matter	0.442269	0.92818	1.97722	1.05074
total.brain.volume	0.699684	1.27698	2.72489	1.66607
