# Supplementary material for: Transcriptome-wide association analysis of brain structures yields insights into pleiotropy with complex neuropsychiatric traits
Source: Nat Commun. 2021 May 17;12:2878. doi: 10.1038/s41467-021-23130-y (PMC8128893; doi:10.1038/s41467-021-23130-y)
Supplement: Supplementary file 2 — Supplementary Data 1-23 [file 41467_2021_23130_MOESM2_ESM.zip › supp_data/Supplementary_Data_2.xlsx]

## Sheet: Supp_Data2
Supplementary Data 2: List of significant gene-trait associations identified in ADNI cross-tissue TWAS analysis of 101 ROI volumes (n=860 subjects)
ID	ENSG	CHR	P0	P1	Test_score	P_value	version
left.precentral	ENSG00000132823	20	42825136	42839431	29.698	7.24976e-14	V6
left.caudate	ENSG00000211943	14	106610313	106610852	28.2621	1.97842e-13	V8
right.rostral.anterior.cingulate	ENSG00000197888	4	69402902	69434245	27.3574	5.56e-13	V8
left.isthmus.cingulate	ENSG00000223734	2	20251895	20254257	29.1942	3.82838e-12	V8
right.pallidum	ENSG00000242887	14	106330797	106330845	25.3385	4.45555e-12	V8
left.lateral.ventricle	ENSG00000118094	11	118528026	118550399	25.29	4.60854e-12	V6
right.pallidum	ENSG00000213434	4	184404643	184405338	27.3409	4.84945e-12	V8
left.caudate	ENSG00000118094	11	118528026	118550399	25.0537	5.78626e-12	V6
left.thalamus.proper	ENSG00000215841	11	72926043	72926958	44.0572	7.27607e-12	V8
CSF	ENSG00000042781	1	215796236	216596738	57.4744	7.27696e-12	V8
right.superior.frontal	ENSG00000230005	1	227931532	227934892	33.5868	7.28018e-12	V8
left.lingual	ENSG00000186714	11	32623792	32816204	25.2403	7.65032e-12	V8
left.caudate	ENSG00000236844	3	195281428	195281901	25.969	1.30608e-11	V8
left.rostral.middle.frontal	ENSG00000211952	14	106780513	106781017	25.1659	1.63407e-11	V8
right.basal.forebrain	ENSG00000211952	14	106780513	106781017	24.8837	2.18404e-11	V8
left.ventral.DC	ENSG00000215841	11	72926043	72926958	24.1038	2.69001e-11	V8
cerebellar.vermal.lobules.VIII.X	ENSG00000196205	9	135894816	135896553	38.1267	2.90852e-11	V8
right.isthmus.cingulate	ENSG00000152894	6	128289924	128841870	38.2125	2.90856e-11	V8
right.cuneus	ENSG00000152894	6	128289924	128841870	37.819	2.9086e-11	V8
right.posterior.cingulate	ENSG00000235257	3	37786923	37903271	46.7108	2.90873e-11	V8
right.posterior.cingulate	ENSG00000152894	6	128289924	128841870	49.5805	2.90877e-11	V8
left.middle.temporal	ENSG00000196205	9	135894816	135896553	53.2015	2.90881e-11	V8
left.lateral.ventricle	ENSG00000152894	6	128289924	128841870	56.8783	2.90882e-11	V8
left.caudal.middle.frontal	ENSG00000235257	3	37786923	37903271	51.2218	2.90891e-11	V8
right.lateral.occipital	ENSG00000196205	9	135894816	135896553	58.3395	2.90893e-11	V8
right.superior.temporal	ENSG00000196205	9	135894816	135896553	34.0083	2.90897e-11	V8
right.lingual	ENSG00000152894	6	128289924	128841870	34.4112	2.90898e-11	V8
right.isthmus.cingulate	ENSG00000235257	3	37786923	37903271	58.7999	2.90905e-11	V8
optic.chiasm	ENSG00000152894	6	128289924	128841870	60.6273	2.90906e-11	V8
right.parahippocampal	ENSG00000235257	3	37786923	37903271	63.9942	2.90908e-11	V8
right.pars.triangularis	ENSG00000152894	6	128289924	128841870	61.5402	2.90911e-11	V8
right.entorhinal	ENSG00000196205	9	135894816	135896553	33.9246	2.90913e-11	V8
left.hippocampus	ENSG00000152894	6	128289924	128841870	67.9356	2.90925e-11	V8
right.insula	ENSG00000235257	3	37786923	37903271	70.6152	2.90928e-11	V8
right.hippocampus	ENSG00000152894	6	128289924	128841870	75.9886	2.90944e-11	V8
right.lateral.ventricle	ENSG00000152894	6	128289924	128841870	77.5548	2.90949e-11	V8
left.superior.temporal	ENSG00000196205	9	135894816	135896553	100.45	2.91009e-11	V8
X4th.ventricle	ENSG00000152894	6	128289924	128841870	104.779	2.91016e-11	V8
left.middle.temporal	ENSG00000113263	5	156569944	156682201	38.4659	2.91032e-11	V8
right.middle.temporal	ENSG00000245888	16	27279526	27301813	92.9246	2.91033e-11	V8
left.lateral.occipital	ENSG00000245888	16	27279526	27301813	83.1151	2.91048e-11	V8
right.inferior.temporal	ENSG00000113263	5	156569944	156682201	45.3768	2.91052e-11	V8
left.postcentral	ENSG00000159335	12	6874682	6880116	77.668	2.91053e-11	V8
X3rd.ventricle	ENSG00000152894	6	128289924	128841870	140.333	2.91055e-11	V8
left.cuneus	ENSG00000263264	19	7413848	7448271	61.9149	2.91065e-11	V8
right.pericalcarine	ENSG00000113263	5	156569944	156682201	49.3135	2.91068e-11	V8
right.superior.parietal	ENSG00000113263	5	156569944	156682201	63.6691	2.91069e-11	V8
right.inferior.lateral.ventricle	ENSG00000245888	16	27279526	27301813	67.3438	2.91073e-11	V8
right.lingual	ENSG00000263264	19	7413848	7448271	61.33	2.91075e-11	V8
right.amygdala	ENSG00000159335	12	6874682	6880116	56.8682	2.91079e-11	V8
left.posterior.cingulate	ENSG00000196205	9	135894816	135896553	32.5802	2.91088e-11	V8
left.inferior.temporal	ENSG00000245888	16	27279526	27301813	46.8467	2.91097e-11	V8
X4th.ventricle	ENSG00000196205	9	135894816	135896553	32.4866	2.911e-11	V8
right.pars.triangularis	ENSG00000245888	16	27279526	27301813	41.3341	2.91114e-11	V8
X4th.ventricle	ENSG00000263264	19	7413848	7448271	46.4479	2.91114e-11	V8
right.inferior.temporal	ENSG00000245888	16	27279526	27301813	42.2828	2.91115e-11	V8
left.middle.temporal	ENSG00000160957	8	145736667	145743229	94.638	2.91116e-11	V8
left.cerebellum.exterior	ENSG00000227398	3	47205987	47288091	89.7529	2.91116e-11	V8
left.precentral	ENSG00000160957	8	145736667	145743229	38.2168	2.91119e-11	V8
right.middle.temporal	ENSG00000134339	11	18260770	18270190	35.8786	2.9112e-11	V8
right.pars.triangularis	ENSG00000263264	19	7413848	7448271	43.8053	2.9112e-11	V8
right.pars.opercularis	ENSG00000096088	6	41704449	41721847	35.4716	2.91123e-11	V8
right.caudal.anterior.cingulate	ENSG00000160957	8	145736667	145743229	39.7758	2.91124e-11	V8
left.hippocampus	ENSG00000245888	16	27279526	27301813	37.4102	2.91124e-11	V8
left.caudal.middle.frontal	ENSG00000096088	6	41704449	41721847	87.0009	2.91126e-11	V8
right.rostral.middle.frontal	ENSG00000096088	6	41704449	41721847	38.6679	2.91127e-11	V8
left.cerebellum.white.matter	ENSG00000160957	8	145736667	145743229	87.1722	2.91127e-11	V8
right.caudal.middle.frontal	ENSG00000227398	3	47205987	47288091	41.5749	2.91128e-11	V8
left.inferior.parietal	ENSG00000245888	16	27279526	27301813	37.2556	2.91128e-11	V8
right.cerebellum.exterior	ENSG00000096088	6	41704449	41721847	42.4645	2.91128e-11	V8
right.vessel	ENSG00000096088	6	41704449	41721847	87.7593	2.91129e-11	V8
left.inferior.temporal	ENSG00000096088	6	41704449	41721847	47.2498	2.91134e-11	V8
right.pericalcarine	ENSG00000160957	8	145736667	145743229	47.3137	2.91136e-11	V8
right.lateral.ventricle	ENSG00000160957	8	145736667	145743229	45.3094	2.91138e-11	V8
left.superior.frontal	ENSG00000245888	16	27279526	27301813	35.5055	2.91139e-11	V8
right.cerebellum.exterior	ENSG00000227398	3	47205987	47288091	79.6264	2.9114e-11	V8
left.insula	ENSG00000130584	20	62375019	62462597	77.9524	2.91142e-11	V8
right.postcentral	ENSG00000159335	12	6874682	6880116	37.107	2.91143e-11	V8
right.supramarginal	ENSG00000245888	16	27279526	27301813	35.0298	2.91143e-11	V8
left.inferior.temporal	ENSG00000160957	8	145736667	145743229	48.3344	2.91144e-11	V8
right.inferior.parietal	ENSG00000096088	6	41704449	41721847	49.1597	2.91145e-11	V8
right.lateral.occipital	ENSG00000096088	6	41704449	41721847	49.5947	2.91146e-11	V8
right.inferior.temporal	ENSG00000096088	6	41704449	41721847	64.6536	2.91148e-11	V8
right.cerebellum.white.matter	ENSG00000160957	8	145736667	145743229	50.089	2.91149e-11	V8
left.pars.triangularis	ENSG00000160957	8	145736667	145743229	46.3684	2.9115e-11	V8
left.rostral.anterior.cingulate	ENSG00000096088	6	41704449	41721847	48.631	2.91152e-11	V8
left.thalamus.proper	ENSG00000160957	8	145736667	145743229	34.4154	2.91154e-11	V8
white.matter	ENSG00000227398	3	47205987	47288091	63.9515	2.91158e-11	V8
left.inferior.parietal	ENSG00000160957	8	145736667	145743229	66.657	2.9116e-11	V8
CSF	ENSG00000152894	6	128289924	128841870	32.2113	2.91179e-11	V8
left.precentral	ENSG00000134339	11	18260770	18270190	33.7581	2.91182e-11	V8
right.pars.opercularis	ENSG00000160957	8	145736667	145743229	33.417	2.912e-11	V8
right.rostral.anterior.cingulate	ENSG00000263264	19	7413848	7448271	33.1782	2.91264e-11	V8
left.cuneus	ENSG00000160957	8	145736667	145743229	32.5481	2.91333e-11	V8
right.superior.frontal	ENSG00000159335	12	6874682	6880116	32.7304	2.91349e-11	V8
right.isthmus.cingulate	ENSG00000159335	12	6874682	6880116	32.4649	2.91398e-11	V8
left.lateral.occipital	ENSG00000263264	19	7413848	7448271	32.2577	2.91436e-11	V8
right.transverse.temporal	ENSG00000096088	6	41704449	41721847	32.0815	2.91452e-11	V8
left.vessel	ENSG00000130584	20	62375019	62462597	31.9253	2.91542e-11	V8
right.caudal.middle.frontal	ENSG00000159335	12	6874682	6880116	31.9677	2.91561e-11	V8
left.postcentral	ENSG00000134339	11	18260770	18270190	31.7825	2.91596e-11	V8
left.pars.triangularis	ENSG00000096088	6	41704449	41721847	31.7578	2.91623e-11	V8
right.insula	ENSG00000159335	12	6874682	6880116	31.0074	2.92173e-11	V8
right.caudal.middle.frontal	ENSG00000096088	6	41704449	41721847	30.7782	2.92429e-11	V8
right.rostral.anterior.cingulate	ENSG00000196205	9	135894816	135896553	30.5965	2.92454e-11	V8
optic.chiasm	ENSG00000245888	16	27279526	27301813	29.6259	2.95231e-11	V8
left.accumbens.area	ENSG00000152894	6	128289924	128841870	29.5381	2.95436e-11	V8
left.caudate	ENSG00000235257	3	37786923	37903271	29.3187	2.96536e-11	V8
right.caudal.anterior.cingulate	ENSG00000159335	12	6874682	6880116	28.6114	3.02138e-11	V8
left.accumbens.area	ENSG00000263264	19	7413848	7448271	27.5966	3.21334e-11	V8
right.ventral.DC	ENSG00000159335	12	6874682	6880116	27.5772	3.21844e-11	V8
left.fusiform	ENSG00000235257	3	37786923	37903271	27.594	3.22465e-11	V8
left.entorhinal	ENSG00000227398	3	47205987	47288091	26.9423	3.51252e-11	V8
left.cerebellum.exterior	ENSG00000096088	6	41704449	41721847	26.5561	3.79398e-11	V8
right.thalamus.proper	ENSG00000160957	8	145736667	145743229	26.4118	3.93008e-11	V8
left.fusiform	ENSG00000113263	5	156569944	156682201	26.2266	4.06211e-11	V8
left.pallidum	ENSG00000213434	4	184404643	184405338	24.1524	4.39019e-11	V8
left.pars.opercularis	ENSG00000096088	6	41704449	41721847	25.2062	6.28702e-11	V8
right.paracentral	ENSG00000096088	6	41704449	41721847	25.0651	6.79475e-11	V8
left.pars.opercularis	ENSG00000143552	1	153965161	154127592	21.5476	9.19876e-11	V6
left.putamen	ENSG00000245888	16	27279526	27301813	24.2111	1.17955e-10	V8
right.precentral	ENSG00000096088	6	41704449	41721847	24.1604	1.24456e-10	V8
left.inferior.parietal	ENSG00000211952	14	106780513	106781017	23.1185	1.33859e-10	V8
right.transverse.temporal	ENSG00000267005	19	36664308	36664755	22.1146	1.4191e-10	V8
right.inferior.parietal	ENSG00000211952	14	106780513	106781017	22.9677	1.56256e-10	V8
X4th.ventricle	ENSG00000113263	5	156569944	156682201	23.7924	1.58487e-10	V8
right.precentral	ENSG00000188293	19	46733009	46734500	22.6556	2.09942e-10	V8
right.pars.orbitalis	ENSG00000263264	19	7413848	7448271	23.3653	2.31358e-10	V8
right.medial.orbitofrontal	ENSG00000108255	17	27573881	27581512	22.422	2.38522e-10	V8
left.amygdala	ENSG00000256019	12	11200931	11201855	21.5726	2.55151e-10	V8
left.pericalcarine	ENSG00000113263	5	156569944	156682201	23.1689	2.69391e-10	V8
right.basal.forebrain	ENSG00000235257	3	37786923	37903271	23.2227	2.71849e-10	V8
left.isthmus.cingulate	ENSG00000215841	11	72926043	72926958	21.7839	2.97397e-10	V8
right.caudal.anterior.cingulate	ENSG00000096088	6	41704449	41721847	23.0044	3.29329e-10	V8
right.rostral.anterior.cingulate	ENSG00000251536	12	130336753	130339489	21.873	3.48855e-10	V8
right.pars.triangularis	ENSG00000096088	6	41704449	41721847	22.8478	3.84877e-10	V8
right.hippocampus	ENSG00000118094	11	118528026	118550399	20.5624	4.39888e-10	V6
left.caudate	ENSG00000256268	12	65996649	66006777	20.905	4.43932e-10	V8
right.lingual	ENSG00000227398	3	47205987	47288091	22.7506	4.44352e-10	V8
right.putamen	ENSG00000245888	16	27279526	27301813	22.6009	4.97315e-10	V8
Brain.stem	ENSG00000113263	5	156569944	156682201	22.5502	5.02234e-10	V8
left.middle.temporal	ENSG00000245888	16	27279526	27301813	22.5814	5.05859e-10	V8
left.fusiform	ENSG00000108255	17	27573881	27581512	21.5792	5.54093e-10	V8
right.paracentral	ENSG00000132823	20	42825136	42839431	19.5944	5.80323e-10	V6
left.superior.frontal	ENSG00000256417	12	5399646	5492819	21.2703	7.1377e-10	V8
left.basal.forebrain	ENSG00000227398	3	47205987	47288091	22.2535	7.17611e-10	V8
left.medial.orbitofrontal	ENSG00000134339	11	18260770	18270190	22.1782	7.72264e-10	V8
right.precuneus	ENSG00000169676	4	9783258	9785632	20.2878	8.34817e-10	V8
right.rostral.anterior.cingulate	ENSG00000205579	14	81712638	81712907	21.0447	9.13401e-10	V8
left.lateral.occipital	ENSG00000113520	5	132009678	132018368	21.3082	9.20108e-10	V8
right.caudate	ENSG00000118094	11	118528026	118550399	19.6471	1.07085e-09	V6
right.cerebellum.exterior	ENSG00000231236	21	28731204	28820898	20.0421	1.17971e-09	V8
right.basal.forebrain	ENSG00000197487	19	56687389	56697144	20.7328	1.28895e-09	V8
right.precuneus	ENSG00000134539	12	10378657	10469850	19.044	1.44179e-09	V6
left.precentral	ENSG00000227398	3	47205987	47288091	21.5324	1.46697e-09	V8
left.postcentral	ENSG00000186152	19	55208383	55212683	20.5338	1.57244e-09	V8
CSF	ENSG00000160957	8	145736667	145743229	21.424	1.62664e-09	V8
right.lateral.occipital	ENSG00000130584	20	62375019	62462597	21.406	1.65522e-09	V8
left.entorhinal	ENSG00000160957	8	145736667	145743229	21.406	1.65522e-09	V8
left.amygdala	ENSG00000211778	14	22204434	22205264	19.7071	1.69868e-09	V8
right.inferior.temporal	ENSG00000143552	1	153965161	154127592	18.5223	1.71277e-09	V6
right.putamen	ENSG00000213434	4	184404643	184405338	20.443	1.72285e-09	V8
right.inferior.parietal	ENSG00000224459	1	16066546	16076391	19.8778	1.84636e-09	V8
right.entorhinal	ENSG00000215127	4	68926312	68929015	20.1795	1.89556e-09	V8
left.inferior.parietal	ENSG00000239040	4	56278803	56278905	20.2247	2.06976e-09	V8
right.ventral.DC	ENSG00000228097	9	5099560	5100229	20.0269	2.20803e-09	V8
left.lateral.occipital	ENSG00000213061	10	104597768	104605230	19.5046	2.27468e-09	V8
right.basal.forebrain	ENSG00000227077	17	18476045	18476415	20.0186	2.54371e-09	V8
white.matter	ENSG00000113263	5	156569944	156682201	20.8248	2.79064e-09	V8
left.accumbens.area	ENSG00000235257	3	37786923	37903271	20.7959	3.02685e-09	V8
right.pars.opercularis	ENSG00000263264	19	7413848	7448271	20.7267	3.14678e-09	V8
left.lingual	ENSG00000152894	6	128289924	128841870	20.7451	3.20208e-09	V8
left.posterior.cingulate	ENSG00000228262	2	34902646	34963298	19.6064	3.36193e-09	V8
left.parahippocampal	ENSG00000096088	6	41704449	41721847	20.6833	3.38733e-09	V8
left.pars.opercularis	ENSG00000172971	3	75668657	75673000	18.6932	3.40351e-09	V8
X3rd.ventricle	ENSG00000263264	19	7413848	7448271	20.5732	3.66076e-09	V8
left.inferior.lateral.ventricle	ENSG00000130584	20	62375019	62462597	20.5971	3.68567e-09	V8
right.superior.parietal	ENSG00000065371	3	123687368	123711025	18.9189	3.71617e-09	V8
left.supramarginal	ENSG00000242887	14	106330797	106330845	18.6644	3.78452e-09	V8
right.basal.forebrain	ENSG00000231475	14	106805209	106805716	18.7591	3.82316e-09	V8
cerebellar.vermal.lobules.I.V	ENSG00000217447	6	167760960	167761541	19.4701	3.85289e-09	V8
right.caudate	ENSG00000152894	6	128289924	128841870	20.5436	3.88948e-09	V8
left.lateral.occipital	ENSG00000152894	6	128289924	128841870	20.5269	3.95399e-09	V8
left.paracentral	ENSG00000247311	5	121464457	121490551	18.9206	4.48488e-09	V8
right.precentral	ENSG00000235257	3	37786923	37903271	20.3444	4.75249e-09	V8
right.inferior.temporal	ENSG00000083782	12	91357456	91398803	18.7851	4.78933e-09	V8
left.paracentral	ENSG00000134339	11	18260770	18270190	20.3242	4.83084e-09	V8
left.rostral.middle.frontal	ENSG00000152894	6	128289924	128841870	20.3279	4.83117e-09	V8
left.pars.triangularis	ENSG00000159184	17	46802125	46806540	19.3632	4.89822e-09	V8
left.basal.forebrain	ENSG00000134539	12	10378657	10469850	233.684	5.04735e-09	V6
right.rostral.middle.frontal	ENSG00000160957	8	145736667	145743229	20.223	5.3428e-09	V8
right.superior.temporal	ENSG00000245888	16	27279526	27301813	20.1896	5.42921e-09	V8
left.inferior.lateral.ventricle	ENSG00000227398	3	47205987	47288091	20.1391	5.80631e-09	V8
right.precuneus	ENSG00000230005	1	227931532	227934892	19.4187	5.98461e-09	V8
left.supramarginal	ENSG00000197067	1	248246936	248247898	18.9235	6.65442e-09	V8
left.caudate	ENSG00000226777	14	106383838	106391825	18.1226	6.93007e-09	V8
left.putamen	ENSG00000263264	19	7413848	7448271	19.9239	6.96301e-09	V8
right.pallidum	ENSG00000211904	14	106331409	106331460	18.2163	7.08648e-09	V8
left.paracentral	ENSG00000123064	12	113594979	113623284	17.9581	7.29664e-09	V8
right.precentral	ENSG00000186458	20	238377	241737	18.7366	8.02234e-09	V8
right.basal.forebrain	ENSG00000134539	12	10378657	10469850	17.2867	8.40659e-09	V6
right.paracentral	ENSG00000214563	6	58293965	58294939	18.9067	9.10891e-09	V8
X3rd.ventricle	ENSG00000229463	1	236002783	236003482	18.2367	9.17629e-09	V8
right.pars.opercularis	ENSG00000228318	21	42813321	42814669	18.9986	9.22956e-09	V8
left.basal.forebrain	ENSG00000261222	17	72595979	72603368	17.2881	9.40451e-09	V8
left.vessel	ENSG00000096088	6	41704449	41721847	19.6439	9.47859e-09	V8
right.inferior.parietal	ENSG00000169676	4	9783258	9785632	17.841	9.94686e-09	V8
left.cerebellum.exterior	ENSG00000117360	1	150293925	150325671	17.4025	1.00242e-08	V6
right.pallidum	ENSG00000151962	4	155702365	155749965	17.8602	1.07016e-08	V8
right.caudal.middle.frontal	ENSG00000159495	15	43568478	43594453	17.9702	1.13967e-08	V6
left.inferior.parietal	ENSG00000253957	14	106714360	106714821	18.6364	1.19337e-08	V8
right.precuneus	ENSG00000211952	14	106780513	106781017	18.6879	1.24659e-08	V8
right.middle.temporal	ENSG00000096088	6	41704449	41721847	19.3535	1.2635e-08	V8
left.hippocampus	ENSG00000113263	5	156569944	156682201	19.2808	1.29115e-08	V8
left.entorhinal	ENSG00000227032	10	98380634	98381464	17.8113	1.33053e-08	V8
Brain.stem	ENSG00000160957	8	145736667	145743229	19.2896	1.34496e-08	V8
right.transverse.temporal	ENSG00000229463	1	236002783	236003482	17.8397	1.38146e-08	V8
right.lingual	ENSG00000113263	5	156569944	156682201	19.1704	1.4412e-08	V8
left.putamen	ENSG00000213434	4	184404643	184405338	18.2361	1.56279e-08	V8
left.rostral.middle.frontal	ENSG00000231475	14	106805209	106805716	17.3678	1.5718e-08	V8
left.cerebellum.exterior	ENSG00000134339	11	18260770	18270190	19.068	1.67606e-08	V8
left.precentral	ENSG00000020181	8	37641709	37702414	18.3175	1.71148e-08	V8
left.ventral.DC	ENSG00000254760	19	51917552	51918219	18.0632	1.79545e-08	V8
left.inferior.temporal	ENSG00000249092	5	42892421	42892919	17.3147	1.90193e-08	V8
CSF	ENSG00000109471	4	123372625	123377880	18.1279	1.98279e-08	V8
right.paracentral	ENSG00000113520	5	132009678	132018368	18.1987	2.05051e-08	V8
cerebellar.vermal.lobules.I.V	ENSG00000227028	2	40013593	40482349	17.9192	2.07341e-08	V8
right.middle.temporal	ENSG00000163202	1	152551857	152552980	17.7268	2.08712e-08	V8
right.medial.orbitofrontal	ENSG00000236946	12	68429547	68430633	17.843	2.11483e-08	V8

## Sheet: readme
ID: ID of neuroimaging traits
ENSG: Gene ID
CHR: the chromosome the gene is on
P0/P1: the annotation boundaries of the gene on that chromosome
Test_score: the test statistics provided by UTMOST
P-value: the raw p-value of gene
Version: the version of GTEx reference panels that generates the significant result. If both v6 and v8 versions are significant, we reported the results and associated version that had the smaller p-value.
