# Supplementary material for: Transcriptome-wide association analysis of brain structures yields insights into pleiotropy with complex neuropsychiatric traits
Source: Nat Commun. 2021 May 17;12:2878. doi: 10.1038/s41467-021-23130-y (PMC8128893; doi:10.1038/s41467-021-23130-y)
Supplement: Supplementary file 2 — Supplementary Data 1-23 [file 41467_2021_23130_MOESM2_ESM.zip › supp_data/Supplementary_Data_23.xlsx]

## Sheet: GWAS_sample_size
Supplementary Data 23: Sample size of neuroimaging GWAS: UK Biobank, ADNI, HCP, PING, and PNC
Dataset	Sample size of ROI volumes	Sample size of DTI parameters
UK Biobank	19629	17706
ADNI	860	NA
HCP	334	319
PING	461	444
PNC	537	520

## Sheet: ENIGMA
Supplementary Data 23: Sample size of each neuroimaging trait in EIGMA GWAS
Dataset	ICV	MeanThalamus	MeanPutamen	MeanPallidum	MeanHippocampus	MeanCaudate	MeanAmygdala	MeanAccumbens
ENIGMA2 (GWAS of subcortical volumes) and the ENIGMA-CHARGE collaboration, 8 ROI volumes in total	11373	13193	13145	13142	13163	13171	13160	13112

## Sheet: ROI_volumes_ID
Supplementary Data 23: ID of the 101 regional brain volumes studied in the GWAS of UK Biobank, ADNI, HCP, PING, and PNC studies
ID	Name	Modality
left.caudal.anterior.cingulate	regional brain volumes in left caudal anterior cingulate	Structural MRI (T1)
left.caudal.middle.frontal	regional brain volumes in left caudal middle frontal	Structural MRI (T1)
left.cuneus	regional brain volumes in left cuneus	Structural MRI (T1)
left.entorhinal	regional brain volumes in left entorhinal	Structural MRI (T1)
left.fusiform	regional brain volumes in left fusiform	Structural MRI (T1)
left.inferior.parietal	regional brain volumes in left inferior parietal	Structural MRI (T1)
left.inferior.temporal	regional brain volumes in left inferior temporal	Structural MRI (T1)
left.isthmus.cingulate	regional brain volumes in left isthmus cingulate	Structural MRI (T1)
left.lateral.occipital	regional brain volumes in left lateral occipital	Structural MRI (T1)
left.lateral.orbitofrontal	regional brain volumes in left lateral orbitofrontal	Structural MRI (T1)
left.lingual	regional brain volumes in left lingual	Structural MRI (T1)
left.medial.orbitofrontal	regional brain volumes in left medial orbitofrontal	Structural MRI (T1)
left.middle.temporal	regional brain volumes in left middle temporal	Structural MRI (T1)
left.parahippocampal	regional brain volumes in left parahippocampal	Structural MRI (T1)
left.paracentral	regional brain volumes in left paracentral	Structural MRI (T1)
left.pars.opercularis	regional brain volumes in left opercularis	Structural MRI (T1)
left.pars.orbitalis	regional brain volumes in left orbitalis	Structural MRI (T1)
left.pars.triangularis	regional brain volumes in left pars triangularis	Structural MRI (T1)
left.pericalcarine	regional brain volumes in left pericalcarine	Structural MRI (T1)
left.postcentral	regional brain volumes in left postcentral	Structural MRI (T1)
left.posterior.cingulate	regional brain volumes in left posterior cingulate	Structural MRI (T1)
left.precentral	regional brain volumes in left precentral	Structural MRI (T1)
left.precuneus	regional brain volumes in left precuneus	Structural MRI (T1)
left.rostral.anterior.cingulate	regional brain volumes in left rostral anterior cingulate	Structural MRI (T1)
left.rostral.middle.frontal	regional brain volumes in left rostral middle frontal	Structural MRI (T1)
left.superior.frontal	regional brain volumes in left superior frontal	Structural MRI (T1)
left.superior.parietal	regional brain volumes in left superior parietal	Structural MRI (T1)
left.superior.temporal	regional brain volumes in left superior temporal	Structural MRI (T1)
left.supramarginal	regional brain volumes in left supramarginal	Structural MRI (T1)
left.transverse.temporal	regional brain volumes in left transverse temporal	Structural MRI (T1)
left.insula	regional brain volumes in left insula	Structural MRI (T1)
right.caudal.anterior.cingulate	regional brain volumes in right caudal anterior cingulate	Structural MRI (T1)
right.caudal.middle.frontal	regional brain volumes in right caudal middle frontal	Structural MRI (T1)
right.cuneus	regional brain volumes in right cuneus	Structural MRI (T1)
right.entorhinal	regional brain volumes in right entorhinal	Structural MRI (T1)
right.fusiform	regional brain volumes in right fusiform	Structural MRI (T1)
right.inferior.parietal	regional brain volumes in right inferior parietal	Structural MRI (T1)
right.inferior.temporal	regional brain volumes in right inferior temporal	Structural MRI (T1)
right.isthmus.cingulate	regional brain volumes in right isthmus cingulate	Structural MRI (T1)
right.lateral.occipital	regional brain volumes in right lateral occipital	Structural MRI (T1)
right.lateral.orbitofrontal	regional brain volumes in right lateral orbitofrontal	Structural MRI (T1)
right.lingual	regional brain volumes in right lingual	Structural MRI (T1)
right.medial.orbitofrontal	regional brain volumes in right medial orbitofrontal	Structural MRI (T1)
right.middle.temporal	regional brain volumes in right middle temporal	Structural MRI (T1)
right.parahippocampal	regional brain volumes in right parahippocampal	Structural MRI (T1)
right.paracentral	regional brain volumes in right paracentral	Structural MRI (T1)
right.pars.opercularis	regional brain volumes in right pars opercularis	Structural MRI (T1)
right.pars.orbitalis	regional brain volumes in right pars orbitalis	Structural MRI (T1)
right.pars.triangularis	regional brain volumes in right pars triangularis	Structural MRI (T1)
right.pericalcarine	regional brain volumes in right pericalcarine	Structural MRI (T1)
right.postcentral	regional brain volumes in right postcentral	Structural MRI (T1)
right.posterior.cingulate	regional brain volumes in right posterior cingulate	Structural MRI (T1)
right.precentral	regional brain volumes in right precentral	Structural MRI (T1)
right.precuneus	regional brain volumes in right precuneus	Structural MRI (T1)
right.rostral.anterior.cingulate	regional brain volumes in right rostral anterior cingulate	Structural MRI (T1)
right.rostral.middle.frontal	regional brain volumes in right rostral middle frontal	Structural MRI (T1)
right.superior.frontal	regional brain volumes in right superior frontal	Structural MRI (T1)
right.superior.parietal	regional brain volumes in right superior parietal	Structural MRI (T1)
right.superior.temporal	regional brain volumes in right superior temporal	Structural MRI (T1)
right.supramarginal	regional brain volumes in right supramarginal	Structural MRI (T1)
right.transverse.temporal	regional brain volumes in right transverse temporal	Structural MRI (T1)
right.insula	regional brain volumes in right insula	Structural MRI (T1)
cerebellar.vermal.lobules.I.V	regional brain volumes in cerebellar vermal lobules (I to V)	Structural MRI (T1)
cerebellar.vermal.lobules.VI.VII	regional brain volumes in cerebellar vermal lobules (VI and VII)	Structural MRI (T1)
cerebellar.vermal.lobules.VIII.X	regional brain volumes in cerebellar vermal lobules (VIII to X)	Structural MRI (T1)
left.basal.forebrain	regional brain volumes in left basal forebrain	Structural MRI (T1)
right.basal.forebrain	regional brain volumes in right basal forebrain	Structural MRI (T1)
Brain.stem	regional brain volumes in brain stem	Structural MRI (T1)
CSF	regional brain volumes in cerebrospinal fluid	Structural MRI (T1)
X3rd.ventricle	regional brain volumes in 3rd ventricle	Structural MRI (T1)
X4th.ventricle	regional brain volumes in 4th ventricle	Structural MRI (T1)
optic.chiasm	regional brain volumes in optic chiasm	Structural MRI (T1)
left.lateral.ventricle	regional brain volumes in left lateral ventricle	Structural MRI (T1)
left.inferior.lateral.ventricle	regional brain volumes in left inferior lateral ventricle	Structural MRI (T1)
left.cerebellum.exterior	regional brain volumes in left cerebellum exterior	Structural MRI (T1)
left.cerebellum.white.matter	regional brain volumes in white matter of left cerebellum	Structural MRI (T1)
left.thalamus.proper	regional brain volumes in left thalamus proper	Structural MRI (T1)
left.caudate	regional brain volumes in left caudate	Structural MRI (T1)
left.putamen	regional brain volumes in left putamen	Structural MRI (T1)
left.pallidum	regional brain volumes in left pallidum	Structural MRI (T1)
left.hippocampus	regional brain volumes in left hippocampus	Structural MRI (T1)
left.amygdala	regional brain volumes in left amygdala	Structural MRI (T1)
left.accumbens.area	regional brain volumes in left accumbens area	Structural MRI (T1)
left.ventral.DC	regional brain volumes in left ventral DC	Structural MRI (T1)
left.vessel	regional brain volumes in left vessel	Structural MRI (T1)
right.lateral.ventricle	regional brain volumes in right lateral ventricle	Structural MRI (T1)
right.inferior.lateral.ventricle	regional brain volumes in right inferior lateral ventricle	Structural MRI (T1)
right.cerebellum.exterior	regional brain volumes in right cerebellum exterior	Structural MRI (T1)
right.cerebellum.white.matter	regional brain volumes in white matter of right cerebellum	Structural MRI (T1)
right.thalamus.proper	regional brain volumes in right thalamus proper	Structural MRI (T1)
right.caudate	regional brain volumes in right caudate	Structural MRI (T1)
right.putamen	regional brain volumes in right putamen	Structural MRI (T1)
right.pallidum	regional brain volumes in right pallidum	Structural MRI (T1)
right.hippocampus	regional brain volumes in right hippocampus	Structural MRI (T1)
right.amygdala	regional brain volumes in right amygdala	Structural MRI (T1)
right.accumbens.area	regional brain volumes in right accumbens.area	Structural MRI (T1)
right.ventral.DC	regional brain volumes in right ventral.DC	Structural MRI (T1)
right.vessel	regional brain volumes in right vessel	Structural MRI (T1)
grey.matter	total grey matter volume	Structural MRI (T1)
white.matter	total white matter volume	Structural MRI (T1)
total.brain.volume	total brain volume	Structural MRI (T1)

## Sheet: DTI_parameters_ID
Supplementary Data 23: ID of the 110 DTI parameters studied in the GWAS of UK Biobank, HCP, PING, and PNC studies
ID	Name	Modality
ACR.FA	mean FA of anterior corona radiata	difussion MRI
ALIC.FA	mean FA of anterior limb of internal capsule	difussion MRI
Average.FA	average FA across all the 21 white matter tracts	difussion MRI
BCC.FA	mean FA of body of corpus callosum	difussion MRI
CGC.FA	mean FA of cingulum (cingulate gyrus)	difussion MRI
CGH.FA	mean FA of cingulum (hippocampus)	difussion MRI
CST.FA	mean FA of corticospinal tract	difussion MRI
EC.FA	mean FA of external capsule	difussion MRI
FX.FA	mean FA of fornix (column and body of fornix)	difussion MRI
FXST.FA	mean FA of fornix-stria terminalis	difussion MRI
GCC.FA	mean FA of genu of corpus callosum	difussion MRI
IFO.FA	mean FA of inferior fronto-occipital fasciculus	difussion MRI
PCR.FA	mean FA of posterior corona radiata	difussion MRI
PLIC.FA	mean FA of posterior limb of internal capsule	difussion MRI
PTR.FA	mean FA of posterior thalamic radiation (include optic radiation)	difussion MRI
RLIC.FA	mean FA of retrolenticular part of internal capsule	difussion MRI
SCC.FA	mean FA of splenium of corpus callosum	difussion MRI
SCR.FA	mean FA of superior corona radiata	difussion MRI
SFO.FA	mean FA of sperior fronto-occipital fasciculus (could be a part of anterior internal capsule)	difussion MRI
SLF.FA	mean FA of superior longitudinal fasciculus	difussion MRI
SS.FA	mean FA of sagittal stratum (include inferior longitidinal fasciculus and inferior fronto-occipital fasciculus)	difussion MRI
UNC.FA	mean AD of uncinate fasciculus	difussion MRI
ACR.AD	mean AD of anterior corona radiata	difussion MRI
ALIC.AD	mean AD of anterior limb of internal capsule	difussion MRI
Average.AD	average AD across all the 21 white matter tracts	difussion MRI
BCC.AD	mean AD of body of corpus callosum	difussion MRI
CGC.AD	mean AD of cingulum (cingulate gyrus)	difussion MRI
CGH.AD	mean AD of cingulum (hippocampus)	difussion MRI
CST.AD	mean AD of corticospinal tract	difussion MRI
EC.AD	mean AD of external capsule	difussion MRI
FX.AD	mean AD of fornix (column and body of fornix)	difussion MRI
FXST.AD	mean AD of fornix-stria terminalis	difussion MRI
GCC.AD	mean AD of genu of corpus callosum	difussion MRI
IFO.AD	mean AD of inferior fronto-occipital fasciculus	difussion MRI
PCR.AD	mean AD of posterior corona radiata	difussion MRI
PLIC.AD	mean AD of posterior limb of internal capsule	difussion MRI
PTR.AD	mean AD of posterior thalamic radiation (include optic radiation)	difussion MRI
RLIC.AD	mean AD of retrolenticular part of internal capsule	difussion MRI
SCC.AD	mean AD of splenium of corpus callosum	difussion MRI
SCR.AD	mean AD of superior corona radiata	difussion MRI
SFO.AD	mean AD of sperior fronto-occipital fasciculus (could be a part of anterior internal capsule)	difussion MRI
SLF.AD	mean AD of superior longitudinal fasciculus	difussion MRI
SS.AD	mean AD of sagittal stratum (include inferior longitidinal fasciculus and inferior fronto-occipital fasciculus)	difussion MRI
UNC.AD	mean AD of uncinate fasciculus	difussion MRI
ACR.MD	mean MD of anterior corona radiata	difussion MRI
ALIC.MD	mean MD of anterior limb of internal capsule	difussion MRI
Average.MD	average MD across all the 21 white matter tracts	difussion MRI
BCC.MD	mean MD of body of corpus callosum	difussion MRI
CGC.MD	mean MD of cingulum (cingulate gyrus)	difussion MRI
CGH.MD	mean MD of cingulum (hippocampus)	difussion MRI
CST.MD	mean MD of corticospinal tract	difussion MRI
EC.MD	mean MD of external capsule	difussion MRI
FX.MD	mean MD of fornix (column and body of fornix)	difussion MRI
FXST.MD	mean MD of fornix-stria terminalis	difussion MRI
GCC.MD	mean MD of genu of corpus callosum	difussion MRI
IFO.MD	mean MD of inferior fronto-occipital fasciculus	difussion MRI
PCR.MD	mean MD of posterior corona radiata	difussion MRI
PLIC.MD	mean MD of posterior limb of internal capsule	difussion MRI
PTR.MD	mean MD of posterior thalamic radiation (include optic radiation)	difussion MRI
RLIC.MD	mean MD of retrolenticular part of internal capsule	difussion MRI
SCC.MD	mean MD of splenium of corpus callosum	difussion MRI
SCR.MD	mean MD of superior corona radiata	difussion MRI
SFO.MD	mean MD of sperior fronto-occipital fasciculus (could be a part of anterior internal capsule)	difussion MRI
SLF.MD	mean MD of superior longitudinal fasciculus	difussion MRI
SS.MD	mean MD of sagittal stratum (include inferior longitidinal fasciculus and inferior fronto-occipital fasciculus)	difussion MRI
UNC.MD	mean MD of uncinate fasciculus	difussion MRI
ACR.MO	mean MO of anterior corona radiata	difussion MRI
ALIC.MO	mean MO of anterior limb of internal capsule	difussion MRI
Average.MO	average MO across all the 21 white matter tracts	difussion MRI
BCC.MO	mean MO of body of corpus callosum	difussion MRI
CGC.MO	mean MO of cingulum (cingulate gyrus)	difussion MRI
CGH.MO	mean MO of cingulum (hippocampus)	difussion MRI
CST.MO	mean MO of corticospinal tract	difussion MRI
EC.MO	mean MO of external capsule	difussion MRI
FX.MO	mean MO of fornix (column and body of fornix)	difussion MRI
FXST.MO	mean MO of fornix-stria terminalis	difussion MRI
GCC.MO	mean MO of genu of corpus callosum	difussion MRI
IFO.MO	mean MO of inferior fronto-occipital fasciculus	difussion MRI
PCR.MO	mean MO of posterior corona radiata	difussion MRI
PLIC.MO	mean MO of posterior limb of internal capsule	difussion MRI
PTR.MO	mean MO of posterior thalamic radiation (include optic radiation)	difussion MRI
RLIC.MO	mean MO of retrolenticular part of internal capsule	difussion MRI
SCC.MO	mean MO of splenium of corpus callosum	difussion MRI
SCR.MO	mean MO of superior corona radiata	difussion MRI
SFO.MO	mean MO of sperior fronto-occipital fasciculus (could be a part of anterior internal capsule)	difussion MRI
SLF.MO	mean MO of superior longitudinal fasciculus	difussion MRI
SS.MO	mean MO of sagittal stratum (include inferior longitidinal fasciculus and inferior fronto-occipital fasciculus)	difussion MRI
UNC.MO	mean MO of uncinate fasciculus	difussion MRI
ACR.RD	mean RD of anterior corona radiata	difussion MRI
ALIC.RD	mean RD of anterior limb of internal capsule	difussion MRI
Average.RD	average MO across all the 21 white matter tracts	difussion MRI
BCC.RD	mean RD of body of corpus callosum	difussion MRI
CGC.RD	mean RD of cingulum (cingulate gyrus)	difussion MRI
CGH.RD	mean RD of cingulum (hippocampus)	difussion MRI
CST.RD	mean RD of corticospinal tract	difussion MRI
EC.RD	mean RD of external capsule	difussion MRI
FX.RD	mean RD of fornix (column and body of fornix)	difussion MRI
FXST.RD	mean RD of fornix-stria terminalis	difussion MRI
GCC.RD	mean RD of genu of corpus callosum	difussion MRI
IFO.RD	mean RD of inferior fronto-occipital fasciculus	difussion MRI
PCR.RD	mean RD of posterior corona radiata	difussion MRI
PLIC.RD	mean RD of posterior limb of internal capsule	difussion MRI
PTR.RD	mean RD of posterior thalamic radiation (include optic radiation)	difussion MRI
RLIC.RD	mean RD of retrolenticular part of internal capsule	difussion MRI
SCC.RD	mean RD of splenium of corpus callosum	difussion MRI
SCR.RD	mean RD of superior corona radiata	difussion MRI
SFO.RD	mean RD of sperior fronto-occipital fasciculus (could be a part of anterior internal capsule)	difussion MRI
SLF.RD	mean RD of superior longitudinal fasciculus	difussion MRI
SS.RD	mean RD of sagittal stratum (include inferior longitidinal fasciculus and inferior fronto-occipital fasciculus)	difussion MRI
UNC.RD	mean RD of uncinate fasciculus	difussion MRI

## Sheet: DTI_parameters
DTI parameter	Full name	Description
FA	fractional anisotropy	a summary measure of WM integrity
MD	mean diusivities	magnitude of absolute directionality
AD	axial diusivities	eigenvalue of the principal diusion direction
RD	radial diusivities	average of the eigenvalues of the two secondary directions
MO	mode of anisotropy	third moment of the tensor

## Sheet: White_matter_tracts
ID	Full Name
ACR	Anterior corona radiata
ALIC	Anterior limb of internal capsule
Average	Average across all tracts
BCC	Body of corpus callosum
CGC	Cingulum (cingulate gyrus)
CGH	Cingulum (hippocampus)
CST	Corticospinal tract
EC	External capsule
FX	Fornix (column and body of fornix)
FXST	Fornix (cres) / Stria terminalis (can not be resolved with current resolution)
GCC	Genu of corpus callosum
IFO	Inferior fronto-occipital fasciculus
PCR	Posterior corona radiata
PLIC	Posterior limb of internal capsule
PTR	Posterior thalamic radiation (include optic radiation)
RLIC	Retrolenticular part of internal capsule
SCC	Splenium of corpus callosum
SCR	Superior corona radiata
SFO	Superior fronto-occipital fasciculus (could be a part of anterior internal capsule)
SLF	Superior longitudinal fasciculus
SS	Sagittal stratum (include inferior longitidinal fasciculus and inferior fronto-occipital fasciculus)
UNC	Uncinate fasciculus
