# Supplementary material for: Transcriptome-wide association analysis of brain structures yields insights into pleiotropy with complex neuropsychiatric traits
Source: Nat Commun. 2021 May 17;12:2878. doi: 10.1038/s41467-021-23130-y (PMC8128893; doi:10.1038/s41467-021-23130-y)
Supplement: Supplementary file 2 — Supplementary Data 1-23 [file 41467_2021_23130_MOESM2_ESM.zip › supp_data/Supplementary_Data_9.xlsx]

## Sheet: Supp_Data9
Supplementary Data 9: The most significant GWAS variant-level signal corresponding to the gene-trait associations discovered in UKB cross-tissue TWAS analysis of 211 neuroimaging traits (n=19,629 subjects for ROI volumes and 17,706 for DTI parameters)
ID	Gene	ENSG	Test_score	P_value	CHR	P0	P1	gwas_snp_1MB	gwas_p_value_1MB	gwas_snp_bp_1MB
SCC.RD	PCDHGC5	ENSG00000240764	31.1818	1.3e-14	5	140868808	140892546	rs12517200	1.877e-20	140019921
GCC.RD	CRHR1	ENSG00000120088	30.4894	2.62013e-14	17	43699267	43913194	17:44338782_AT_A	1.257e-10	44338782
SCC.FA	PCDHGA1	ENSG00000204956	30.5972	2.72e-14	5	140710252	140892546	rs3776089	3.552e-31	139727260
SCC.RD	PCDHGA1	ENSG00000204956	30.5972	2.72e-14	5	140710252	140892546	rs3776089	1.667e-27	139727260
right.amygdala	RAD51AP1	ENSG00000111247	30.9064	3.65e-14	12	4647950	4669214	rs11062908	3.041e-17	4005222
SCC.RD	XRCC4	ENSG00000152422	30.4074	4.05e-14	5	82373317	82649606	5:82861251_TGAGA_T	6.589e-32	82861251
PLIC.MO	ETV2	ENSG00000105672	27.2734	4.26326e-14	19	36132647	36135773	rs23595	1.286e-10	36204831
grey.matter	TREH	ENSG00000118094	30.1446	4.46e-14	11	118528026	118550399	rs498872	6.322e-05	118477367
Average.RD	CRHR1	ENSG00000120088	29.7952	4.70735e-14	17	43699267	43913194	17:44338782_AT_A	6.945e-11	44338782
SCR.MD	ZKSCAN4	ENSG00000187626	29.4562	6.13e-14	6	28212401	28227011	6:28713950_AAT_A	1.443e-11	28713950
Average.MD	CRHR1	ENSG00000120088	29.4989	6.31717e-14	17	43699267	43913194	17:44338782_AT_A	1.469e-10	44338782
Average.MD	XRCC4	ENSG00000152422	29.7653	6.94e-14	5	82373317	82649606	rs10052710	1.234e-37	82860025
left.amygdala	RAD51AP1	ENSG00000111247	30.2132	7.19e-14	12	4647950	4669214	rs11062908	2.189e-16	4005222
Average.RD	XRCC4	ENSG00000152422	29.6586	7.37e-14	5	82373317	82649606	rs10052710	3.06e-37	82860025
left.insula	EFCAB5	ENSG00000176927	29.3537	7.78e-14	17	28256218	28435470	rs3110494	5.399e-14	27976597
PCR.MD	XRCC4	ENSG00000152422	29.5003	9.27e-14	5	82373317	82649606	rs10052710	3.274e-28	82860025
right.insula	CORO6	ENSG00000167549	28.8683	9.63e-14	17	27941774	27949925	rs3110494	2.501e-12	27976597
right.hippocampus	TBC1D30	ENSG00000111490	30.4987	1.15e-13	12	65174589	65274812	rs17178006	6.044e-35	65718299
SCC.FA	NKAPL	ENSG00000189134	29.4985	1.22e-13	6	28227098	28228736	rs2893928	2.19e-09	27738430
left.hippocampus	KCNH7	ENSG00000184611	29.0126	1.28453e-13	2	163227917	163695240	2:162845572_CA_C	5.949e-12	162845572
SCC.RD	NKAPL	ENSG00000189134	29.434	1.29e-13	6	28227098	28228736	rs2893928	1.638e-09	27738430
ACR.RD	CRHR1	ENSG00000120088	28.7133	1.4877e-13	17	43699267	43913194	17:44338782_AT_A	2.247e-09	44338782
right.putamen	DCC	ENSG00000187323	28.4868	1.85629e-13	18	49866542	51057784	rs6508230	8.585e-18	50884924
EC.MO	TREH	ENSG00000118094	28.5797	1.94e-13	11	118528026	118550399	rs17552226	5.63e-06	118927907
GCC.MD	CD14	ENSG00000170458	29.6216	2.06e-13	5	140011313	140013286	rs4150221	2.338e-15	139719991
ALIC.RD	CRHR1	ENSG00000120088	28.6008	2.11e-13	17	43699267	43913194	rs147431626	4.375e-13	44335635
SCR.MD	CRHR1	ENSG00000120088	28.3714	2.11831e-13	17	43699267	43913194	17:44289832_A_G	1.196e-08	44289832
ACR.MD	XRCC4	ENSG00000152422	28.692	2.12e-13	5	82373317	82649606	rs10052710	2.316e-32	82860025
X4th.ventricle	FOXD2	ENSG00000186564	29.0644	2.39e-13	1	47901689	47906363	rs6658111	2.688e-19	47980916
SCC.FA	ZKSCAN4	ENSG00000187626	28.017	2.51e-13	6	28212401	28227011	rs2893928	2.19e-09	27738430
FXST.RD	CRHR1	ENSG00000120088	28.1745	2.58349e-13	17	43699267	43913194	rs2696457	5.914e-12	44284057
CSF	AC116366.1	ENSG00000202533	27.7749	2.87437e-13	5	131803839	131803949	5:131665166_CT_C	2.025e-08	131665166
PLIC.FA	UPK1A	ENSG00000105668	27.7172	2.99649e-13	19	36157715	36169367	rs2242522	4.085e-12	36228954
left.putamen	WDHD1	ENSG00000198554	27.6826	3e-13	14	55405668	55493823	rs8017172	7.035e-37	56199048
SCC.FA	ZNF165	ENSG00000197279	27.7966	3.15e-13	6	28048753	28057341	rs2893928	2.19e-09	27738430
BCC.MO	FOXF1	ENSG00000103241	28.062	3.26e-13	16	86544133	86548076	rs4843552	9.533e-18	87233516
left.hippocampus	XPOT	ENSG00000184575	28.7761	3.54e-13	12	64798130	64844907	rs17178006	6.461e-35	65718299
X4th.ventricle	LINC01389	ENSG00000225762	28.0691	3.94795e-13	1	47846600	47874149	rs6658111	2.688e-19	47980916
left.insula	SLC6A4	ENSG00000108576	28.7735	3.97793e-13	17	28521337	28563020	rs3110494	5.399e-14	27976597
SCC.RD	ZNF602P	ENSG00000219392	27.7805	4.46532e-13	6	28083406	28084329	rs2893928	1.638e-09	27738430
Average.RD	EIF4EBP3	ENSG00000243056	28.6462	4.88e-13	5	139927251	139929163	rs4150221	4.629e-11	139719991
CST.MD	SUPT3H	ENSG00000196284	27.8179	5e-13	6	44777054	45345690	rs5875893	1.517e-14	44781313
ALIC.RD	NSF	ENSG00000073969	28.8467	5.42122e-13	17	44668035	44834830	rs147431626	4.375e-13	44335635
right.cerebellum.white.matter	CCDC53	ENSG00000120860	28.4264	5.45342e-13	12	102406705	102455927	rs11111094	6.081e-28	102328806
PCR.MD	ZKSCAN4	ENSG00000187626	27.057	6.59e-13	6	28212401	28227011	rs3129787	4.91e-12	29048689
right.putamen	FOXS1	ENSG00000179772	27.1155	6.62692e-13	20	30432103	30433420	rs6121038	2.322e-14	30254773
SCC.FA	CCDC157	ENSG00000187860	27.2259	6.85341e-13	22	30752624	30774647	rs2267161	4.548e-13	30953295
RLIC.MD	ZKSCAN4	ENSG00000187626	26.9686	7.19e-13	6	28212401	28227011	rs3129119	1.404e-09	29102861
left.pallidum	MED8	ENSG00000159479	28.4108	7.62e-13	1	43849588	43855479	rs3120124	4.828e-11	43764165
right.precuneus	PIPOX	ENSG00000179761	28.5969	7.68607e-13	17	27277531	27384234	17:27953390_TG_T	1.265e-12	27953390
right.hippocampus	PCMT1	ENSG00000120265	26.9399	7.7e-13	6	150070579	150132556	rs202138115	4.706e-11	149971766
ALIC.FA	CRHR1	ENSG00000120088	26.9937	8.52873e-13	17	43699267	43913194	rs62062797	5.44e-11	44027366
ALIC.MD	MAPT	ENSG00000186868	28.109	8.94e-13	17	43971748	44105700	rs537920412	1.687e-13	43681149
GCC.FA	CRHR1	ENSG00000120088	26.9411	8.99836e-13	17	43699267	43913194	rs10445367	1.148e-09	43932798
ALIC.RD	AC005829.1	ENSG00000261575	26.854	9.21263e-13	17	44344403	44346060	rs147431626	4.375e-13	44335635
right.pallidum	STX6	ENSG00000135823	27.3481	9.23e-13	1	180941861	180992047	rs6684455	6.453e-11	181016529
right.cerebellum.white.matter	GNPTAB	ENSG00000111670	26.2828	9.24483e-13	12	102139275	102224716	rs11111094	6.081e-28	102328806
right.precentral	THBS1	ENSG00000137801	28.3445	9.9e-13	15	39873280	39891667	rs2033939	2.03e-79	39633904
left.pallidum	LGALS9B	ENSG00000170298	26.4059	1.02762e-12	17	20352708	20370852	rs191865	6.294e-11	19857942
BCC.FA	EIF4EBP3	ENSG00000243056	27.6614	1.05e-12	5	139927251	139929163	rs4150221	3.788e-11	139719991
right.precuneus	SSH2	ENSG00000141298	27.4839	1.05271e-12	17	27952956	28257294	17:27953390_TG_T	1.265e-12	27953390
left.putamen	DEFB124	ENSG00000180383	27.0038	1.06e-12	20	30053309	30064560	rs6121038	1.483e-13	30254773
left.caudate	SLX1B	ENSG00000181625	26.9757	1.07958e-12	16	29465822	29469540	rs62037364	6.632e-09	28868695
SCC.FA	OR2B6	ENSG00000124657	27.1501	1.08e-12	6	27925019	27925960	rs2893928	2.19e-09	27738430
total.brain.volume	ARHGAP27	ENSG00000159314	26.4937	1.17e-12	17	43471275	43511787	rs118087478	7.738e-14	44051589
left.ventral.DC	MRPL1	ENSG00000169288	27.7807	1.28e-12	4	78783674	78873944	rs9654194	8.292e-11	78728697
GCC.FA	POLR2F	ENSG00000100142	26.2635	1.37057e-12	22	38348614	38437922	rs1004763	6.604e-10	38474952
left.pallidum	DEFB124	ENSG00000180383	27.0501	1.38423e-12	20	30053309	30064560	rs6121038	3.294e-15	30254773
left.cerebellum.white.matter	GNPTAB	ENSG00000111670	25.6878	1.65523e-12	12	102139275	102224716	rs11111094	3.851e-31	102328806
total.brain.volume	CRHR1	ENSG00000120088	26.336	1.65734e-12	17	43699267	43913194	rs118087478	7.738e-14	44051589
GCC.FA	SLC35A4	ENSG00000176087	26.2126	1.81e-12	5	139944041	139948688	rs4150197	6.844e-16	139726292
SLF.MD	CRHR1	ENSG00000120088	26.2149	1.86873e-12	17	43699267	43913194	17:44338782_AT_A	9.112e-09	44338782
ALIC.FA	ARHGAP27	ENSG00000159314	26.0379	1.87e-12	17	43471275	43511787	rs62062797	5.44e-11	44027366
FXST.RD	PLEKHM1	ENSG00000225190	26.0187	2.01e-12	17	43513266	43568115	rs2696457	5.914e-12	44284057
ALIC.MD	CRHR1	ENSG00000120088	26.302	2.16e-12	17	43699267	43913194	rs537920412	1.687e-13	43681149
right.hippocampus	LATS1	ENSG00000131023	26.1485	2.19e-12	6	149979289	150039392	rs202138115	4.706e-11	149971766
Average.RD	ZKSCAN4	ENSG00000187626	25.8697	2.21e-12	6	28212401	28227011	rs3129171	2.274e-11	29155749
FX.MD	FOXF1	ENSG00000103241	26.1955	2.23e-12	16	86544133	86548076	rs12149643	1.546e-15	87231499
right.putamen	ANKRD42	ENSG00000137494	25.6253	2.41e-12	11	82904781	82971736	rs1228632	5.5e-11	83325114
left.putamen	FOXS1	ENSG00000179772	25.6045	2.41018e-12	20	30432103	30433420	rs6121038	1.483e-13	30254773
CST.MD	TREH	ENSG00000118094	25.8194	2.77e-12	11	118528026	118550399	rs117851807	9.038e-05	117709625
X3rd.ventricle	GNA12	ENSG00000146535	25.83	2.82e-12	7	2767746	2883958	rs368699386	2.065e-13	2803883
total.brain.volume	LRRC37A	ENSG00000176681	25.6077	2.91e-12	17	44370099	44415160	rs118087478	7.738e-14	44051589
ALIC.RD	MAPT	ENSG00000186868	26.475	3.3e-12	17	43971748	44105700	rs147431626	4.375e-13	44335635
FX.AD	FOXF1	ENSG00000103241	25.7587	3.49e-12	16	86544133	86548076	rs12149643	3.823e-15	87231499
X4th.ventricle	FOXE3	ENSG00000186790	24.6869	3.58558e-12	1	47881744	47883723	rs6658111	2.688e-19	47980916
GCC.MD	AC005670.1	ENSG00000261886	40.6715	3.63809e-12	17	44994136	45000400	17:44338782_AT_A	4.156e-11	44338782
EC.MD	AC005670.1	ENSG00000261886	36.2026	3.63831e-12	17	44994136	45000400	17:44212525_GA_G	9.426e-11	44212525
ALIC.MD	AC005670.1	ENSG00000261886	35.7056	3.63842e-12	17	44994136	45000400	rs373582551	1.873e-13	44269676
ALIC.RD	AC005670.1	ENSG00000261886	34.1481	3.63931e-12	17	44994136	45000400	rs147431626	4.375e-13	44335635
GCC.RD	AC005670.1	ENSG00000261886	34.0376	3.63931e-12	17	44994136	45000400	17:44338782_AT_A	1.257e-10	44338782
left.caudate	CRYBA1	ENSG00000108255	32.5852	3.64497e-12	17	27573881	27581512	rs6505079	3.489e-05	26718177
ALIC.FA	AC005670.1	ENSG00000261886	30.5856	3.67417e-12	17	44994136	45000400	rs62062797	5.44e-11	44027366
PLIC.MO	C19orf55	ENSG00000167595	25.8434	3.78e-12	19	36249044	36261930	rs23595	1.286e-10	36204831
right.putamen	MYLK2	ENSG00000101306	25.7063	3.86335e-12	20	30407111	30422492	rs6121038	2.322e-14	30254773
Average.MD	AC005670.1	ENSG00000261886	28.3444	3.97693e-12	17	44994136	45000400	17:44338782_AT_A	1.469e-10	44338782
Average.RD	AC005670.1	ENSG00000261886	28.1404	4.05354e-12	17	44994136	45000400	17:44338782_AT_A	6.945e-11	44338782
right.precuneus	CPD	ENSG00000108582	26.2103	4.30556e-12	17	28705923	28797007	17:27953390_TG_T	1.265e-12	27953390
left.pallidum	HM13	ENSG00000101294	26.5582	4.34e-12	20	30102231	30157370	rs6121038	3.294e-15	30254773
PTR.RD	ZKSCAN4	ENSG00000187626	25.1878	4.48e-12	6	28212401	28227011	rs3129787	4.138e-11	29048689
left.putamen	AC090666.1	ENSG00000264296	160.495	4.54647e-12	18	51668503	51668947	rs6508230	3.548e-18	50884924
right.putamen	AC090666.1	ENSG00000264296	167.772	4.54647e-12	18	51668503	51668947	rs6508230	8.585e-18	50884924
GCC.RD	SLC35A4	ENSG00000176087	25.193	5.19e-12	5	139944041	139948688	rs4150197	3.971e-17	139726292
right.putamen	COX4I2	ENSG00000131055	24.4622	5.27889e-12	20	30225691	30232809	rs6121038	2.322e-14	30254773
left.putamen	COX4I2	ENSG00000131055	24.4611	5.28289e-12	20	30225691	30232809	rs6121038	1.483e-13	30254773
left.putamen	MYLK2	ENSG00000101306	25.2669	5.51048e-12	20	30407111	30422492	rs6121038	1.483e-13	30254773
BCC.FA	PICK1	ENSG00000100151	24.7627	5.52e-12	22	38452318	38471708	rs5756894	7.8e-10	38450136
Average.MO	TREH	ENSG00000118094	25.0451	5.83e-12	11	118528026	118550399	11:117913993_AT_A	0.0001398	117913993
GCC.FA	AC005670.1	ENSG00000261886	26.4767	5.83056e-12	17	44994136	45000400	17:44338782_AT_A	1.804e-09	44338782
CGH.AD	TREH	ENSG00000118094	25.0132	6.02e-12	11	118528026	118550399	rs78667446	0.0004329	117590919
left.hippocampus	TBC1D30	ENSG00000111490	26.4475	6.03e-12	12	65174589	65274812	rs17178006	6.461e-35	65718299
Average.AD	XRCC4	ENSG00000152422	25.4181	6.11e-12	5	82373317	82649606	rs10052710	5.601e-28	82860025
SCC.FA	POLR2F	ENSG00000100142	24.7604	6.51423e-12	22	38348614	38437922	rs2018980	5.546e-11	38450620
SLF.AD	ARHGAP27	ENSG00000159314	24.8367	6.56e-12	17	43471275	43511787	17:44338782_AT_A	4.849e-11	44338782
CGC.MD	ARHGAP27	ENSG00000159314	26.2765	6.94989e-12	17	43471275	43511787	17:44338782_AT_A	1.318e-10	44338782
total.brain.volume	AC005670.1	ENSG00000261886	26.061	6.96032e-12	17	44994136	45000400	rs118087478	7.738e-14	44051589
right.insula	EFCAB5	ENSG00000176927	24.4137	6.97e-12	17	28256218	28435470	rs3110494	2.501e-12	27976597
ACR.MD	AC005670.1	ENSG00000261886	26.0539	6.98408e-12	17	44994136	45000400	17:44338782_AT_A	1.876e-10	44338782
GCC.RD	HGH1	ENSG00000235173	25.9903	7.17604e-12	8	145192672	145195746	rs11777835	1.189e-09	144986103
CSF	IL4	ENSG00000113520	75.4432	7.27607e-12	5	132009678	132018368	5:131665166_CT_C	2.025e-08	131665166
X4th.ventricle	IL4	ENSG00000113520	41.9445	7.27618e-12	5	132009678	132018368	rs72789387	5.475e-07	131428547
right.putamen	LGALS3	ENSG00000131981	24.334	7.37e-12	14	55590828	55612126	rs8014725	1.012e-39	56186953
Average.FA	XRCC4	ENSG00000152422	25.1688	7.9e-12	5	82373317	82649606	rs35544841	1.677e-32	82862328
right.pallidum	HM13	ENSG00000101294	25.8118	8.04e-12	20	30102231	30157370	rs6121038	2.252e-16	30254773
left.caudate	ATP2A1-AS1	ENSG00000260442	24.7894	8.04234e-12	16	28890278	28891241	rs62037364	6.632e-09	28868695
ACR.RD	POLR2F	ENSG00000100142	24.5544	8.06333e-12	22	38348614	38437922	rs1004763	2.865e-08	38474952
SLF.AD	LRRC37A	ENSG00000176681	24.3514	8.12e-12	17	44370099	44415160	17:44338782_AT_A	4.849e-11	44338782
left.cuneus	TWIST1	ENSG00000122691	25.0182	8.14e-12	7	19060614	19157295	rs12536836	2.332e-07	18881075
left.insula	ERAL1	ENSG00000132591	25.7036	8.31957e-12	17	27181956	27188085	rs3110494	5.399e-14	27976597
ALIC.MD	WNT3	ENSG00000108379	24.7693	8.80729e-12	17	44839872	44910520	rs373582551	1.873e-13	44269676
total.brain.volume	PLEKHM1	ENSG00000225190	24.431	9.08e-12	17	43513266	43568115	rs118087478	7.738e-14	44051589
left.hippocampus	LINC02454	ENSG00000256268	237.812	9.09206e-12	12	65996649	66006777	rs17178006	6.461e-35	65718299
right.hippocampus	LINC02454	ENSG00000256268	278.379	9.09206e-12	12	65996649	66006777	rs17178006	6.044e-35	65718299
ALIC.RD	ARHGAP27	ENSG00000159314	25.9273	9.26048e-12	17	43471275	43511787	rs147431626	4.375e-13	44335635
Average.MD	EIF4EBP3	ENSG00000243056	24.9416	9.56e-12	5	139927251	139929163	rs4150221	3.997e-11	139719991
SLF.MD	XRCC4	ENSG00000152422	24.9218	1.02e-11	5	82373317	82649606	rs10052710	9.261e-24	82860025
FX.AD	TMEM190	ENSG00000160472	25.4175	1.04e-11	19	55888204	55889612	rs11666276	1.7e-10	55886192
ALIC.FA	AC005829.1	ENSG00000261575	23.8176	1.06279e-11	17	44344403	44346060	rs62062797	5.44e-11	44027366
right.precuneus	EFCAB5	ENSG00000176927	243.908	1.07e-11	17	28256218	28435470	17:27953390_TG_T	1.265e-12	27953390
left.hippocampus	HMGA2	ENSG00000149948	346.574	1.08495e-11	12	66217911	66360075	rs17178006	6.461e-35	65718299
right.hippocampus	HMGA2	ENSG00000149948	346.574	1.08495e-11	12	66217911	66360075	rs17178006	6.044e-35	65718299
right.putamen	DEFB124	ENSG00000180383	24.6906	1.09e-11	20	30053309	30064560	rs6121038	2.322e-14	30254773
right.hippocampus	RPSAP52	ENSG00000241749	112.22	1.09158e-11	12	66151800	66220754	rs17178006	6.044e-35	65718299
left.hippocampus	RPSAP52	ENSG00000241749	110.284	1.09174e-11	12	66151800	66220754	rs17178006	6.461e-35	65718299
EC.RD	AC005670.1	ENSG00000261886	25.2702	1.09639e-11	17	44994136	45000400	rs796613028	4.673e-08	44114090
CGC.MD	LRRC37A	ENSG00000176681	23.9638	1.12e-11	17	44370099	44415160	17:44338782_AT_A	1.318e-10	44338782
FX.RD	FOXF1	ENSG00000103241	24.5956	1.14e-11	16	86544133	86548076	rs12149643	2.399e-15	87231499
left.supramarginal	AC005670.1	ENSG00000261886	25.1726	1.17149e-11	17	44994136	45000400	rs2435211	1.325e-05	44063244
IFO.AD	WNT3	ENSG00000108379	24.8104	1.19e-11	17	44839872	44910520	rs112665297	1.24e-11	44348634
right.superior.frontal	AC005670.1	ENSG00000261886	25.0984	1.23597e-11	17	44994136	45000400	rs2471737	4.145e-05	44070583
GCC.MD	ARHGAP27	ENSG00000159314	25.5616	1.25462e-11	17	43471275	43511787	17:44338782_AT_A	4.156e-11	44338782
total.brain.volume	FAM215B	ENSG00000232300	259.94	1.26651e-11	17	44636196	44640161	rs118087478	7.738e-14	44051589
left.pallidum	HCK	ENSG00000101336	266.024	1.27e-11	20	30639991	30689659	rs6121038	3.294e-15	30254773
right.pallidum	HCK	ENSG00000101336	289.223	1.27e-11	20	30639991	30689659	rs6121038	2.252e-16	30254773
ALIC.MD	NSF	ENSG00000073969	24.8443	1.27277e-11	17	44668035	44834830	rs537920412	1.687e-13	43681149
white.matter	RXFP4	ENSG00000173080	24.6631	1.27752e-11	1	155911480	155912625	rs4971088	1.009e-08	155142883
PTR.MD	XRCC4	ENSG00000152422	24.685	1.3e-11	5	82373317	82649606	rs10052710	1.391e-36	82860025
PLIC.FA	ZNF461	ENSG00000197808	24.3229	1.34e-11	19	37128094	37157755	rs2242522	4.085e-12	36228954
left.hippocampus	AHCTF1P1	ENSG00000226121	23.5713	1.43849e-11	2	162357396	162364216	2:162845572_CA_C	5.949e-12	162845572
left.caudate	THNSL1	ENSG00000185875	24.0676	1.44e-11	10	25305587	25315593	rs4748994	1.665e-10	25300609
GCC.MD	MAPT	ENSG00000186868	24.6594	1.45e-11	17	43971748	44105700	17:44338782_AT_A	4.156e-11	44338782
right.pallidum	DEFB124	ENSG00000180383	191.916	1.46e-11	20	30053309	30064560	rs6121038	2.252e-16	30254773
EC.MD	CRHR1	ENSG00000120088	24.1654	1.47877e-11	17	43699267	43913194	17:44212525_GA_G	9.426e-11	44212525
right.middle.temporal	JPH3	ENSG00000154118	24.3492	1.52e-11	16	87635441	87731762	rs28411862	4.225e-08	88325560
X4th.ventricle	IL5	ENSG00000113525	25.0839	1.52042e-11	5	131877136	131892530	rs72789387	5.475e-07	131428547
left.putamen	DUSP15	ENSG00000149599	23.8376	1.57396e-11	20	30435440	30458550	rs6121038	1.483e-13	30254773
ACR.RD	XRCC4	ENSG00000152422	24.4382	1.68e-11	5	82373317	82649606	rs10052710	1.703e-29	82860025
SCC.FA	ZNF192P1	ENSG00000226314	24.1179	1.68472e-11	6	28129559	28137372	rs2893928	2.19e-09	27738430
ACR.FA	POLR2F	ENSG00000100142	23.8407	1.69427e-11	22	38348614	38437922	rs5756894	3.836e-09	38450136
right.hippocampus	ZC3H12D	ENSG00000178199	23.8965	1.77e-11	6	149768794	149806197	rs202138115	4.706e-11	149971766
BCC.MO	AMZ1	ENSG00000174945	444.318	1.79e-11	7	2719156	2815134	rs7784066	5.707e-16	2819727
left.lateral.ventricle	AMZ1	ENSG00000174945	343.593	1.8e-11	7	2719156	2815134	rs368699386	1.099e-15	2803883
ACR.MD	CRHR1	ENSG00000120088	213.665	1.81866e-11	17	43699267	43913194	17:44338782_AT_A	1.876e-10	44338782
GCC.MD	CRHR1	ENSG00000120088	213.602	1.8187e-11	17	43699267	43913194	17:44338782_AT_A	4.156e-11	44338782
CGC.MD	CRHR1	ENSG00000120088	200.183	1.81877e-11	17	43699267	43913194	17:44338782_AT_A	1.318e-10	44338782
left.putamen	DCC	ENSG00000187323	138.228	1.81977e-11	18	49866542	51057784	rs6508230	3.548e-18	50884924
left.insula	CORO6	ENSG00000167549	246.746	1.82e-11	17	27941774	27949925	rs3110494	5.399e-14	27976597
right.precuneus	CORO6	ENSG00000167549	233.212	1.82e-11	17	27941774	27949925	17:27953390_TG_T	1.265e-12	27953390
right.putamen	DLGAP5	ENSG00000126787	172.204	1.82e-11	14	55614830	55658396	rs8014725	1.012e-39	56186953
left.putamen	DLGAP5	ENSG00000126787	162.997	1.84e-11	14	55614830	55658396	rs8017172	7.035e-37	56199048
RLIC.RD	ZKSCAN4	ENSG00000187626	23.8158	1.86e-11	6	28212401	28227011	rs3129171	3.424e-09	29155749
ALIC.MD	RPS7P11	ENSG00000213326	24.1311	1.86442e-11	17	44798948	44799533	rs373582551	1.873e-13	44269676
right.lateral.ventricle	GNA12	ENSG00000146535	24.7261	1.8918e-11	7	2767746	2883958	rs529794364	1.005e-13	2791033
left.cerebellum.white.matter	CCDC53	ENSG00000120860	22.9532	1.92e-11	12	102406705	102455927	rs11111094	3.851e-31	102328806
right.precuneus	GIT1	ENSG00000108262	25.0923	1.92e-11	17	27900487	27921072	17:27953390_TG_T	1.265e-12	27953390
SLF.RD	ZKSCAN4	ENSG00000187626	23.7684	1.95e-11	6	28212401	28227011	rs3129119	2.906e-11	29102861
ALIC.RD	RPS7P11	ENSG00000213326	24.0807	1.96456e-11	17	44798948	44799533	rs147431626	4.375e-13	44335635
right.hippocampus	LINC02425	ENSG00000256259	6.70834	1.96855e-11	12	66421505	66424846	rs17178006	6.044e-35	65718299
left.hippocampus	HMGA2-AS1	ENSG00000197301	23.7904	1.99146e-11	12	66245120	66275947	rs17178006	6.461e-35	65718299
total.brain.volume	MAPT	ENSG00000186868	309.198	2.04e-11	17	43971748	44105700	rs118087478	7.738e-14	44051589
PLIC.MO	LGALS16	ENSG00000249861	24.607	2.04765e-11	19	40146534	40151287	rs547948198	1.914e-06	39223735
GCC.FA	PICK1	ENSG00000100151	23.4477	2.05e-11	22	38452318	38471708	rs1004763	6.604e-10	38474952
SCR.MD	NKAPL	ENSG00000189134	24.341	2.05e-11	6	28227098	28228736	6:28713950_AAT_A	1.443e-11	28713950
left.pallidum	TIE1	ENSG00000066056	443.384	2.08e-11	1	43766664	43788779	rs3120124	4.828e-11	43764165
left.amygdala	LINC02454	ENSG00000256268	23.9316	2.1303e-11	12	65996649	66006777	rs17178006	1.008e-08	65718299
SCC.FA	CD14	ENSG00000170458	566.247	2.16e-11	5	140011313	140013286	rs3776089	3.552e-31	139727260
SCC.RD	CD14	ENSG00000170458	512.046	2.16e-11	5	140011313	140013286	rs3776089	1.667e-27	139727260
right.hippocampus	WIF1	ENSG00000156076	193.137	2.18262e-11	12	65444406	65515346	rs17178006	6.044e-35	65718299
left.hippocampus	WIF1	ENSG00000156076	190.89	2.1827e-11	12	65444406	65515346	rs17178006	6.461e-35	65718299
right.putamen	RPL13AP3	ENSG00000177350	266.138	2.18278e-11	14	56232895	56234435	rs8014725	1.012e-39	56186953
left.putamen	RPL13AP3	ENSG00000177350	246.412	2.18293e-11	14	56232895	56234435	rs8017172	7.035e-37	56199048
PLIC.FA	COX6B1	ENSG00000126267	492.498	2.19e-11	19	36139125	36149763	rs2242522	4.085e-12	36228954
right.pallidum	COX4I2	ENSG00000131055	614.605	2.22649e-11	20	30225691	30232809	rs6121038	2.252e-16	30254773
left.pallidum	COX4I2	ENSG00000131055	548.31	2.23791e-11	20	30225691	30232809	rs6121038	3.294e-15	30254773
total.brain.volume	AC005829.1	ENSG00000261575	555.829	2.24617e-11	17	44344403	44346060	rs118087478	7.738e-14	44051589
PLIC.FA	LIN37	ENSG00000267796	475.678	2.25e-11	19	36239262	36245420	rs2242522	4.085e-12	36228954
SCR.MD	XRCC4	ENSG00000152422	24.1483	2.26e-11	5	82373317	82649606	rs35544841	7.607e-23	82862328
SCC.FA	ZNF602P	ENSG00000219392	512.45	2.26502e-11	6	28083406	28084329	rs2893928	2.19e-09	27738430
ALIC.MD	LRRC37A	ENSG00000176681	494.909	2.27e-11	17	44370099	44415160	rs537920412	1.687e-13	43681149
GCC.MD	LRRC37A	ENSG00000176681	466.428	2.27e-11	17	44370099	44415160	17:44338782_AT_A	4.156e-11	44338782
IFO.AD	LRRC37A	ENSG00000176681	468.016	2.27e-11	17	44370099	44415160	rs112665297	1.24e-11	44348634
left.hippocampus	LEMD3	ENSG00000174106	753.542	2.27e-11	12	65563351	65642107	rs17178006	6.461e-35	65718299
right.hippocampus	LEMD3	ENSG00000174106	762.462	2.27e-11	12	65563351	65642107	rs17178006	6.044e-35	65718299
ALIC.RD	LRRC37A	ENSG00000176681	447.924	2.28e-11	17	44370099	44415160	rs147431626	4.375e-13	44335635
FXST.RD	LRRC37A	ENSG00000176681	456.69	2.28e-11	17	44370099	44415160	rs2696457	5.914e-12	44284057
left.insula	SSH2	ENSG00000141298	542.346	2.28e-11	17	27952956	28257294	rs3110494	5.399e-14	27976597
right.insula	SSH2	ENSG00000141298	477.901	2.28e-11	17	27952956	28257294	rs3110494	2.501e-12	27976597
right.cerebellum.white.matter	NUP37	ENSG00000075188	23.9634	2.3e-11	12	102467967	102513902	rs11111094	6.081e-28	102328806
left.insula	PIPOX	ENSG00000179761	616.387	2.31042e-11	17	27277531	27384234	rs3110494	5.399e-14	27976597
PLIC.FA	C19orf55	ENSG00000167595	505.918	2.32e-11	19	36249044	36261930	rs2242522	4.085e-12	36228954
right.insula	PIPOX	ENSG00000179761	559.169	2.32208e-11	17	27277531	27384234	rs3110494	2.501e-12	27976597
right.precuneus	SLC6A4	ENSG00000108576	462.923	2.32714e-11	17	28521337	28563020	17:27953390_TG_T	1.265e-12	27953390
GCC.FA	EIF4EBP3	ENSG00000243056	531.575	2.33e-11	5	139927251	139929163	rs4150197	6.844e-16	139726292
GCC.RD	EIF4EBP3	ENSG00000243056	520.651	2.33e-11	5	139927251	139929163	rs4150197	3.971e-17	139726292
SCC.FA	EIF4EBP3	ENSG00000243056	762.462	2.33e-11	5	139927251	139929163	rs3776089	3.552e-31	139727260
SCC.RD	EIF4EBP3	ENSG00000243056	762.462	2.33e-11	5	139927251	139929163	rs3776089	1.667e-27	139727260
Average.FA	EIF4EBP3	ENSG00000243056	407.147	2.34e-11	5	139927251	139929163	rs796853593	1.837e-10	140007596
GCC.MD	EIF4EBP3	ENSG00000243056	422.666	2.34e-11	5	139927251	139929163	rs4150221	2.338e-15	139719991
cerebellar.vermal.lobules.VIII.X	PMPCB	ENSG00000105819	576.159	2.34e-11	7	102937869	102969958	rs62482639	1.515e-25	103360054
total.brain.volume	KANSL1-AS1	ENSG00000214401	559.993	2.34275e-11	17	44270942	44274089	rs118087478	7.738e-14	44051589
total.brain.volume	LINC02210	ENSG00000204650	523.993	2.34661e-11	17	43697694	43725582	rs118087478	7.738e-14	44051589
left.pericalcarine	ERCC8	ENSG00000049167	397.543	2.35e-11	5	60169658	60240900	rs4235482	5.113e-11	60093612
right.hippocampus	NUP43	ENSG00000120253	414.768	2.35e-11	6	150045451	150070801	rs202138115	4.706e-11	149971766
right.precuneus	NSRP1	ENSG00000126653	406.961	2.35e-11	17	28442539	28513493	17:27953390_TG_T	1.265e-12	27953390
BCC.MO	GNA12	ENSG00000146535	371.525	2.36e-11	7	2767746	2883958	rs7784066	5.707e-16	2819727
SCC.RD	ZNF165	ENSG00000197279	23.3352	2.36e-11	6	28048753	28057341	rs2893928	1.638e-09	27738430
left.lateral.ventricle	GNA12	ENSG00000146535	365.808	2.36e-11	7	2767746	2883958	rs368699386	1.099e-15	2803883
white.matter	STX6	ENSG00000135823	368.05	2.36e-11	1	180941861	180992047	rs1044595	9.201e-13	180943529
total.brain.volume	LRRC37A2	ENSG00000238083	545.546	2.3607e-11	17	44588877	44633016	rs118087478	7.738e-14	44051589
right.pallidum	FOXS1	ENSG00000179772	351.986	2.36267e-11	20	30432103	30433420	rs6121038	2.252e-16	30254773
ALIC.MD	LRRC37A4P	ENSG00000214425	22.2052	2.37275e-11	17	43578685	43627701	rs537920412	1.687e-13	43681149
right.insula	ANKRD13B	ENSG00000198720	24.725	2.38731e-11	17	27916787	27941779	rs3110494	2.501e-12	27976597
total.brain.volume	ARL17A	ENSG00000185829	400.681	2.43e-11	17	44594068	44657088	rs118087478	7.738e-14	44051589
right.pallidum	AKAP10	ENSG00000108599	23.0696	2.44e-11	17	19807615	19881656	17:19860847_CA_C	5e-09	19860847
GCC.RD	CD14	ENSG00000170458	339.568	2.47e-11	5	140011313	140013286	rs4150197	3.971e-17	139726292
left.insula	BLMH	ENSG00000108578	554.779	2.47071e-11	17	28575218	28619074	rs3110494	5.399e-14	27976597
right.insula	BLMH	ENSG00000108578	509.831	2.4757e-11	17	28575218	28619074	rs3110494	2.501e-12	27976597
right.precuneus	BLMH	ENSG00000108578	494.534	2.47768e-11	17	28575218	28619074	17:27953390_TG_T	1.265e-12	27953390
CST.RD	SUPT3H	ENSG00000196284	550.184	2.49173e-11	6	44777054	45345690	rs5875893	4.286e-16	44781313
right.precuneus	ANKRD13B	ENSG00000198720	487.92	2.5027e-11	17	27916787	27941779	17:27953390_TG_T	1.265e-12	27953390
left.insula	ANKRD13B	ENSG00000198720	465.915	2.50613e-11	17	27916787	27941779	rs3110494	5.399e-14	27976597
CGC.MO	U73169.1	ENSG00000213600	23.8267	2.50979e-11	3	50277054	50277416	rs536819065	2.823e-08	49541700
left.pericalcarine	DEPDC1B	ENSG00000035499	24.3678	2.51298e-11	5	59892739	59996017	rs4235482	5.113e-11	60093612
ALIC.MD	ARHGAP27	ENSG00000159314	454.515	2.51407e-11	17	43471275	43511787	rs537920412	1.687e-13	43681149
left.pallidum	AKAP10	ENSG00000108599	23.5584	2.53245e-11	17	19807615	19881656	rs191865	6.294e-11	19857942
SLF.FA	CCDC157	ENSG00000187860	358.96	2.5443e-11	22	30752624	30774647	rs2267158	5.834e-10	30950360
SCC.RD	CCDC157	ENSG00000187860	349.884	2.54526e-11	22	30752624	30774647	rs2267161	3.753e-13	30953295
right.hippocampus	RASSF3	ENSG00000153179	385.89	2.5454e-11	12	65004293	65091347	rs17178006	6.044e-35	65718299
right.pallidum	DUSP15	ENSG00000149599	332.771	2.54549e-11	20	30435440	30458550	rs6121038	2.252e-16	30254773
left.hippocampus	RASSF3	ENSG00000153179	359.489	2.54572e-11	12	65004293	65091347	rs17178006	6.461e-35	65718299
left.hippocampus	TBK1	ENSG00000183735	278.157	2.54616e-11	12	64845660	64895888	rs17178006	6.461e-35	65718299
right.hippocampus	TBK1	ENSG00000183735	301.494	2.54616e-11	12	64845660	64895888	rs17178006	6.044e-35	65718299
SFO.FA	RECQL4	ENSG00000160957	235.24	2.54622e-11	8	145736667	145743229	rs11774212	8.835e-07	145686505
PLIC.FA	ETV2	ENSG00000105672	573.304	2.54623e-11	19	36132647	36135773	rs2242522	4.085e-12	36228954
Average.FA	RECQL4	ENSG00000160957	205.105	2.54625e-11	8	145736667	145743229	rs11774212	7.111e-08	145686505
left.pallidum	DUSP15	ENSG00000149599	305.284	2.54663e-11	20	30435440	30458550	rs6121038	3.294e-15	30254773
SCC.FA	SLC35A4	ENSG00000176087	227.555	2.55e-11	5	139944041	139948688	rs3776089	3.552e-31	139727260
SCR.FA	KIAA1614	ENSG00000135835	215.653	2.55e-11	1	180882290	180920750	rs3795503	9.734e-11	180905694
SLF.RD	CCDC157	ENSG00000187860	333.479	2.55047e-11	22	30752624	30774647	rs59731356	1.424e-09	30764664
SCC.RD	ZKSCAN4	ENSG00000187626	246.381	2.58e-11	6	28212401	28227011	rs2893928	1.638e-09	27738430
left.pallidum	AC005730.2	ENSG00000261033	22.8852	2.5956e-11	17	19911364	19912547	rs191865	6.294e-11	19857942
left.pallidum	FOXS1	ENSG00000179772	296.462	2.60406e-11	20	30432103	30433420	rs6121038	3.294e-15	30254773
left.pericalcarine	ELOVL7	ENSG00000164181	327.451	2.62e-11	5	60047618	60140216	rs4235482	5.113e-11	60093612
SCC.RD	PCDHGA10	ENSG00000253846	23.2002	2.63e-11	5	140792743	140892546	rs12517200	1.877e-20	140019921
white.matter	GBAP1	ENSG00000160766	23.7304	2.67585e-11	1	155183616	155197214	rs4971088	1.009e-08	155142883
right.pallidum	MYLK2	ENSG00000101306	340.952	2.73914e-11	20	30407111	30422492	rs6121038	2.252e-16	30254773
SCC.FA	SCAND3	ENSG00000232795	24.3475	2.75e-11	6	28539407	28583989	rs2893928	2.19e-09	27738430
right.precuneus	PHF12	ENSG00000109118	23.7497	2.77e-11	17	27232268	27278789	17:27953390_TG_T	1.265e-12	27953390
left.hippocampus	IFIH1	ENSG00000115267	24.3088	2.8e-11	2	163123589	163175213	2:162845572_CA_C	5.949e-12	162845572
white.matter	EFNA4	ENSG00000243364	24.2064	2.81e-11	1	155036207	155042029	rs4971088	1.009e-08	155142883
X4th.ventricle	LINC02794	ENSG00000226133	23.8859	2.81219e-11	1	48519217	48532873	rs6658111	2.688e-19	47980916
right.hippocampus	KCNH7	ENSG00000184611	23.6435	2.85028e-11	2	163227917	163695240	2:162845572_CA_C	3.954e-10	162845572
CGC.MD	XRCC4	ENSG00000152422	137.589	2.91e-11	5	82373317	82649606	rs17205972	3.191e-30	82859065
RLIC.MD	XRCC4	ENSG00000152422	140.487	2.91e-11	5	82373317	82649606	rs10052710	4.901e-29	82860025
RLIC.RD	XRCC4	ENSG00000152422	23.9055	2.91e-11	5	82373317	82649606	rs10052710	5.436e-27	82860025
SCR.RD	RECQL4	ENSG00000160957	150.893	2.91077e-11	8	145736667	145743229	rs750472	1.617e-05	145701453
PCR.FA	RECQL4	ENSG00000160957	141.479	2.91082e-11	8	145736667	145743229	rs13279628	1.445e-05	144880017
total.brain.volume	RECQL4	ENSG00000160957	135.287	2.91084e-11	8	145736667	145743229	8:145715888_CA_C	6.64e-05	145715888
CGH.RD	RECQL4	ENSG00000160957	132.467	2.91085e-11	8	145736667	145743229	rs146355217	0.0001988	144768872
SCR.FA	RECQL4	ENSG00000160957	137.926	2.91085e-11	8	145736667	145743229	rs750472	2.438e-06	145701453
SLF.FA	RECQL4	ENSG00000160957	133.804	2.91088e-11	8	145736667	145743229	rs2291133	8.074e-06	145692762
Average.RD	RECQL4	ENSG00000160957	114.509	2.91096e-11	8	145736667	145743229	rs11779952	4.314e-05	145640306
right.ventral.DC	RECQL4	ENSG00000160957	117.169	2.91097e-11	8	145736667	145743229	8:145030112_CT_C	0.0003847	145030112
right.putamen	RECQL4	ENSG00000160957	108.372	2.91099e-11	8	145736667	145743229	rs1010427	0.0003201	145660833
RLIC.FA	RECQL4	ENSG00000160957	106.493	2.91104e-11	8	145736667	145743229	rs7824142	6.154e-05	146174584
SFO.RD	RECQL4	ENSG00000160957	108.795	2.91104e-11	8	145736667	145743229	rs11774212	6.351e-05	145686505
left.putamen	RECQL4	ENSG00000160957	100.858	2.91105e-11	8	145736667	145743229	rs4333644	0.0007144	145844039
right.inferior.lateral.ventricle	RECQL4	ENSG00000160957	36.2092	2.91107e-11	8	145736667	145743229	rs370018306	0.0002247	145035398
left.ventral.DC	RECQL4	ENSG00000160957	103.065	2.91108e-11	8	145736667	145743229	rs72693380	0.0006894	144971080
ALIC.RD	RECQL4	ENSG00000160957	94.8894	2.91112e-11	8	145736667	145743229	rs11774212	1.211e-06	145686505
ACR.RD	RECQL4	ENSG00000160957	98.6453	2.91113e-11	8	145736667	145743229	rs55646585	4.994e-06	144999621
PLIC.FA	RECQL4	ENSG00000160957	92.1803	2.91114e-11	8	145736667	145743229	rs11774212	0.0001203	145686505
PCR.MO	RECQL4	ENSG00000160957	39.2081	2.91115e-11	8	145736667	145743229	rs147365280	0.0002075	145558762
PLIC.RD	RECQL4	ENSG00000160957	96.2982	2.91116e-11	8	145736667	145743229	rs11774212	3.139e-05	145686505
SLF.RD	RECQL4	ENSG00000160957	93.6863	2.91116e-11	8	145736667	145743229	rs11779952	0.0002046	145640306
FXST.RD	RECQL4	ENSG00000160957	37.1331	2.91119e-11	8	145736667	145743229	rs13252211	0.0005523	144955999
BCC.FA	RECQL4	ENSG00000160957	40.7062	2.91122e-11	8	145736667	145743229	rs11136344	1.387e-08	145059425
left.precuneus	RECQL4	ENSG00000160957	37.0731	2.91122e-11	8	145736667	145743229	rs185864017	0.001731	146248461
ACR.MD	RECQL4	ENSG00000160957	90.2613	2.91124e-11	8	145736667	145743229	rs7013938	9.919e-07	145050336
CGC.FA	RECQL4	ENSG00000160957	36.3244	2.91125e-11	8	145736667	145743229	rs11779952	6.265e-05	145640306
CGH.MD	RECQL4	ENSG00000160957	86.5364	2.91125e-11	8	145736667	145743229	rs563904379	0.00335	144874000
ALIC.FA	RECQL4	ENSG00000160957	91.6945	2.91126e-11	8	145736667	145743229	rs11774212	2.072e-06	145686505
ACR.FA	RECQL4	ENSG00000160957	86.771	2.91128e-11	8	145736667	145743229	rs11774212	6.855e-06	145686505
Brain.stem	RECQL4	ENSG00000160957	43.2213	2.91129e-11	8	145736667	145743229	8:145030112_CT_C	0.0001667	145030112
EC.RD	RECQL4	ENSG00000160957	42.4235	2.91132e-11	8	145736667	145743229	rs11774212	3.15e-07	145686505
SCR.MO	RECQL4	ENSG00000160957	39.6314	2.91132e-11	8	145736667	145743229	rs149018372	0.0007495	145591711
CGH.FA	RECQL4	ENSG00000160957	82.727	2.91133e-11	8	145736667	145743229	rs113823623	0.0004241	144760494
EC.FA	RECQL4	ENSG00000160957	85.3669	2.91133e-11	8	145736667	145743229	rs7002959	6.162e-08	145685396
IFO.RD	RECQL4	ENSG00000160957	82.1005	2.91133e-11	8	145736667	145743229	rs7002959	1.156e-07	145685396
SS.MO	RECQL4	ENSG00000160957	45.2394	2.91134e-11	8	145736667	145743229	rs75940910	9.566e-05	146264119
Average.MO	RECQL4	ENSG00000160957	82.7121	2.91135e-11	8	145736667	145743229	rs11774212	1.858e-05	145686505
RLIC.RD	RECQL4	ENSG00000160957	83.7299	2.91135e-11	8	145736667	145743229	rs750472	6.01e-05	145701453
left.hippocampus	RECQL4	ENSG00000160957	47.5969	2.91135e-11	8	145736667	145743229	rs4925825	0.003399	145702772
right.pars.triangularis	RECQL4	ENSG00000160957	44.9732	2.91135e-11	8	145736667	145743229	rs60732298	0.0008508	144801593
IFO.MD	RECQL4	ENSG00000160957	45.3503	2.91136e-11	8	145736667	145743229	rs11774212	5.308e-07	145686505
right.hippocampus	RECQL4	ENSG00000160957	80.3367	2.91136e-11	8	145736667	145743229	rs873884	0.0003303	145756170
PTR.MD	RECQL4	ENSG00000160957	44.625	2.91137e-11	8	145736667	145743229	rs11779952	0.001995	145640306
GCC.RD	RECQL4	ENSG00000160957	49.0005	2.91142e-11	8	145736667	145743229	rs11777835	1.189e-09	144986103
CST.FA	RECQL4	ENSG00000160957	70.7301	2.91143e-11	8	145736667	145743229	rs112738637	4.982e-05	144967674
GCC.MD	RECQL4	ENSG00000160957	50.5278	2.91143e-11	8	145736667	145743229	rs11777835	5.168e-09	144986103
PCR.RD	RECQL4	ENSG00000160957	58.3473	2.91147e-11	8	145736667	145743229	rs143477008	0.001023	145657369
SS.RD	RECQL4	ENSG00000160957	52.9671	2.91147e-11	8	145736667	145743229	rs7002959	0.0001945	145685396
Average.MD	RECQL4	ENSG00000160957	69.6857	2.91149e-11	8	145736667	145743229	rs11779952	3.315e-05	145640306
PTR.RD	RECQL4	ENSG00000160957	50.089	2.91149e-11	8	145736667	145743229	rs116941864	0.001174	144878292
IFO.FA	RECQL4	ENSG00000160957	71.0527	2.9115e-11	8	145736667	145743229	rs7002959	4.598e-05	145685396
CGC.MD	RECQL4	ENSG00000160957	48.631	2.91152e-11	8	145736667	145743229	rs143477008	7.271e-05	145657369
CGC.RD	RECQL4	ENSG00000160957	64.5715	2.91154e-11	8	145736667	145743229	rs11779952	1.376e-06	145640306
GCC.FA	RECQL4	ENSG00000160957	51.0433	2.91154e-11	8	145736667	145743229	rs10624859	1.331e-07	144975872
SS.FA	RECQL4	ENSG00000160957	58.9815	2.91154e-11	8	145736667	145743229	rs2721149	0.0001915	145723419
ALIC.MD	RECQL4	ENSG00000160957	58.62	2.91156e-11	8	145736667	145743229	rs11779952	5.209e-05	145640306
IFO.MO	RECQL4	ENSG00000160957	63.0004	2.91158e-11	8	145736667	145743229	rs11993287	0.001621	144966243
left.rostral.middle.frontal	RECQL4	ENSG00000160957	56.6209	2.9116e-11	8	145736667	145743229	rs6599554	0.0002047	146269169
SCR.MD	RECQL4	ENSG00000160957	34.0841	2.91166e-11	8	145736667	145743229	rs11779952	0.0001759	145640306
RLIC.MO	RECQL4	ENSG00000160957	32.4616	2.9135e-11	8	145736667	145743229	rs62529935	0.001499	145912275
EC.MD	RECQL4	ENSG00000160957	31.8973	2.91532e-11	8	145736667	145743229	rs11774212	9.869e-06	145686505
SCC.FA	PCDHGA10	ENSG00000253846	23.1015	2.92e-11	5	140792743	140892546	rs10636296	5.393e-23	139906281
SLF.MO	RECQL4	ENSG00000160957	30.8844	2.92298e-11	8	145736667	145743229	rs200033720	0.0001428	144855498
SFO.MD	RECQL4	ENSG00000160957	30.7018	2.92528e-11	8	145736667	145743229	rs28647650	0.0005568	144749237
SLF.MD	RECQL4	ENSG00000160957	30.3215	2.93191e-11	8	145736667	145743229	rs11779952	0.000213	145640306
PLIC.MO	RECQL4	ENSG00000160957	29.6512	2.95165e-11	8	145736667	145743229	rs146972476	1.667e-05	144804478
FX.RD	RECQL4	ENSG00000160957	29.5541	2.95595e-11	8	145736667	145743229	rs118145588	0.001176	145995695
UNC.FA	RECQL4	ENSG00000160957	29.4437	2.9611e-11	8	145736667	145743229	rs6558393	0.0007526	144881966
total.brain.volume	LRRC37A4P	ENSG00000214425	21.9398	2.99556e-11	17	43578685	43627701	rs118087478	7.738e-14	44051589
FX.MD	IL4	ENSG00000113520	24.7276	3.04426e-11	5	132009678	132018368	rs11746555	0.0001508	131727033
ACR.AD	XRCC4	ENSG00000152422	23.86	3.05e-11	5	82373317	82649606	rs10052710	1.205e-21	82860025
left.precentral	THBS1	ENSG00000137801	319.239	3.05e-11	15	39873280	39891667	rs2033939	2.146e-81	39633904
SCR.MD	OR1F12	ENSG00000220721	23.7007	3.2561e-11	6	28041094	28042011	6:28713950_AAT_A	1.443e-11	28713950
right.precuneus	ERAL1	ENSG00000132591	24.1028	3.28548e-11	17	27181956	27188085	17:27953390_TG_T	1.265e-12	27953390
PLIC.AD	MYO9A	ENSG00000066933	23.6267	3.35e-11	15	72114632	72410918	rs12916185	2.472e-06	72701025
left.cerebellum.white.matter	NUP37	ENSG00000075188	368.725	3.36896e-11	12	102467967	102513902	rs11111094	3.851e-31	102328806
right.pallidum	FAM180B	ENSG00000196666	24.1272	3.40676e-11	11	47608198	47610746	rs7107356	3.443e-10	47676170
ALIC.MD	PLEKHM1	ENSG00000225190	249.7	3.42e-11	17	43513266	43568115	rs537920412	1.687e-13	43681149
SCC.RD	OR2B6	ENSG00000124657	23.7523	3.44e-11	6	27925019	27925960	rs2893928	1.638e-09	27738430
ALIC.RD	WNT3	ENSG00000108379	23.096	3.49072e-11	17	44839872	44910520	rs147431626	4.375e-13	44335635
PLIC.MO	LIN37	ENSG00000267796	22.9119	3.54e-11	19	36239262	36245420	rs23595	1.286e-10	36204831
right.insula	ERAL1	ENSG00000132591	23.9808	3.65381e-11	17	27181956	27188085	rs3110494	2.501e-12	27976597
ACR.MD	NMT1	ENSG00000136448	22.8033	3.82e-11	17	43128978	43186384	rs10445365	6.618e-09	43932789
SLF.RD	XRCC4	ENSG00000152422	23.6249	3.88e-11	5	82373317	82649606	rs10052710	4.036e-23	82860025
SLF.AD	C1QL1	ENSG00000131094	23.6565	3.89e-11	17	43037061	43045439	rs62064364	3.98e-10	43654468
BCC.FA	POLR2F	ENSG00000100142	23.0233	3.96445e-11	22	38348614	38437922	rs5756894	7.8e-10	38450136
GCC.RD	SRA1	ENSG00000213523	22.7053	3.98e-11	5	139916925	139937895	rs4150197	3.971e-17	139726292
X4th.ventricle	FOXF1	ENSG00000103241	23.3359	4.1e-11	16	86544133	86548076	rs4843227	1.431e-16	87225139
PCR.AD	XRCC4	ENSG00000152422	23.5703	4.11e-11	5	82373317	82649606	5:82922895_AT_A	6.311e-16	82922895
GCC.FA	CD14	ENSG00000170458	321.988	4.3e-11	5	140011313	140013286	rs4150197	6.844e-16	139726292
ACR.RD	CCDC157	ENSG00000187860	22.5893	4.49151e-11	22	30752624	30774647	rs59731356	8.053e-09	30764664
left.cerebellum.exterior	OR10V3P	ENSG00000254743	23.3441	4.54746e-11	11	59508798	59509522	rs6591508	3.369e-09	58943265
right.putamen	DUSP15	ENSG00000149599	22.7803	4.6655e-11	20	30435440	30458550	rs6121038	2.322e-14	30254773
CGC.RD	CRHR1	ENSG00000120088	22.9976	4.78264e-11	17	43699267	43913194	rs2668629	1.061e-07	44354231
SCR.FA	FOXF1	ENSG00000103241	23.1701	4.84e-11	16	86544133	86548076	rs4843227	1.037e-16	87225139
SS.MD	RECQL4	ENSG00000160957	25.6177	5.15413e-11	8	145736667	145743229	rs7002959	0.002603	145685396
PTR.MD	CCDC157	ENSG00000187860	22.4477	5.17427e-11	22	30752624	30774647	rs2267161	1.219e-09	30953295
CGC.MD	AC005670.1	ENSG00000261886	23.7885	5.25019e-11	17	44994136	45000400	17:44338782_AT_A	1.318e-10	44338782
SCC.FA	HIST1H4J	ENSG00000197238	22.2541	5.33e-11	6	27791884	27792257	rs2893928	2.19e-09	27738430
left.insula	PHF12	ENSG00000109118	23.0707	5.46e-11	17	27232268	27278789	rs3110494	5.399e-14	27976597
right.precuneus	ABHD15	ENSG00000168792	22.9577	5.53979e-11	17	27887565	27894155	17:27953390_TG_T	1.265e-12	27953390
left.pars.opercularis	RECQL4	ENSG00000160957	25.4534	5.55216e-11	8	145736667	145743229	rs78809934	0.0006724	146155006
PLIC.AD	COX6B1	ENSG00000126267	21.4662	5.63e-11	19	36139125	36149763	rs173003	1.306e-10	36240960
PCR.MD	NKAPL	ENSG00000189134	23.3252	5.66e-11	6	28227098	28228736	rs3129787	4.91e-12	29048689
PTR.RD	XRCC4	ENSG00000152422	23.2514	5.7e-11	5	82373317	82649606	rs10052710	7.5e-36	82860025
SLF.AD	PLEKHM1	ENSG00000225190	22.5959	5.78e-11	17	43513266	43568115	17:44338782_AT_A	4.849e-11	44338782
SLF.AD	MAPT	ENSG00000186868	22.9849	5.83e-11	17	43971748	44105700	17:44338782_AT_A	4.849e-11	44338782
Average.MD	TMEM101	ENSG00000091947	22.9973	5.85334e-11	17	42088556	42101314	rs12944467	2.177e-07	42670778
BCC.MO	AC073316.1	ENSG00000217455	22.8525	6.05879e-11	7	3179868	3214287	rs7784066	5.707e-16	2819727
SCC.RD	C6orf100	ENSG00000204709	22.6162	6.12e-11	6	28911654	28912314	rs3117426	1.316e-09	29272012
left.insula	ABHD15	ENSG00000168792	22.8016	6.30289e-11	17	27887565	27894155	rs3110494	5.399e-14	27976597
PLIC.AD	C19orf55	ENSG00000167595	22.4647	6.35e-11	19	36249044	36261930	rs173003	1.306e-10	36240960
ACR.MD	MAPT	ENSG00000186868	22.8483	6.55e-11	17	43971748	44105700	17:44338782_AT_A	1.876e-10	44338782
PTR.AD	NMT1	ENSG00000136448	22.1693	6.64e-11	17	43128978	43186384	rs2027995	9.119e-09	43161353
ALIC.MO	STX6	ENSG00000135823	22.2471	6.66e-11	1	180941861	180992047	rs59145927	3.981e-09	180952295
CSF	PDLIM4	ENSG00000131435	22.8087	6.75e-11	5	131593364	131609147	5:131665166_CT_C	2.025e-08	131665166
SCC.RD	HIST1H4J	ENSG00000197238	22.0026	6.8e-11	6	27791884	27792257	rs2893928	1.638e-09	27738430
left.insula	NSRP1	ENSG00000126653	23.0272	6.9e-11	17	28442539	28513493	rs3110494	5.399e-14	27976597
SCR.RD	CCDC157	ENSG00000187860	22.1033	7.31394e-11	22	30752624	30774647	rs2267158	5.738e-09	30950360
right.pallidum	AGBL2	ENSG00000165923	22.2478	7.33555e-11	11	47681143	47736941	rs7107356	3.443e-10	47676170
left.insula	RN7SL316P	ENSG00000241631	22.6168	7.47984e-11	17	29029526	29029793	rs12601647	1.593e-13	28164953
left.hippocampus	NUP43	ENSG00000120253	22.9105	7.49e-11	6	150045451	150070801	rs11155675	3.122e-09	150064019
RLIC.MD	OR12D2	ENSG00000280236	-6.505	7.77e-11	6	29364416	29365448	rs3129119	1.404e-09	29102861
SCC.RD	CRHR1	ENSG00000120088	22.4801	8.04526e-11	17	43699267	43913194	rs1443462	3.299e-07	42986988
right.pallidum	REM1	ENSG00000088320	22.4715	8.36e-11	20	30063096	30072708	rs6121038	2.252e-16	30254773
right.hippocampus	HMGA2-AS1	ENSG00000197301	22.3678	8.41391e-11	12	66245120	66275947	rs17178006	6.044e-35	65718299
right.lateral.ventricle	AMZ1	ENSG00000174945	21.6925	8.48659e-11	7	2719156	2815134	rs529794364	1.005e-13	2791033
right.lateral.ventricle	SLC7A5	ENSG00000103257	22.4954	8.56e-11	16	87863629	87903094	rs12149643	6.656e-24	87231499
FXST.RD	MAPT	ENSG00000186868	22.5189	8.66e-11	17	43971748	44105700	rs2696457	5.914e-12	44284057
SCC.FA	AL031587.1	ENSG00000222044	22.5516	8.84796e-11	22	38428172	38430235	rs2018980	5.546e-11	38450620
left.pallidum	CCDC144CP	ENSG00000154898	21.6182	8.96651e-11	17	20224477	20306870	rs191865	6.294e-11	19857942
ACR.RD	ZKSCAN4	ENSG00000187626	22.2596	9.33e-11	6	28212401	28227011	rs3129171	3.088e-09	29155749
PTR.AD	FZD2	ENSG00000180340	21.9788	9.47e-11	17	42634925	42636907	rs2027995	9.119e-09	43161353
right.putamen	HCK	ENSG00000101336	190.286	9.52e-11	20	30639991	30689659	rs6121038	2.322e-14	30254773
SCC.RD	OR1F12	ENSG00000220721	22.5792	9.97871e-11	6	28041094	28042011	rs2893928	1.638e-09	27738430
PLIC.MO	COX6B1	ENSG00000126267	20.8366	1e-10	19	36139125	36149763	rs23595	1.286e-10	36204831
right.pallidum	CKAP5	ENSG00000175216	379.124	1.02833e-10	11	46764598	46867847	rs7107356	3.443e-10	47676170
SCC.FA	ZSCAN31	ENSG00000235109	21.6716	1.06e-10	6	28292470	28324048	rs2893928	2.19e-09	27738430
SCC.RD	SLC35A4	ENSG00000176087	178.583	1.06e-10	5	139944041	139948688	rs3776089	1.667e-27	139727260
Average.RD	TMEM101	ENSG00000091947	22.375	1.0812e-10	17	42088556	42101314	rs12944467	3.22e-07	42670778
FX.RD	IL4	ENSG00000113520	23.4249	1.08731e-10	5	132009678	132018368	rs11746555	0.0001954	131727033
left.pallidum	STX6	ENSG00000135823	21.7109	1.1e-10	1	180941861	180992047	rs12727543	2.346e-08	181016774
left.pallidum	MYLK2	ENSG00000101306	292.49	1.10541e-10	20	30407111	30422492	rs6121038	3.294e-15	30254773
SCC.FA	C6orf100	ENSG00000204709	22.0158	1.12e-10	6	28911654	28912314	rs1150668	1.336e-08	28129789
right.hippocampus	AHCTF1P1	ENSG00000226121	21.5277	1.13682e-10	2	162357396	162364216	2:162845572_CA_C	3.954e-10	162845572
white.matter	FAM189B	ENSG00000160767	21.6757	1.14918e-10	1	155216996	155225274	rs4971088	1.009e-08	155142883
SCC.FA	PCDHA9	ENSG00000204961	22.1793	1.24768e-10	5	140227048	140391929	rs3776089	3.552e-31	139727260
CSF	AC010240.2	ENSG00000235253	22.2759	1.25186e-10	5	132278624	132280742	5:131665166_CT_C	2.025e-08	131665166
ALIC.FA	NSF	ENSG00000073969	22.0605	1.28849e-10	17	44668035	44834830	rs62062797	5.44e-11	44027366
SCC.FA	CRHR1	ENSG00000120088	21.9993	1.30444e-10	17	43699267	43913194	rs79172804	7.501e-07	43828764
RLIC.FA	ANKRD13B	ENSG00000198720	22.7669	1.33282e-10	17	27916787	27941779	17:28489042_CT_C	4.022e-11	28489042
left.caudate	NFATC2IP	ENSG00000176953	21.5106	1.34e-10	16	28962128	28978418	rs62037364	6.632e-09	28868695
right.hippocampus	GINM1	ENSG00000055211	20.7693	1.35e-10	6	149887430	149912884	rs202138115	4.706e-11	149971766
FXST.RD	ARHGAP27	ENSG00000159314	21.9082	1.39e-10	17	43471275	43511787	rs2696457	5.914e-12	44284057
GCC.MD	PLEKHM1	ENSG00000225190	21.7295	1.42e-10	17	43513266	43568115	17:44338782_AT_A	4.156e-11	44338782
SCC.RD	SRA1	ENSG00000213523	254.156	1.48e-10	5	139916925	139937895	rs3776089	1.667e-27	139727260
SCC.FA	SRA1	ENSG00000213523	254.071	1.49e-10	5	139916925	139937895	rs3776089	3.552e-31	139727260
PCR.MO	AC005670.1	ENSG00000261886	22.7155	1.49011e-10	17	44994136	45000400	rs113830390	1.008e-05	44344552
SCC.MD	EIF4EBP3	ENSG00000243056	21.6969	1.51e-10	5	139927251	139929163	rs4150221	2.958e-13	139719991
ALIC.MD	LRRC37A2	ENSG00000238083	20.3176	1.53524e-10	17	44588877	44633016	rs537920412	1.687e-13	43681149
left.entorhinal	AC005670.1	ENSG00000261886	22.6938	1.54531e-10	17	44994136	45000400	rs112421165	2.306e-07	44212211
SLF.AD	NMT1	ENSG00000136448	21.2094	1.56e-10	17	43128978	43186384	rs62064364	3.98e-10	43654468
SCC.RD	GAL3ST1	ENSG00000128242	22.8004	1.58e-10	22	30950622	30970574	rs2267161	3.753e-13	30953295
left.pallidum	CDC20	ENSG00000117399	22.3262	1.6e-10	1	43824626	43828874	rs3120124	4.828e-11	43764165
left.pallidum	NINL	ENSG00000101004	22.0546	1.62e-10	20	25433341	25566153	rs6050464	4.585e-09	25209299
ALIC.RD	PLEKHM1	ENSG00000225190	223.936	1.71e-10	17	43513266	43568115	rs147431626	4.375e-13	44335635
ACR.MD	FZD2	ENSG00000180340	21.4054	1.72e-10	17	42634925	42636907	rs149053776	1.581e-08	43130624
GCC.MD	AC008105.1	ENSG00000233175	21.25	1.72019e-10	17	43315395	43319101	17:44291980_G_A	1.606e-10	44291980
right.insula	SLC6A4	ENSG00000108576	21.7668	1.72432e-10	17	28521337	28563020	rs3110494	2.501e-12	27976597
CGH.MO	RECQL4	ENSG00000160957	23.7056	1.78841e-10	8	145736667	145743229	rs149597313	0.005393	145620661
right.caudate	CRYBA1	ENSG00000108255	22.6956	1.79654e-10	17	27573881	27581512	rs704	0.0001168	26694861
white.matter	GBA	ENSG00000177628	21.1435	1.84479e-10	1	155204243	155214490	rs4971088	1.009e-08	155142883
GCC.RD	LRRC37A	ENSG00000176681	20.7299	1.85e-10	17	44370099	44415160	17:44338782_AT_A	1.257e-10	44338782
ACR.MD	AC008105.1	ENSG00000233175	21.1647	1.85578e-10	17	43315395	43319101	rs199632045	3.846e-09	44309250
CGC.MO	TRAIP	ENSG00000183763	21.4586	1.86e-10	3	49866034	49894007	rs536819065	2.823e-08	49541700
left.lateral.orbitofrontal	TREH	ENSG00000118094	21.4505	1.86e-10	11	118528026	118550399	rs79220634	0.0001118	117996402
white.matter	PKLR	ENSG00000143627	21.795	1.9299e-10	1	155259630	155271225	rs4971088	1.009e-08	155142883
SCC.FA	ZKSCAN8	ENSG00000198315	22.0054	1.95e-10	6	28109688	28127250	rs2893928	2.19e-09	27738430
right.putamen	DLG2	ENSG00000150672	21.427	1.95064e-10	11	83166055	85338966	rs1228632	5.5e-11	83325114
ACR.MD	PLEKHM1	ENSG00000225190	21.4085	1.99e-10	17	43513266	43568115	17:44338782_AT_A	1.876e-10	44338782
left.cerebellum.exterior	DTX4	ENSG00000110042	20.8235	2e-10	11	58938903	58976060	rs6591508	3.369e-09	58943265
right.precuneus	TREH	ENSG00000118094	21.3676	2.02e-10	11	118528026	118550399	rs782276302	0.0001088	118556430
SCC.FA	AL662890.1	ENSG00000225173	21.8876	2.04622e-10	6	28805646	28806783	rs1150668	1.336e-08	28129789
GCC.FA	ZKSCAN4	ENSG00000187626	21.4732	2.1e-10	6	28212401	28227011	rs3129171	3.21e-07	29155749
FXST.FA	CRHR1	ENSG00000120088	21.5168	2.11918e-10	17	43699267	43913194	rs2696524	4.523e-11	44356793
ALIC.FA	PLEKHM1	ENSG00000225190	21.3124	2.2e-10	17	43513266	43568115	rs62062797	5.44e-11	44027366
ACR.MD	CCDC157	ENSG00000187860	21.0181	2.2186e-10	22	30752624	30774647	rs59731356	8.633e-08	30764664
left.entorhinal	GDF5	ENSG00000125965	20.8772	2.2269e-10	20	34021145	34042568	rs143384	2.061e-08	34025756
PCR.RD	XRCC4	ENSG00000152422	21.9097	2.26e-10	5	82373317	82649606	rs10052710	2.686e-27	82860025
ALIC.MD	NMT1	ENSG00000136448	20.7903	2.28e-10	17	43128978	43186384	rs537920412	1.687e-13	43681149
SLF.AD	ACBD4	ENSG00000181513	20.742	2.28e-10	17	43209967	43221548	rs62064364	3.98e-10	43654468
left.pallidum	REM1	ENSG00000088320	21.4076	2.43e-10	20	30063096	30072708	rs6121038	3.294e-15	30254773
RLIC.MO	GNA12	ENSG00000146535	20.6424	2.44e-10	7	2767746	2883958	rs798497	1.961e-11	2795957
FXST.RD	WNT3	ENSG00000108379	21.1744	2.46e-10	17	44839872	44910520	rs2696457	5.914e-12	44284057
SFO.MD	CRHR1	ENSG00000120088	21.3494	2.50809e-10	17	43699267	43913194	rs2732687	1.056e-07	44338694
ACR.RD	FZD2	ENSG00000180340	21.0312	2.54e-10	17	42634925	42636907	rs149053776	9.142e-08	43130624
right.accumbens.area	SLX1B	ENSG00000181625	21.5241	2.56501e-10	16	29465822	29469540	rs8061590	5.881e-08	28895130
PCR.MD	CCDC157	ENSG00000187860	20.8696	2.58694e-10	22	30752624	30774647	rs59731356	7.115e-09	30764664
PLIC.MO	UPK1A	ENSG00000105668	20.3162	2.60208e-10	19	36157715	36169367	rs23595	1.286e-10	36204831
BCC.FA	BAIAP2L2	ENSG00000128298	21.8957	2.66e-10	22	38480896	38506677	rs5756894	7.8e-10	38450136
PLIC.FA	MIR9-3HG	ENSG00000255571	21.4594	2.69402e-10	15	89904810	89939471	rs208829	1.651e-12	89947042
right.cerebellum.exterior	DCTPP1	ENSG00000179958	22.3876	2.71e-10	16	30434940	30441396	rs9939286	3.728e-05	31162303
SCC.RD	POLR2F	ENSG00000100142	21.1564	2.72642e-10	22	38348614	38437922	rs1004763	1.509e-09	38474952
right.transverse.temporal	MYO9A	ENSG00000066933	21.505	2.73e-10	15	72114632	72410918	rs748027913	5.412e-06	72108930
right.precentral	BMF	ENSG00000104081	21.6511	2.74e-10	15	40380091	40401093	rs2033939	2.03e-79	39633904
GCC.FA	PCDHGC5	ENSG00000240764	21.1991	2.81e-10	5	140868808	140892546	rs12517200	2.645e-14	140019921
ACR.RD	BAIAP2L2	ENSG00000128298	21.8293	2.84e-10	22	38480896	38506677	rs1004763	2.865e-08	38474952
GCC.RD	PCDHGC5	ENSG00000240764	21.1855	2.85e-10	5	140868808	140892546	rs12517200	3.254e-14	140019921
PCR.MD	C6orf100	ENSG00000204709	21.0912	2.86e-10	6	28911654	28912314	rs3129787	4.91e-12	29048689
SCC.RD	ZKSCAN8	ENSG00000198315	21.5483	2.95e-10	6	28109688	28127250	rs2893928	1.638e-09	27738430
CGC.MD	MAPT	ENSG00000186868	21.0485	3.12e-10	17	43971748	44105700	17:44338782_AT_A	1.318e-10	44338782
GCC.RD	MAPT	ENSG00000186868	21.0235	3.19e-10	17	43971748	44105700	17:44338782_AT_A	1.257e-10	44338782
EC.MD	PLEKHM1	ENSG00000225190	20.8718	3.49e-10	17	43513266	43568115	17:44212525_GA_G	9.426e-11	44212525
SCR.MD	C6orf100	ENSG00000204709	20.8766	3.56e-10	6	28911654	28912314	6:28713950_AAT_A	1.443e-11	28713950
SCR.RD	KIAA1614	ENSG00000135835	20.6609	3.61e-10	1	180882290	180920750	rs3795503	2.039e-07	180905694
left.pericalcarine	RPL3P6	ENSG00000213891	20.9836	3.65882e-10	5	60686495	60687698	rs4235482	5.113e-11	60093612
GCC.MD	XRCC4	ENSG00000152422	21.4028	3.79e-10	5	82373317	82649606	rs17205972	2.272e-24	82859065
white.matter	THBS3	ENSG00000169231	20.2952	3.82672e-10	1	155165379	155178842	rs4971088	1.009e-08	155142883
left.accumbens.area	DCTPP1	ENSG00000179958	22.0124	3.86e-10	16	30434940	30441396	rs76345698	0.0001676	30946165
SCC.RD	H4C11	ENSG00000197238	21.1645	3.87895e-10	6	27791884	27792257	rs2893928	1.638e-09	27738430
CGC.MO	CELSR3	ENSG00000008300	21.3065	3.89e-10	3	48673902	48700348	rs536819065	2.823e-08	49541700
PCR.MD	OR1F12	ENSG00000220721	21.2179	3.8911e-10	6	28041094	28042011	rs1233587	5.504e-12	28719755
right.pallidum	FNBP4	ENSG00000109920	21.1309	3.93786e-10	11	47738072	47788995	rs7107356	3.443e-10	47676170
SLF.MD	CCDC157	ENSG00000187860	20.4643	3.94076e-10	22	30752624	30774647	rs59731356	1.312e-08	30764664
right.lateral.ventricle	FOXF1	ENSG00000103241	102.497	3.99e-10	16	86544133	86548076	rs12149643	6.656e-24	87231499
PCR.RD	ZKSCAN4	ENSG00000187626	20.8444	4.01e-10	6	28212401	28227011	rs3129787	5.784e-11	29048689
ALIC.MD	ARL17B	ENSG00000228696	20.4678	4.03725e-10	17	44352150	44439130	rs537920412	1.687e-13	43681149
right.hippocampus	DCTPP1	ENSG00000179958	21.9313	4.17e-10	16	30434940	30441396	16:30158550_CT_C	9.802e-07	30158550
left.pallidum	DEFB121	ENSG00000204548	6.24533	4.23e-10	20	29992648	30000641	rs6121038	3.294e-15	30254773
ALIC.FA	MAPT	ENSG00000186868	20.7071	4.25e-10	17	43971748	44105700	rs62062797	5.44e-11	44027366
PTR.RD	CCDC157	ENSG00000187860	20.3634	4.37764e-10	22	30752624	30774647	rs2267161	4.559e-10	30953295
right.lateral.orbitofrontal	AC005670.1	ENSG00000261886	21.6399	4.39074e-10	17	44994136	45000400	rs138464472	2.672e-05	44130160
X4th.ventricle	GNA12	ENSG00000146535	19.9998	4.41e-10	7	2767746	2883958	rs798511	6.018e-09	2783306
SS.FA	CCDC157	ENSG00000187860	20.3558	4.41241e-10	22	30752624	30774647	rs59731356	3.651e-08	30764664
SCR.AD	FOXF1	ENSG00000103241	20.9616	4.46e-10	16	86544133	86548076	rs12711473	6.959e-14	87224293
GCC.MD	HGH1	ENSG00000235173	21.2719	4.47995e-10	8	145192672	145195746	rs11777835	5.168e-09	144986103
ALIC.MD	AC005829.1	ENSG00000261575	19.5836	4.51763e-10	17	44344403	44346060	rs537920412	1.687e-13	43681149
left.putamen	ANKRD42	ENSG00000137494	20.5237	4.59e-10	11	82904781	82971736	rs35692233	1.817e-10	83325060
SCC.FA	GALP	ENSG00000197487	21.7561	4.64002e-10	19	56687389	56697144	rs1551562	5.566e-05	55814881
right.pallidum	HYI-AS1	ENSG00000229348	20.7836	4.66366e-10	1	43919598	43922666	rs550778111	4.345e-09	43843241
PLIC.FA	POLR2I	ENSG00000105258	21.5566	4.73e-10	19	36604612	36606248	rs2242522	4.085e-12	36228954
PLIC.MO	ZNF461	ENSG00000197808	20.8918	4.74e-10	19	37128094	37157755	rs23595	1.286e-10	36204831
right.putamen	AP000873.3	ENSG00000254551	20.3597	4.90423e-10	11	82920473	82924421	rs1228632	5.5e-11	83325114
IFO.AD	PLEKHM1	ENSG00000225190	20.5454	4.92e-10	17	43513266	43568115	rs112665297	1.24e-11	44348634
left.precentral	ANKRD63	ENSG00000230778	20.7889	4.98703e-10	15	40573645	40574787	rs2033939	2.146e-81	39633904
white.matter	MR1	ENSG00000153029	19.9938	5.2e-10	1	181003067	181031074	rs1044595	9.201e-13	180943529
left.lateral.ventricle	FOXF1	ENSG00000103241	100.981	5.22e-10	16	86544133	86548076	rs4843552	1.878e-21	87233516
ALIC.RD	LRRC37A2	ENSG00000238083	19.0334	5.22979e-10	17	44588877	44633016	rs147431626	4.375e-13	44335635
Average.MD	ZKSCAN4	ENSG00000187626	20.5857	5.23e-10	6	28212401	28227011	6:28866209_TTTTG_T	2.092e-10	28866209
left.putamen	HCK	ENSG00000101336	177.317	5.26e-10	20	30639991	30689659	rs6121038	1.483e-13	30254773
ACR.AD	NMT1	ENSG00000136448	19.87	5.33e-10	17	43128978	43186384	rs112297877	2.183e-09	43275949
SCC.MD	XRCC4	ENSG00000152422	21.05	5.43e-10	5	82373317	82649606	5:82861251_TGAGA_T	1.487e-25	82861251
right.pallidum	LGALS9B	ENSG00000170298	20.1269	5.51966e-10	17	20352708	20370852	17:19860847_CA_C	5e-09	19860847
cerebellar.vermal.lobules.I.V	NUMBL	ENSG00000105245	21.1031	5.56e-10	19	41172596	41196877	rs35255138	1.078e-11	41197268
right.rostral.middle.frontal	RECQL4	ENSG00000160957	22.4812	5.62602e-10	8	145736667	145743229	rs143228439	0.001163	145637456
left.putamen	DLG2	ENSG00000150672	20.3816	5.62609e-10	11	83166055	85338966	rs35692233	1.817e-10	83325060
PLIC.FA	XPR1	ENSG00000143324	20.8281	5.82541e-10	1	180601140	180859387	rs2332057	6.418e-08	181067869
PTR.MD	ZKSCAN4	ENSG00000187626	188.512	5.92e-10	6	28212401	28227011	6:28866209_TTTTG_T	3.723e-10	28866209
Average.FA	POLR2F	ENSG00000100142	20.398	5.92072e-10	22	38348614	38437922	rs5756894	7.704e-08	38450136
left.pallidum	CKAP5	ENSG00000175216	357.23	6.26648e-10	11	46764598	46867847	rs3740699	1.394e-09	47504075
left.pallidum	MRPS26	ENSG00000125901	19.9953	6.31e-10	20	3026591	3028900	rs6138937	1.812e-09	2882931
right.putamen	HM13	ENSG00000101294	20.7694	6.31e-10	20	30102231	30157370	rs6121038	2.322e-14	30254773
CGC.MO	IMPDH2	ENSG00000178035	20.5474	6.35e-10	3	49061758	49066841	rs536819065	2.823e-08	49541700
SCC.FA	OR1F12	ENSG00000220721	20.719	6.41091e-10	6	28041094	28042011	rs2893928	2.19e-09	27738430
left.inferior.parietal	RPSAP52	ENSG00000241749	20.4918	6.44754e-10	12	66151800	66220754	rs7306322	5.559e-10	65901140
GCC.RD	PLEKHM1	ENSG00000225190	20.2792	6.5e-10	17	43513266	43568115	17:44338782_AT_A	1.257e-10	44338782
SCC.MD	CD14	ENSG00000170458	20.2222	6.52e-10	5	140011313	140013286	rs4150221	2.958e-13	139719991
SS.MD	XRCC4	ENSG00000152422	20.8663	6.55e-10	5	82373317	82649606	rs10052710	1.843e-35	82860025
right.accumbens.area	ATP2A1-AS1	ENSG00000260442	20.4896	6.5521e-10	16	28890278	28891241	rs8061590	5.881e-08	28895130
right.precuneus	GOSR1	ENSG00000108587	19.4225	6.5842e-10	17	28804380	28854610	17:27953390_TG_T	1.265e-12	27953390
UNC.FA	TWIST1	ENSG00000122691	19.9708	6.66074e-10	7	19060614	19157295	rs12699998	1.735e-07	18904175
white.matter	LENEP	ENSG00000163352	184.937	6.76e-10	1	154966062	154966791	rs4971088	1.009e-08	155142883
Average.FA	ZKSCAN4	ENSG00000187626	20.3299	6.79e-10	6	28212401	28227011	rs3129171	4.05e-10	29155749
right.putamen	GCH1	ENSG00000131979	20.6104	6.89e-10	14	55308726	55369570	rs8014725	1.012e-39	56186953
left.caudate	SH2B1	ENSG00000178188	19.8517	6.89409e-10	16	28857921	28885526	rs62037364	6.632e-09	28868695
FXST.FA	RECQL4	ENSG00000160957	22.2912	6.91212e-10	8	145736667	145743229	rs188595907	2.385e-05	145028067
SS.MD	CCDC157	ENSG00000187860	19.9033	7.07922e-10	22	30752624	30774647	rs2267161	1.425e-10	30953295
SCR.MD	CCDC157	ENSG00000187860	19.8984	7.11568e-10	22	30752624	30774647	rs2267161	4.892e-08	30953295
left.ventral.DC	ZNF259P1	ENSG00000219565	19.5766	7.17952e-10	6	109103329	109108256	rs2153960	1.376e-11	108988184
SCC.FA	ZKSCAN3	ENSG00000189298	19.2783	7.1914e-10	6	28317691	28336947	rs2893928	2.19e-09	27738430
BCC.MD	CRHR1	ENSG00000120088	20.2989	7.23601e-10	17	43699267	43913194	17:44289832_A_G	4.729e-10	44289832
SCC.RD	ZNF192P1	ENSG00000226314	19.8015	7.4815e-10	6	28129559	28137372	rs2893928	1.638e-09	27738430
right.ventral.DC	ZNF259P1	ENSG00000219565	19.5316	7.5225e-10	6	109103329	109108256	rs2153960	1.179e-11	108988184
left.precentral	BMF	ENSG00000104081	20.6364	7.66e-10	15	40380091	40401093	rs2033939	2.146e-81	39633904
SCC.FA	XRCC4	ENSG00000152422	92.3245	7.75e-10	5	82373317	82649606	5:82861251_TGAGA_T	9.111e-24	82861251
SS.RD	CCDC157	ENSG00000187860	19.8132	7.77962e-10	22	30752624	30774647	rs2267158	1.122e-08	30950360
GCC.MD	WNT3	ENSG00000108379	19.5478	7.886e-10	17	44839872	44910520	17:44338782_AT_A	4.156e-11	44338782
SLF.MD	NKAPL	ENSG00000189134	20.6921	7.89e-10	6	28227098	28228736	rs3129787	2.441e-12	29048689
FX.MD	TMEM190	ENSG00000160472	21.0675	8.11e-10	19	55888204	55889612	rs11666276	2.766e-09	55886192
RLIC.MD	CCDC157	ENSG00000187860	19.7694	8.14428e-10	22	30752624	30774647	rs2267161	8.84e-10	30953295
PLIC.AD	ACTN4	ENSG00000130402	20.0464	8.49e-10	19	39138289	39222223	rs547948198	5.614e-10	39223735
PLIC.RD	MIR9-3HG	ENSG00000255571	20.2672	8.62516e-10	15	89904810	89939471	rs208829	2.194e-13	89947042
ALIC.RD	AC008105.1	ENSG00000233175	19.4954	8.76502e-10	17	43315395	43319101	rs1813014	4.663e-13	43660209
right.insula	RN7SL316P	ENSG00000241631	20.1452	8.91716e-10	17	29029526	29029793	rs12601647	3.104e-12	28164953
right.precentral	C15orf56	ENSG00000176753	20.1018	9.01e-10	15	40542865	40545170	rs2033939	2.03e-79	39633904
ALIC.FA	CRYBA1	ENSG00000108255	21.0719	9.19422e-10	17	27573881	27581512	rs142032054	0.0001848	27386776
right.hippocampus	TIMM8AP1	ENSG00000231445	20.1046	9.22952e-10	2	162933867	162934161	2:162845572_CA_C	3.954e-10	162845572
Average.MD	GJC1	ENSG00000182963	19.6442	9.26e-10	17	42875816	42908184	rs62057151	5.428e-09	43903842
left.transverse.temporal	CORO6	ENSG00000167549	19.926	9.28e-10	17	27941774	27949925	rs3760456	1.125e-09	27948844
ALIC.MD	LINC02210	ENSG00000204650	18.5596	9.32636e-10	17	43697694	43725582	rs537920412	1.687e-13	43681149
Average.RD	PLEKHM1	ENSG00000225190	19.9147	9.54e-10	17	43513266	43568115	17:44338782_AT_A	6.945e-11	44338782
BCC.FA	HOXC6	ENSG00000197757	20.117	9.66e-10	12	54384408	54424607	12:53688828_AT_A	2.258e-07	53688828
PLIC.MD	CRHR1	ENSG00000120088	20.0102	9.69099e-10	17	43699267	43913194	rs28688440	3.663e-08	42985869
ACR.MD	BAIAP2L2	ENSG00000128298	20.5312	1.04e-09	22	38480896	38506677	rs5995551	3.982e-07	38613198
SCC.RD	ZSCAN12P1	ENSG00000219891	19.5165	1.04783e-09	6	28058932	28061442	rs2893928	1.638e-09	27738430
grey.matter	EFNA4	ENSG00000243364	20.5528	1.06e-09	1	155036207	155042029	rs2066981	2.334e-07	155172379
FXST.RD	NSF	ENSG00000073969	19.6458	1.06336e-09	17	44668035	44834830	rs2696457	5.914e-12	44284057
right.cerebellum.exterior	OR10V3P	ENSG00000254743	20.186	1.07817e-09	11	59508798	59509522	rs7925496	6.26e-08	58943928
PCR.MD	ZNF165	ENSG00000197279	19.679	1.08e-09	6	28048753	28057341	rs3129787	4.91e-12	29048689
ACR.AD	ACBD4	ENSG00000181513	19.1175	1.09e-09	17	43209967	43221548	rs112297877	2.183e-09	43275949
RLIC.FA	CORO6	ENSG00000167549	19.7471	1.11e-09	17	27941774	27949925	17:28489042_CT_C	4.022e-11	28489042
right.ventral.DC	LINC00222	ENSG00000203801	18.9744	1.11524e-09	6	109072857	109091145	rs2153960	1.179e-11	108988184
PLIC.FA	ARHGAP33	ENSG00000004777	19.5112	1.12896e-09	19	36265434	36279724	rs2242522	4.085e-12	36228954
right.precuneus	TBC1D29	ENSG00000266733	19.708	1.13e-09	17	28884130	28890511	17:27953390_TG_T	1.265e-12	27953390
PTR.RD	C6orf100	ENSG00000204709	19.7374	1.14e-09	6	28911654	28912314	rs3129787	4.138e-11	29048689
left.cuneus	TREH	ENSG00000118094	19.5834	1.14e-09	11	118528026	118550399	rs78201038	0.000819	119499316
right.insula	RECQL4	ENSG00000160957	21.7879	1.14328e-09	8	145736667	145743229	rs12115065	0.0007072	145647424
left.hippocampus	LATS1	ENSG00000131023	19.3027	1.16e-09	6	149979289	150039392	rs11155675	3.122e-09	150064019
ACR.RD	AL031587.1	ENSG00000222044	20.0034	1.16605e-09	22	38428172	38430235	rs1004763	2.865e-08	38474952
SLF.RD	SEC14L2	ENSG00000100003	20.2812	1.17183e-09	22	30792846	30821305	rs59731356	1.424e-09	30764664
right.transverse.temporal	H4C11	ENSG00000197238	20.0605	1.17223e-09	6	27791884	27792257	rs3864294	0.0002646	28641957
ALIC.RD	LRRC37A4P	ENSG00000214425	18.0718	1.17261e-09	17	43578685	43627701	rs147431626	4.375e-13	44335635
ALIC.MD	AC008105.1	ENSG00000233175	19.1868	1.18651e-09	17	43315395	43319101	rs537920412	1.687e-13	43681149
GCC.FA	ZSCAN9	ENSG00000137185	19.3134	1.19e-09	6	28192664	28201260	rs3129171	3.21e-07	29155749
PTR.FA	BAIAP2L2	ENSG00000128298	20.3938	1.19e-09	22	38480896	38506677	rs12484232	3.695e-08	38503479
SLF.MD	TMEM101	ENSG00000091947	19.9122	1.24716e-09	17	42088556	42101314	rs7225735	1.25e-07	43101281
FXST.RD	LRRC37A2	ENSG00000238083	18.1616	1.24843e-09	17	44588877	44633016	rs2696457	5.914e-12	44284057
ACR.MD	POLR2F	ENSG00000100142	19.638	1.28117e-09	22	38348614	38437922	rs5995551	3.982e-07	38613198
ACR.MD	LRRC37A	ENSG00000176681	18.6543	1.3e-09	17	44370099	44415160	17:44338782_AT_A	1.876e-10	44338782
GCC.FA	SRA1	ENSG00000213523	19.1274	1.3e-09	5	139916925	139937895	rs4150197	6.844e-16	139726292
right.pallidum	CCDC144CP	ENSG00000154898	18.8734	1.30748e-09	17	20224477	20306870	17:19860847_CA_C	5e-09	19860847
ACR.FA	ELL	ENSG00000105656	20.025	1.37e-09	19	18553473	18632937	rs11673604	3.828e-09	18540988
EC.MD	ARHGAP27	ENSG00000159314	19.66	1.37e-09	17	43471275	43511787	17:44212525_GA_G	9.426e-11	44212525
SS.FA	SLC16A8	ENSG00000100156	19.2808	1.37e-09	22	38474141	38480100	rs5756894	3.091e-08	38450136
ACR.RD	TMEM101	ENSG00000091947	19.7979	1.39814e-09	17	42088556	42101314	rs28485918	2.574e-07	42993372
left.lateral.ventricle	SLC7A5	ENSG00000103257	19.8171	1.43e-09	16	87863629	87903094	rs4843552	1.878e-21	87233516
UNC.MO	LINC02057	ENSG00000249279	20.7354	1.44706e-09	5	60497136	60560756	rs34629	8.144e-06	60527506
left.hippocampus	TIMM8AP1	ENSG00000231445	19.6567	1.453e-09	2	162933867	162934161	2:162845572_CA_C	5.949e-12	162845572
left.caudate	IL27	ENSG00000197272	19.0128	1.51123e-09	16	28510683	28523372	rs62037364	6.632e-09	28868695
SCC.RD	PCDHA9	ENSG00000204961	19.6518	1.58047e-09	5	140227048	140391929	rs3776089	1.667e-27	139727260
left.caudate	LAT	ENSG00000213658	18.4323	1.58624e-09	16	28996147	29002104	rs62037364	6.632e-09	28868695
FX.MD	RECQL4	ENSG00000160957	21.4421	1.59863e-09	8	145736667	145743229	rs118145588	0.0007635	145995695
PTR.MD	OR1F12	ENSG00000220721	19.8013	1.60762e-09	6	28041094	28042011	6:28866209_TTTTG_T	3.723e-10	28866209
PTR.FA	C6orf100	ENSG00000204709	19.4002	1.61e-09	6	28911654	28912314	rs3129787	2.778e-09	29048689
GCC.RD	POLR2F	ENSG00000100142	19.4111	1.6116e-09	22	38348614	38437922	rs1004763	7.564e-09	38474952
PLIC.RD	SEMA4B	ENSG00000185033	19.1129	1.62e-09	15	90703836	90772911	rs208829	2.194e-13	89947042
BCC.RD	GPAA1	ENSG00000197858	19.0601	1.64e-09	8	145137493	145141119	rs11777239	6.426e-09	145031265
PCR.RD	CCDC157	ENSG00000187860	19.0843	1.67129e-09	22	30752624	30774647	rs59731356	5.894e-08	30764664
CGC.MD	NMT1	ENSG00000136448	18.6564	1.7e-09	17	43128978	43186384	rs10445365	2.851e-10	43932789
left.insula	FLOT2	ENSG00000132589	20.2949	1.70378e-09	17	27206353	27224697	rs3110494	5.399e-14	27976597
SCR.MO	TMEM191C	ENSG00000206140	19.3782	1.72536e-09	22	21820712	21825558	rs617767	4.392e-10	21017919
SLF.MD	ZKSCAN4	ENSG00000187626	179.511	1.73e-09	6	28212401	28227011	rs3129787	2.441e-12	29048689
CGC.MD	AC008105.1	ENSG00000233175	18.803	1.74136e-09	17	43315395	43319101	rs10445365	2.851e-10	43932789
SCC.FA	CSNK1E	ENSG00000213923	18.6441	1.78374e-09	22	38686697	38794527	rs2018980	5.546e-11	38450620
total.brain.volume	CS	ENSG00000062485	19.5015	1.80526e-09	12	56665483	56694176	rs7955865	2.764e-08	56468706
SLF.MD	ACBD4	ENSG00000181513	18.596	1.85e-09	17	43209967	43221548	rs149053776	1.711e-08	43130624
right.pallidum	NUP160	ENSG00000030066	19.2464	1.85e-09	11	47799639	47870107	rs7107356	3.443e-10	47676170
PLIC.AD	POLR2I	ENSG00000105258	20.1293	1.87e-09	19	36604612	36606248	rs173003	1.306e-10	36240960
PLIC.MD	AC005670.1	ENSG00000261886	20.1751	1.90373e-09	17	44994136	45000400	rs56155809	1.19e-07	44119500
SCC.RD	HIST1H3J	ENSG00000197153	20.0362	1.91e-09	6	27858093	27860884	rs2893928	1.638e-09	27738430
SCR.MO	FOXF1	ENSG00000103241	93.6774	1.93e-09	16	86544133	86548076	rs9937293	1.049e-18	87225101
left.pallidum	PYGB	ENSG00000100994	19.6549	1.95791e-09	20	25228705	25278650	rs6050464	4.585e-09	25209299
total.brain.volume	WNT3	ENSG00000108379	18.5725	1.97036e-09	17	44839872	44910520	rs118087478	7.738e-14	44051589
left.pallidum	NUP160	ENSG00000030066	19.1721	1.98e-09	11	47799639	47870107	rs3740699	1.394e-09	47504075
total.brain.volume	RPS7P11	ENSG00000213326	19.6037	1.99505e-09	17	44798948	44799533	rs118087478	7.738e-14	44051589
cerebellar.vermal.lobules.I.V	OR10V3P	ENSG00000254743	19.5708	1.99862e-09	11	59508798	59509522	rs6591507	3.565e-06	58942848
GCC.RD	SMPD5	ENSG00000204791	19.3573	2.04195e-09	8	145104030	145106423	rs11777835	1.189e-09	144986103
PCR.AD	NKAPL	ENSG00000189134	19.7281	2.07e-09	6	28227098	28228736	6:28713950_AAT_A	2.074e-10	28713950
left.hippocampus	LINC02425	ENSG00000256259	5.99048	2.09229e-09	12	66421505	66424846	rs17178006	6.461e-35	65718299
CGC.RD	XRCC4	ENSG00000152422	19.7214	2.1e-09	5	82373317	82649606	rs17205972	4.705e-24	82859065
ALIC.FA	RPS7P11	ENSG00000213326	19.5498	2.10655e-09	17	44798948	44799533	rs62062797	5.44e-11	44027366
IFO.AD	CRHR1	ENSG00000120088	19.5701	2.13e-09	17	43699267	43913194	rs112665297	1.24e-11	44348634
left.putamen	HM13	ENSG00000101294	19.4793	2.13e-09	20	30102231	30157370	rs6121038	1.483e-13	30254773
PTR.MD	CABP7	ENSG00000100314	20.2338	2.14e-09	22	30116073	30127828	rs2267161	1.219e-09	30953295
BCC.MD	AC005670.1	ENSG00000261886	20.0484	2.16123e-09	17	44994136	45000400	17:44289832_A_G	4.729e-10	44289832
Brain.stem	GNPTAB	ENSG00000111670	18.8143	2.17e-09	12	102139275	102224716	rs11111094	7.533e-25	102328806
SCC.RD	SCAND3	ENSG00000232795	19.9928	2.17e-09	6	28539407	28583989	rs3117426	1.316e-09	29272012
right.insula	ABHD15	ENSG00000168792	18.7067	2.17083e-09	17	27887565	27894155	rs3110494	2.501e-12	27976597
CGC.MD	SPPL2C	ENSG00000185294	19.5746	2.18e-09	17	43922256	43924438	17:44338782_AT_A	1.318e-10	44338782
GCC.RD	AC008105.1	ENSG00000233175	18.5786	2.18687e-09	17	43315395	43319101	rs10445367	3.024e-10	43932798
Brain.stem	ZNF259P1	ENSG00000219565	18.5008	2.20259e-09	6	109103329	109108256	rs2153960	1.263e-11	108988184
FXST.FA	MAPT	ENSG00000186868	18.9511	2.24e-09	17	43971748	44105700	rs2696524	4.523e-11	44356793
IFO.AD	MAPT	ENSG00000186868	18.9484	2.24e-09	17	43971748	44105700	rs112665297	1.24e-11	44348634
SS.RD	XRCC4	ENSG00000152422	19.6548	2.24e-09	5	82373317	82649606	rs10052710	5.857e-33	82860025
cerebellar.vermal.lobules.I.V	STK17A	ENSG00000164543	19.5789	2.24002e-09	7	43622357	43666385	rs1057523	4.791e-09	43670323
ALIC.RD	LINC02210	ENSG00000204650	17.7087	2.25323e-09	17	43697694	43725582	rs147431626	4.375e-13	44335635
CST.RD	RUNX2	ENSG00000124813	19.3323	2.2995e-09	6	45295894	45632086	rs5875893	4.286e-16	44781313
Average.MD	CD14	ENSG00000170458	18.86	2.3e-09	5	140011313	140013286	rs4150221	3.997e-11	139719991
SCR.RD	XRCC4	ENSG00000152422	19.6274	2.3e-09	5	82373317	82649606	rs7733216	1.837e-21	82857870
Average.MD	AC008105.1	ENSG00000233175	18.5219	2.31724e-09	17	43315395	43319101	17:43965129_AT_A	2.944e-09	43965129
GCC.FA	PLEKHM1	ENSG00000225190	19.0662	2.33e-09	17	43513266	43568115	rs10445367	1.148e-09	43932798
SCR.MO	PI4KA	ENSG00000241973	18.588	2.35e-09	22	21061979	21213705	rs617767	4.392e-10	21017919
PLIC.FA	KIAA1614	ENSG00000135835	18.7698	2.36e-09	1	180882290	180920750	rs2332057	6.418e-08	181067869
SCC.FA	ZSCAN12P1	ENSG00000219891	18.7353	2.37876e-09	6	28058932	28061442	rs2893928	2.19e-09	27738430
ACR.RD	MAPT	ENSG00000186868	18.8833	2.39e-09	17	43971748	44105700	17:44338782_AT_A	2.247e-09	44338782
Brain.stem	SCML4	ENSG00000146285	19.3882	2.39e-09	6	108025308	108145521	rs2153960	1.263e-11	108988184
total.brain.volume	LINC00222	ENSG00000203801	18.2456	2.4037e-09	6	109072857	109091145	rs2764264	5.06e-13	108934461
SCC.FA	PGBD1	ENSG00000137338	18.8968	2.41252e-09	6	28249314	28270326	rs2893928	2.19e-09	27738430
right.pallidum	TREH	ENSG00000118094	18.8126	2.43e-09	11	118528026	118550399	rs11216493	4.903e-07	117542149
ALIC.RD	FAM215B	ENSG00000232300	18.5465	2.43419e-09	17	44636196	44640161	rs147431626	4.375e-13	44335635
RLIC.RD	OR1F12	ENSG00000220721	19.3745	2.46599e-09	6	28041094	28042011	6:28901432_CA_C	6.18e-08	28901432
FXST.RD	WNT9B	ENSG00000158955	19.2512	2.47e-09	17	44910567	44964096	rs2696457	5.914e-12	44284057
PTR.RD	OR1F12	ENSG00000220721	19.3727	2.4704e-09	6	28041094	28042011	6:28866209_TTTTG_T	1.619e-10	28866209
BCC.FA	CD14	ENSG00000170458	18.7833	2.48e-09	5	140011313	140013286	rs4150221	3.788e-11	139719991
SCR.MO	SERPIND1	ENSG00000099937	18.6223	2.48114e-09	22	21128167	21142008	rs617767	4.392e-10	21017919
ACR.MD	MAP3K14	ENSG00000006062	19.3064	2.48948e-09	17	43340488	43394414	17:44338782_AT_A	1.876e-10	44338782
CSF	SLC22A4	ENSG00000197208	19.7041	2.5e-09	5	131630136	131679899	5:131665166_CT_C	2.025e-08	131665166
total.brain.volume	NSF	ENSG00000073969	18.7109	2.51728e-09	17	44668035	44834830	rs118087478	7.738e-14	44051589
right.superior.frontal	H4C11	ENSG00000197238	19.2896	2.5382e-09	6	27791884	27792257	rs2859365	3.929e-05	28391465
right.pars.orbitalis	RECQL4	ENSG00000160957	20.9618	2.55944e-09	8	145736667	145743229	rs7013296	0.005966	145854991
FX.FA	AMZ1	ENSG00000174945	18.4154	2.56068e-09	7	2719156	2815134	rs7784066	1.424e-10	2819727
right.inferior.parietal	RPSAP52	ENSG00000241749	19.1151	2.57935e-09	12	66151800	66220754	rs10784447	2.873e-11	65766498
PCR.MD	FZD2	ENSG00000180340	18.8216	2.58e-09	17	42634925	42636907	rs149053776	4.471e-08	43130624
SCC.FA	HIST1H2BK	ENSG00000197903	19.0628	2.59e-09	6	27106073	27114619	rs2893928	2.19e-09	27738430
SLF.AD	CRHR1	ENSG00000120088	19.3669	2.62e-09	17	43699267	43913194	17:44338782_AT_A	4.849e-11	44338782
GCC.RD	PICK1	ENSG00000100151	18.7938	2.64e-09	22	38452318	38471708	rs1004763	7.564e-09	38474952
right.vessel	LGALS16	ENSG00000249861	19.7729	2.69765e-09	19	40146534	40151287	rs28624276	9.023e-05	39202897
SLF.MD	SEC14L2	ENSG00000100003	19.4317	2.71176e-09	22	30792846	30821305	rs59731356	1.312e-08	30764664
SCC.FA	ZSCAN16	ENSG00000196812	18.7696	2.7137e-09	6	28092338	28097860	rs2893928	2.19e-09	27738430
CGC.RD	EIF4EBP3	ENSG00000243056	18.5131	2.72e-09	5	139927251	139929163	rs4150221	2.279e-10	139719991
CGC.MD	TMEM167A	ENSG00000174695	18.8641	2.7262e-09	5	82348665	82373682	rs17205972	3.191e-30	82859065
ACR.RD	EIF4EBP3	ENSG00000243056	18.486	2.79e-09	5	139927251	139929163	rs4150221	5.136e-09	139719991
SCC.RD	BAIAP2L2	ENSG00000128298	19.5452	2.79e-09	22	38480896	38506677	rs1004763	1.509e-09	38474952
left.precentral	CORO6	ENSG00000167549	18.8301	2.79e-09	17	27941774	27949925	17:28090964_CT_C	6.418e-08	28090964
ALIC.RD	ARL17B	ENSG00000228696	18.3417	2.79769e-09	17	44352150	44439130	rs147431626	4.375e-13	44335635
ACR.RD	AC005670.1	ENSG00000261886	19.7847	2.81283e-09	17	44994136	45000400	17:44338782_AT_A	2.247e-09	44338782
left.pallidum	FAM180B	ENSG00000196666	19.6804	2.82294e-09	11	47608198	47610746	rs3740699	1.394e-09	47504075
EC.MD	AC008105.1	ENSG00000233175	18.3231	2.84241e-09	17	43315395	43319101	17:44212525_GA_G	9.426e-11	44212525
RLIC.FA	NSRP1	ENSG00000126653	18.8319	2.85e-09	17	28442539	28513493	17:28489042_CT_C	4.022e-11	28489042
BCC.FA	SLC16A8	ENSG00000100156	18.5458	2.9e-09	22	38474141	38480100	rs5756894	7.8e-10	38450136
ACR.FA	SLC16A8	ENSG00000100156	18.5418	2.91e-09	22	38474141	38480100	rs5756894	3.836e-09	38450136
right.insula	TMEM136	ENSG00000181264	18.1921	2.92e-09	11	120195838	120204391	rs4938799	4.596e-07	120208257
RLIC.FA	EFCAB5	ENSG00000176927	18.1034	2.94e-09	17	28256218	28435470	17:28489042_CT_C	4.022e-11	28489042
GCC.RD	SPATC1	ENSG00000186583	19.0011	3.02263e-09	8	145086582	145101933	rs11777835	1.189e-09	144986103
right.ventral.DC	SCML4	ENSG00000146285	19.1473	3.07e-09	6	108025308	108145521	rs2153960	1.179e-11	108988184
SCC.RD	GALP	ENSG00000197487	19.8496	3.11573e-09	19	56687389	56697144	rs117172960	0.0005314	55955973
IFO.AD	WNT9B	ENSG00000158955	19.0195	3.12e-09	17	44910567	44964096	rs112665297	1.24e-11	44348634
left.cerebellum.exterior	DCTPP1	ENSG00000179958	19.8646	3.12e-09	16	30434940	30441396	rs12102776	1.487e-05	31166028
FXST.FA	LRRC37A	ENSG00000176681	17.7566	3.14e-09	17	44370099	44415160	rs2696524	4.523e-11	44356793
left.pallidum	AGBL2	ENSG00000165923	18.0663	3.18472e-09	11	47681143	47736941	rs3740699	1.394e-09	47504075
SS.FA	BAIAP2L2	ENSG00000128298	19.3962	3.24e-09	22	38480896	38506677	rs5756894	3.091e-08	38450136
SLF.MD	OR1F12	ENSG00000220721	19.0982	3.25377e-09	6	28041094	28042011	6:28866209_TTTTG_T	5.21e-12	28866209
GCC.MD	SRA1	ENSG00000213523	18.2435	3.29e-09	5	139916925	139937895	rs4150221	2.338e-15	139719991
CSF	FNIP1	ENSG00000217128	19.1769	3.3e-09	5	130977407	131132710	5:131665166_CT_C	2.025e-08	131665166
GCC.RD	PARP10	ENSG00000178685	17.8523	3.3e-09	8	145051321	145086940	rs11777835	1.189e-09	144986103
GCC.MD	NSF	ENSG00000073969	18.4173	3.32703e-09	17	44668035	44834830	17:44338782_AT_A	4.156e-11	44338782
SLF.FA	EIF4EBP3	ENSG00000243056	18.294	3.34e-09	5	139927251	139929163	rs4150221	1.016e-09	139719991
left.caudate	NPIPB9	ENSG00000196993	18.2097	3.37e-09	16	28763108	28784128	rs62037364	6.632e-09	28868695
left.hippocampus	PCMT1	ENSG00000120265	18.2017	3.37e-09	6	150070579	150132556	rs11155675	3.122e-09	150064019
GCC.RD	CCDC157	ENSG00000187860	18.4153	3.37557e-09	22	30752624	30774647	rs9608859	2.232e-07	30667277
EC.MD	NSF	ENSG00000073969	18.3898	3.41591e-09	17	44668035	44834830	17:44212525_GA_G	9.426e-11	44212525
right.insula	NSRP1	ENSG00000126653	18.6325	3.43e-09	17	28442539	28513493	rs3110494	2.501e-12	27976597
SLF.MD	C6orf100	ENSG00000204709	18.6564	3.44e-09	6	28911654	28912314	rs3129787	2.441e-12	29048689
white.matter	TRIM46	ENSG00000163462	18.6595	3.46473e-09	1	155145873	155157447	rs4971088	1.009e-08	155142883
CGC.MO	UQCRC1	ENSG00000010256	19.0781	3.52382e-09	3	48636435	48648409	rs536819065	2.823e-08	49541700
right.pallidum	AC005730.2	ENSG00000261033	18.1496	3.53081e-09	17	19911364	19912547	17:19860847_CA_C	5e-09	19860847
PCR.MD	ZKSCAN8	ENSG00000198315	18.9149	3.54e-09	6	28109688	28127250	rs3129787	4.91e-12	29048689
ACR.MD	ARHGAP27	ENSG00000159314	19.2141	3.5922e-09	17	43471275	43511787	17:44338782_AT_A	1.876e-10	44338782
CGC.MO	APEH	ENSG00000164062	18.0661	3.70727e-09	3	49711435	49721396	rs536819065	2.823e-08	49541700
left.precentral	C15orf56	ENSG00000176753	18.7554	3.75e-09	15	40542865	40545170	rs2033939	2.146e-81	39633904
Average.RD	CD14	ENSG00000170458	18.3416	3.77e-09	5	140011313	140013286	rs4150221	4.629e-11	139719991
FXST.RD	AC008105.1	ENSG00000233175	18.0482	3.78123e-09	17	43315395	43319101	rs2696457	5.914e-12	44284057
GCC.FA	CSNK1E	ENSG00000213923	17.9343	3.78472e-09	22	38686697	38794527	rs1004763	6.604e-10	38474952
SCR.MD	HIST1H3J	ENSG00000197153	19.3389	3.8e-09	6	27858093	27860884	6:28713950_AAT_A	1.443e-11	28713950
left.cerebellum.exterior	MPEG1	ENSG00000197629	18.9347	3.84e-09	11	58975983	58980424	rs6591508	3.369e-09	58943265
SLF.RD	EIF4EBP3	ENSG00000243056	18.1289	3.9e-09	5	139927251	139929163	rs4150221	2.479e-10	139719991
CGC.MD	PLEKHM1	ENSG00000225190	18.5643	3.93e-09	17	43513266	43568115	17:44338782_AT_A	1.318e-10	44338782
left.lateral.ventricle	TRIOBP	ENSG00000100106	17.4983	4.05e-09	22	38093011	38172563	rs34134374	8.424e-09	38138284
left.rostral.anterior.cingulate	RECQL4	ENSG00000160957	20.4943	4.07787e-09	8	145736667	145743229	rs147343232	4.187e-07	144935179
ACR.MD	ACBD4	ENSG00000181513	17.8287	4.08e-09	17	43209967	43221548	rs10445365	6.618e-09	43932789
FX.FA	FAM83C	ENSG00000125998	19.2079	4.09146e-09	20	33873534	33880204	rs1886693	4.136e-06	33986566
FXST.RD	LRRC37A4P	ENSG00000214425	16.8602	4.20715e-09	17	43578685	43627701	rs2696457	5.914e-12	44284057
SCC.RD	ZSCAN31	ENSG00000235109	18.0384	4.21e-09	6	28292470	28324048	rs3117426	1.316e-09	29272012
left.pallidum	HYI-AS1	ENSG00000229348	18.6128	4.22027e-09	1	43919598	43922666	rs3120124	4.828e-11	43764165
FX.AD	MYO9A	ENSG00000066933	18.6997	4.43e-09	15	72114632	72410918	rs7172158	1.28e-05	72405313
PTR.MD	C6orf100	ENSG00000204709	18.4093	4.43e-09	6	28911654	28912314	6:28866209_TTTTG_T	3.723e-10	28866209
right.ventral.DC	MRPL1	ENSG00000169288	18.576	4.48e-09	4	78783674	78873944	rs34830788	4.921e-09	78715432
SS.FA	SEC14L2	ENSG00000100003	18.9141	4.53048e-09	22	30792846	30821305	rs59731356	3.651e-08	30764664
right.putamen	KTN1	ENSG00000126777	18.1927	4.55379e-09	14	56025790	56168244	rs8014725	1.012e-39	56186953
GCC.RD	GPAA1	ENSG00000197858	18.2099	4.61295e-09	8	145137493	145141119	rs11777835	1.189e-09	144986103
FX.RD	TMEM190	ENSG00000160472	19.3699	4.62e-09	19	55888204	55889612	rs11668142	4.142e-09	55900417
EC.AD	ARHGAP27	ENSG00000159314	18.4459	4.66e-09	17	43471275	43511787	rs62064364	5.086e-10	43654468
GCC.RD	PLEC	ENSG00000178209	16.9939	4.7e-09	8	144989321	145050902	rs11777835	1.189e-09	144986103
PLIC.RD	EIF4EBP3	ENSG00000243056	17.9325	4.7e-09	5	139927251	139929163	rs3776089	1.52e-12	139727260
left.pallidum	FNBP4	ENSG00000109920	18.484	4.72696e-09	11	47738072	47788995	rs3740699	1.394e-09	47504075
PLIC.FA	FFAR2	ENSG00000126262	19.602	4.75e-09	19	35934809	35942669	rs2242522	4.085e-12	36228954
right.caudate	SLX1B	ENSG00000181625	18.6194	4.76298e-09	16	29465822	29469540	16:28828643_CT_C	2.282e-07	28828643
right.pallidum	DEFB121	ENSG00000204548	5.85411	4.8e-09	20	29992648	30000641	rs6121038	2.252e-16	30254773
right.hippocampus	IFIH1	ENSG00000115267	18.8616	4.95e-09	2	163123589	163175213	2:162845572_CA_C	3.954e-10	162845572
ACR.MD	ZKSCAN4	ENSG00000187626	18.3501	5.05e-09	6	28212401	28227011	rs3129787	2.463e-08	29048689
left.precentral	PHGR1	ENSG00000233041	18.5151	5.08878e-09	15	40643234	40648635	rs28520337	2.394e-55	39647894
SCC.FA	NRG2	ENSG00000158458	19.1871	5.12688e-09	5	139226364	139422884	rs3776089	3.552e-31	139727260
ALIC.FA	WNT3	ENSG00000108379	17.5807	5.15429e-09	17	44839872	44910520	rs62062797	5.44e-11	44027366
Average.RD	GJC1	ENSG00000182963	17.9428	5.16e-09	17	42875816	42908184	rs80143279	2.597e-09	43776742
Average.RD	C6orf100	ENSG00000204709	18.2521	5.2e-09	6	28911654	28912314	rs3129171	2.274e-11	29155749
right.pallidum	TIE1	ENSG00000066056	17.724	5.2e-09	1	43766664	43788779	rs550778111	4.345e-09	43843241
PCR.MD	ZSCAN12P1	ENSG00000219891	17.9851	5.21586e-09	6	28058932	28061442	rs3129787	4.91e-12	29048689
BCC.RD	SMPD5	ENSG00000204791	18.4407	5.21826e-09	8	145104030	145106423	rs11777239	6.426e-09	145031265
EC.RD	CRHR1	ENSG00000120088	18.3516	5.24254e-09	17	43699267	43913194	rs796613028	4.673e-08	44114090
SCR.MD	PLEKHM1	ENSG00000225190	18.2881	5.25e-09	17	43513266	43568115	17:44289832_A_G	1.196e-08	44289832
left.insula	GOSR1	ENSG00000108587	17.3089	5.27755e-09	17	28804380	28854610	rs3110494	5.399e-14	27976597
ACR.RD	AC008105.1	ENSG00000233175	17.7122	5.38102e-09	17	43315395	43319101	rs10445365	1.223e-08	43932789
SCC.RD	GJC1	ENSG00000182963	17.8931	5.42e-09	17	42875816	42908184	rs1443462	3.299e-07	42986988
right.caudate	CRHR1	ENSG00000120088	18.6488	5.46e-09	17	43699267	43913194	rs9303521	5.595e-07	43805194
right.pallidum	USP32P3	ENSG00000189423	17.7091	5.52971e-09	17	20318860	20334321	17:19860847_CA_C	5e-09	19860847
ACR.MD	EIF4EBP3	ENSG00000243056	17.7242	5.74e-09	5	139927251	139929163	rs4150221	2.857e-10	139719991
RLIC.MO	KIAA1614	ENSG00000135835	17.8783	5.74e-09	1	180882290	180920750	rs3795503	1.211e-07	180905694
CST.MO	LRP4	ENSG00000134569	18.9626	5.84219e-09	11	46878419	46940193	rs10838669	1.642e-07	47222643
PCR.MD	SEC14L2	ENSG00000100003	18.656	5.85635e-09	22	30792846	30821305	rs59731356	7.115e-09	30764664
PCR.MD	HIST1H4J	ENSG00000197238	17.6657	5.92e-09	6	27791884	27792257	rs1233587	5.504e-12	28719755
SCC.FA	SLC4A9	ENSG00000113073	17.9407	6.00173e-09	5	139739787	139754728	rs3776089	3.552e-31	139727260
GCC.FA	HGH1	ENSG00000235173	18.5545	6.13288e-09	8	145192672	145195746	rs10624859	1.331e-07	144975872
BCC.FA	AL031587.1	ENSG00000222044	18.3612	6.16125e-09	22	38428172	38430235	rs5756894	7.8e-10	38450136
Average.RD	AC008105.1	ENSG00000233175	17.5803	6.18754e-09	17	43315395	43319101	17:43965129_AT_A	7.526e-10	43965129
SCR.MO	SNAP29	ENSG00000099940	17.3245	6.33589e-09	22	21213271	21245506	rs617767	4.392e-10	21017919
white.matter	CEACAMP3	ENSG00000239736	18.4195	6.38495e-09	19	42106090	42112339	rs11466347	4.809e-05	41841098
UNC.RD	H4C11	ENSG00000197238	18.368	6.39773e-09	6	27791884	27792257	rs34470113	5.104e-07	28607995
left.caudate	C16orf54	ENSG00000185905	18.3753	6.51e-09	16	29753784	29757327	rs62037364	6.632e-09	28868695
ALIC.FA	FAM215B	ENSG00000232300	17.6197	6.51133e-09	17	44636196	44640161	rs62062797	5.44e-11	44027366
left.insula	TMEM136	ENSG00000181264	17.4261	6.6e-09	11	120195838	120204391	rs36011588	1.262e-06	120196433
Average.MO	OR10V3P	ENSG00000254743	18.377	6.62933e-09	11	59508798	59509522	rs79305859	0.0001043	58712684
SCR.MD	ZSCAN12P1	ENSG00000219891	17.7518	6.65393e-09	6	28058932	28061442	6:28713950_AAT_A	1.443e-11	28713950
ACR.RD	SEC14L2	ENSG00000100003	18.5261	6.66535e-09	22	30792846	30821305	rs59731356	8.053e-09	30764664
PCR.MO	FOXF1	ENSG00000103241	18.2891	6.67e-09	16	86544133	86548076	rs56023709	4.141e-12	87229344
left.putamen	REM1	ENSG00000088320	18.1154	6.79e-09	20	30063096	30072708	rs6121038	1.483e-13	30254773
left.pallidum	SZT2	ENSG00000198198	18.0979	6.82e-09	1	43855553	43918321	rs3120124	4.828e-11	43764165
Average.MD	ARHGAP27	ENSG00000159314	18.5448	6.82681e-09	17	43471275	43511787	17:44338782_AT_A	1.469e-10	44338782
white.matter	XPR1	ENSG00000143324	18.3399	6.89795e-09	1	180601140	180859387	rs1044595	9.201e-13	180943529
PTR.FA	RECQL4	ENSG00000160957	19.9559	6.9616e-09	8	145736667	145743229	rs11777835	0.0005295	144986103
CGC.FA	CELSR3	ENSG00000008300	18.2728	7e-09	3	48673902	48700348	rs531518493	1.747e-06	49472903
GCC.RD	XRCC4	ENSG00000152422	18.526	7.02e-09	5	82373317	82649606	rs17205972	2.356e-20	82859065
left.ventral.DC	SEPTIN11	ENSG00000138758	17.9569	7.02344e-09	4	77870856	77961537	rs9654194	8.292e-11	78728697
ALIC.FA	LRRC37A	ENSG00000176681	16.9616	7.06e-09	17	44370099	44415160	rs62062797	5.44e-11	44027366
EC.MD	WNT3	ENSG00000108379	17.449	7.06e-09	17	44839872	44910520	17:44212525_GA_G	9.426e-11	44212525
SCC.FA	H4C11	ENSG00000197238	18.2603	7.12839e-09	6	27791884	27792257	rs2893928	2.19e-09	27738430
right.cuneus	EFNA4	ENSG00000243364	18.6576	7.15e-09	1	155036207	155042029	rs3856261	1.12e-07	155876613
BCC.RD	SPATC1	ENSG00000186583	18.1778	7.17874e-09	8	145086582	145101933	rs11777239	6.426e-09	145031265
BCC.MD	LRRC37A	ENSG00000176681	16.9358	7.25e-09	17	44370099	44415160	17:44289832_A_G	4.729e-10	44289832
SCC.RD	SEC14L2	ENSG00000100003	18.4405	7.26033e-09	22	30792846	30821305	rs2267161	3.753e-13	30953295
ALIC.RD	KANSL1-AS1	ENSG00000214401	16.373	7.34408e-09	17	44270942	44274089	rs147431626	4.375e-13	44335635
left.ventral.DC	SCML4	ENSG00000146285	18.2683	7.57e-09	6	108025308	108145521	rs2153960	1.376e-11	108988184
IFO.AD	ARHGAP27	ENSG00000159314	17.9621	7.58e-09	17	43471275	43511787	rs112665297	1.24e-11	44348634
Brain.stem	TREH	ENSG00000118094	17.6755	7.59e-09	11	118528026	118550399	11:118599068_TG_T	0.0005346	118599068
left.pallidum	HYI	ENSG00000178922	16.6952	7.78e-09	1	43916824	43919660	rs3120124	4.828e-11	43764165
SLF.MD	PLEKHM1	ENSG00000225190	17.909	7.79e-09	17	43513266	43568115	17:44338782_AT_A	9.112e-09	44338782
left.caudate	NPIPB7	ENSG00000233232	17.1584	7.85e-09	16	28467693	28481868	rs62037364	6.632e-09	28868695
FX.FA	GNA12	ENSG00000146535	17.1179	7.91e-09	7	2767746	2883958	rs7784066	1.424e-10	2819727
SCC.RD	AL662890.1	ENSG00000225173	18.227	8.00672e-09	6	28805646	28806783	rs3117426	1.316e-09	29272012
right.insula	FLOT2	ENSG00000132589	18.7206	8.01415e-09	17	27206353	27224697	rs3110494	2.501e-12	27976597
CSF	IL5	ENSG00000113525	18.8956	8.08507e-09	5	131877136	131892530	5:131665166_CT_C	2.025e-08	131665166
GCC.FA	AL031587.1	ENSG00000222044	18.0906	8.1079e-09	22	38428172	38430235	rs1004763	6.604e-10	38474952
left.hippocampus	ZC3H12D	ENSG00000178199	17.8089	8.31e-09	6	149768794	149806197	rs11155675	3.122e-09	150064019
ACR.FA	ZKSCAN4	ENSG00000187626	17.8537	8.32e-09	6	28212401	28227011	rs3129171	9.192e-09	29155749
EC.MD	MAPT	ENSG00000186868	17.6515	8.37e-09	17	43971748	44105700	17:44212525_GA_G	9.426e-11	44212525
EC.AD	CRHR1	ENSG00000120088	18.2292	8.39e-09	17	43699267	43913194	rs62064364	5.086e-10	43654468
SCR.MO	TESK2	ENSG00000070759	18.5893	8.54e-09	1	45809555	45956872	rs61783169	2.65e-08	46256327
FX.FA	LINC02181	ENSG00000232190	18.6173	8.56886e-09	16	87091390	87097597	rs12149643	1.533e-10	87231499
BCC.FA	HOTAIR	ENSG00000228630	18.0413	8.61334e-09	12	54356092	54368740	12:53688828_AT_A	2.258e-07	53688828
ACR.FA	AL031587.1	ENSG00000222044	18.0282	8.6385e-09	22	38428172	38430235	rs5756894	3.836e-09	38450136
CGC.MD	MAP3K14	ENSG00000006062	18.0707	8.64461e-09	17	43340488	43394414	17:44338782_AT_A	1.318e-10	44338782
RLIC.FA	BLMH	ENSG00000108578	17.9249	8.68549e-09	17	28575218	28619074	17:28489042_CT_C	4.022e-11	28489042
GCC.FA	PCDHGA1	ENSG00000204956	17.9765	8.76e-09	5	140710252	140892546	rs4150197	6.844e-16	139726292
SCC.RD	RNF215	ENSG00000099999	17.3807	8.78118e-09	22	30773835	30817760	rs2267161	3.753e-13	30953295
RLIC.MD	OR1F12	ENSG00000220721	18.1078	8.79302e-09	6	28041094	28042011	6:28866209_TTTTG_T	2.496e-09	28866209
ACR.FA	BAIAP2L2	ENSG00000128298	18.3993	8.81e-09	22	38480896	38506677	rs5756894	3.836e-09	38450136
Average.FA	TMEM101	ENSG00000091947	17.9447	8.98645e-09	17	42088556	42101314	rs7217227	1.748e-06	42672239
Average.AD	ACBD4	ENSG00000181513	17.0701	9.05e-09	17	43209967	43221548	rs77665779	2.699e-07	43022994
SCR.MD	NMT1	ENSG00000136448	16.9893	9.07e-09	17	43128978	43186384	rs5820605	6.4e-08	44102682
FXST.RD	KANSL1-AS1	ENSG00000214401	16.1768	9.11657e-09	17	44270942	44274089	rs2696457	5.914e-12	44284057
SCR.FA	GNA12	ENSG00000146535	16.9761	9.2e-09	7	2767746	2883958	rs368699386	7.176e-10	2803883
left.pericalcarine	SMIM15	ENSG00000188725	17.6368	9.23957e-09	5	60453536	60458301	rs4235482	5.113e-11	60093612
GCC.MD	CCDC157	ENSG00000187860	17.4555	9.24725e-09	22	30752624	30774647	rs2267160	1.716e-06	30952941
GCC.RD	ARHGAP27	ENSG00000159314	18.2304	9.26036e-09	17	43471275	43511787	17:44338782_AT_A	1.257e-10	44338782
BCC.RD	PARP10	ENSG00000178685	16.8888	9.27e-09	8	145051321	145086940	rs11777239	6.426e-09	145031265
ACR.FA	EIF4EBP3	ENSG00000243056	17.2203	9.35e-09	5	139927251	139929163	5:140003958_GAATA_G	9.196e-09	140003958
Average.MD	PLEKHM1	ENSG00000225190	17.7242	9.44e-09	17	43513266	43568115	17:44338782_AT_A	1.469e-10	44338782
X3rd.ventricle	FOXF1	ENSG00000103241	85.0652	9.45e-09	16	86544133	86548076	rs4843550	3.423e-15	87236383
left.pallidum	POFUT1	ENSG00000101346	17.7314	9.52802e-09	20	30795683	30826470	rs6121038	3.294e-15	30254773
white.matter	SCAMP3	ENSG00000116521	18.2337	9.53344e-09	1	155225770	155232221	rs4971088	1.009e-08	155142883
GCC.FA	MAPT	ENSG00000186868	18.2484	9.64696e-09	17	43971748	44105700	rs10445367	1.148e-09	43932798
ACR.RD	CSNK1E	ENSG00000213923	17.0566	9.66368e-09	22	38686697	38794527	rs1004763	2.865e-08	38474952
CGC.MO	GNAT1	ENSG00000114349	18.0675	9.72666e-09	3	50229045	50233949	rs536819065	2.823e-08	49541700
right.pallidum	PLEKHM1	ENSG00000225190	17.6918	9.77e-09	17	43513266	43568115	rs2106786	2.58e-08	43919096
PLIC.FA	POLR2F	ENSG00000100142	17.6087	9.88193e-09	22	38348614	38437922	rs62235125	4.5e-08	38485064
GCC.MD	AC005829.1	ENSG00000261575	16.5157	9.90608e-09	17	44344403	44346060	17:44338782_AT_A	4.156e-11	44338782
Average.MD	ACBD4	ENSG00000181513	16.9724	1e-08	17	43209967	43221548	17:43965129_AT_A	2.944e-09	43965129
right.parahippocampal	AC005670.1	ENSG00000261886	18.5035	1.01281e-08	17	44994136	45000400	rs11307173	7.939e-06	44191002
right.pallidum	C1QTNF4	ENSG00000172247	16.4632	1.02403e-08	11	47611216	47616211	rs7107356	3.443e-10	47676170
left.caudate	AC145285.2	ENSG00000251417	16.3838	1.03065e-08	16	28814097	28829149	rs62037364	6.632e-09	28868695
right.precuneus	TAOK1	ENSG00000160551	17.5398	1.03388e-08	17	27717482	27878922	17:27953390_TG_T	1.265e-12	27953390
BCC.MO	GDF5	ENSG00000125965	17.0304	1.03967e-08	20	34021145	34042568	rs143384	2.782e-06	34025756
PLIC.AD	ARHGAP33	ENSG00000004777	17.035	1.26e-08	19	36265434	36279724	rs173003	1.306e-10	36240960

## Sheet: readme
ID: ID of neuroimaging traits
Gene: Symbol of gene
ENSG: gene ID
CHR: the chromosome the gene is on
P0/P1: the annotation boundaries of the gene on that chromosome
Test_score: the test statistics provided by UTMOST
P-value: the raw p-value of gene
gwas_snp_1MB: the RSID of the most significant within this region
gwas_p_value_1MB: the RSID of the most significant within this region
gwas_snp_bp_1MB: the RSID of the most significant within this region
