# Supplementary material for: Transcriptome-wide association analysis of brain structures yields insights into pleiotropy with complex neuropsychiatric traits
Source: Nat Commun. 2021 May 17;12:2878. doi: 10.1038/s41467-021-23130-y (PMC8128893; doi:10.1038/s41467-021-23130-y)
Supplement: Supplementary file 2 — Supplementary Data 1-23 [file 41467_2021_23130_MOESM2_ESM.zip › supp_data/Supplementary_Data_12.xlsx]

## Sheet: Supp_Data12
Supplementary Data 12: Conditional analysis of significant gene-trait associations discovered in UKB brain tissue-specific TWAS analysis of 211 neuroimaging traits (n=19,629 subjects for ROI volumes and 17,706 for DTI parameters)
ID	ENSG	gene	test_score	p_value
CGC.MD	ENSG00000152422	XRCC4	21.3032	4.19343e-10
ACR.MD	ENSG00000152422	XRCC4	18.0833	1.09835e-08
SCR.MD	ENSG00000152422	XRCC4	17.4958	1.98757e-08
ACR.MD	ENSG00000187860	CCDC157	16.4888	2.3355e-08
Average.MD	ENSG00000152422	XRCC4	17.2304	2.59818e-08
left.precentral	ENSG00000176753	C15orf56	16.4042	3.86032e-08
Average.FA	ENSG00000152422	XRCC4	16.5017	5.42105e-08
Average.RD	ENSG00000152422	XRCC4	16.3852	6.09821e-08
RLIC.MD	ENSG00000152422	XRCC4	16.0796	8.30315e-08
SCR.MD	ENSG00000187860	CCDC157	14.8977	1.22127e-07
BCC.MO	ENSG00000174945	AMZ1	14.465	1.29774e-07
SCC.RD	ENSG00000152422	XRCC4	15.3134	1.80258e-07
PCR.MD	ENSG00000187860	CCDC157	13.802	3.83614e-07
ACR.AD	ENSG00000152422	XRCC4	14.3989	4.55726e-07
SLF.AD	ENSG00000136448	NMT1	13.2708	4.86705e-07
PCR.MD	ENSG00000152422	XRCC4	14.265	5.22225e-07
SLF.RD	ENSG00000152422	XRCC4	13.855	7.92617e-07
ACR.RD	ENSG00000152422	XRCC4	13.7909	8.46021e-07
ACR.RD	ENSG00000187860	CCDC157	13.0214	8.64073e-07
SLF.MD	ENSG00000152422	XRCC4	13.6704	9.56582e-07
SCC.FA	ENSG00000152422	XRCC4	13.5853	1.04327e-06
right.cerebellum.white.matter	ENSG00000075188	NUP37	13.0639	1.19601e-06
BCC.MO	ENSG00000217455	AC073316.1	13.4787	1.45435e-06
SCC.RD	ENSG00000187860	CCDC157	11.8758	2.81758e-06
left.cerebellum.white.matter	ENSG00000075188	NUP37	12.1794	2.9089e-06
RLIC.RD	ENSG00000152422	XRCC4	12.5724	2.93804e-06
PTR.RD	ENSG00000152422	XRCC4	12.4489	3.33443e-06
SS.MD	ENSG00000187860	CCDC157	11.6214	3.65675e-06
PCR.RD	ENSG00000187860	CCDC157	11.308	5.03931e-06
SLF.MD	ENSG00000091947	TMEM101	11.7801	5.20335e-06
SCR.MD	ENSG00000120088	CRHR1	11.636	5.22867e-06
total.brain.volume	ENSG00000213326	RPS7P11	11.8034	6.22037e-06
PTR.MD	ENSG00000152422	XRCC4	11.6078	7.90788e-06
left.lateral.ventricle	ENSG00000174945	AMZ1	10.443	8.07387e-06
ACR.MD	ENSG00000136448	NMT1	9.88039	9.46414e-06
Average.RD	ENSG00000091947	TMEM101	10.9278	1.26639e-05
BCC.MO	ENSG00000146535	GNA12	10.1514	1.335e-05
Average.MD	ENSG00000091947	TMEM101	10.5068	1.96382e-05
SLF.AD	ENSG00000131094	C1QL1	10.7934	2.05444e-05
RLIC.MD	ENSG00000187860	CCDC157	9.8451	2.24309e-05
GCC.RD	ENSG00000187860	CCDC157	9.80509	2.33674e-05
ACR.RD	ENSG00000091947	TMEM101	10.1894	2.73243e-05
SLF.MD	ENSG00000187860	CCDC157	9.63979	2.76739e-05
ALIC.MD	ENSG00000136448	NMT1	9.31132	2.89964e-05
right.hippocampus	ENSG00000174106	LEMD3	10.3031	2.97707e-05
SCR.RD	ENSG00000187860	CCDC157	9.49407	3.21296e-05
right.precentral	ENSG00000176753	C15orf56	9.97738	3.34031e-05
SLF.MD	ENSG00000181513	ACBD4	8.86911	5.3901e-05
SS.MD	ENSG00000152422	XRCC4	9.67438	5.81852e-05
SS.RD	ENSG00000152422	XRCC4	9.44181	7.40487e-05
FX.FA	ENSG00000174945	AMZ1	8.16386	8.01964e-05
SS.RD	ENSG00000187860	CCDC157	8.36019	0.000103411
ACR.MD	ENSG00000120088	CRHR1	8.81172	0.000107377
SCR.MD	ENSG00000136448	NMT1	7.91346	0.000120149
SLF.RD	ENSG00000187860	CCDC157	8.20338	0.000121677
CGC.MD	ENSG00000159314	ARHGAP27	8.39361	0.000138078
right.lateral.ventricle	ENSG00000174945	AMZ1	7.42615	0.000171052
left.hippocampus	ENSG00000174106	LEMD3	8.64868	0.000173936
SLF.FA	ENSG00000187860	CCDC157	7.71342	0.000202523
GCC.MD	ENSG00000187860	CCDC157	7.70584	0.000204129
ACR.AD	ENSG00000136448	NMT1	7.35544	0.000214516
ACR.MD	ENSG00000233175	AC008105.1	7.32199	0.000226103
CGC.MD	ENSG00000136448	NMT1	7.29881	0.000227584
SCC.FA	ENSG00000187860	CCDC157	7.5602	0.000237573
Average.AD	ENSG00000181513	ACBD4	7.44167	0.000243839
CGC.MO	ENSG00000008300	CELSR3	8.50138	0.000250879
ACR.AD	ENSG00000181513	ACBD4	7.3616	0.000265476
right.hippocampus	ENSG00000183735	TBK1	7.86457	0.000283765
ACR.MD	ENSG00000181513	ACBD4	7.23913	0.000302363
Average.MD	ENSG00000181513	ACBD4	7.18487	0.000320313
PTR.AD	ENSG00000180340	FZD2	7.69534	0.00032084
SLF.AD	ENSG00000225190	PLEKHM1	7.7036	0.000361751
PTR.MD	ENSG00000187860	CCDC157	7.13127	0.000371541
left.precentral	ENSG00000230778	ANKRD63	7.82228	0.000384121
left.hippocampus	ENSG00000197301	HMGA2-AS1	7.25928	0.000413776
total.brain.volume	ENSG00000261575	AC005829.1	6.16301	0.000424884
left.pallidum	ENSG00000179772	FOXS1	7.19508	0.000448812
SLF.AD	ENSG00000181513	ACBD4	6.85289	0.000455933
ACR.RD	ENSG00000120088	CRHR1	7.37244	0.000476324
right.hippocampus	ENSG00000153179	RASSF3	6.85571	0.000683568
right.pallidum	ENSG00000179772	FOXS1	6.74696	0.000713192
ACR.MD	ENSG00000225190	PLEKHM1	6.84558	0.000903755
ALIC.MD	ENSG00000225190	PLEKHM1	6.87541	0.000905108
GCC.MD	ENSG00000261575	AC005829.1	5.35373	0.000980271
SS.FA	ENSG00000187860	CCDC157	6.15111	0.00103125
ACR.MD	ENSG00000186868	MAPT	6.3476	0.00130164
CGC.MD	ENSG00000225190	PLEKHM1	6.4739	0.00134669
PTR.RD	ENSG00000187860	CCDC157	5.87717	0.00137055
ACR.RD	ENSG00000233175	AC008105.1	5.52451	0.00144126
GCC.MD	ENSG00000233175	AC008105.1	5.44903	0.00155666
left.putamen	ENSG00000187323	DCC	6.17008	0.00217596
left.pallidum	ENSG00000131055	COX4I2	5.19851	0.00254081
ACR.MD	ENSG00000159314	ARHGAP27	5.44313	0.00259028
left.hippocampus	ENSG00000183735	TBK1	5.72807	0.00264179
right.pallidum	ENSG00000131055	COX4I2	5.15741	0.00265354
GCC.FA	ENSG00000235173	HGH1	5.77576	0.00299434
GCC.MD	ENSG00000176681	LRRC37A	4.15089	0.0030704
GCC.MD	ENSG00000159314	ARHGAP27	5.25165	0.0031493
left.lateral.ventricle	ENSG00000146535	GNA12	4.7373	0.00337067
SCC.RD	ENSG00000219392	ZNF602P	4.11485	0.0035497
SCC.FA	ENSG00000219392	ZNF602P	4.05817	0.00376887
right.putamen	ENSG00000187323	DCC	5.63841	0.00379036
CSF	ENSG00000131435	PDLIM4	5.37377	0.00381283
left.hippocampus	ENSG00000153179	RASSF3	5.15536	0.00399608
GCC.MD	ENSG00000186868	MAPT	5.28106	0.00401459
PTR.AD	ENSG00000136448	NMT1	4.48603	0.00418938
ALIC.FA	ENSG00000213326	RPS7P11	5.52018	0.00432954
FXST.RD	ENSG00000073969	NSF	4.92904	0.00566043
left.pericalcarine	ENSG00000049167	ERCC8	4.53798	0.00579461
GCC.RD	ENSG00000235173	HGH1	5.11682	0.00589787
cerebellar.vermal.lobules.I.V	ENSG00000164543	STK17A	4.76583	0.00664015
SCC.FA	ENSG00000226314	ZNF192P1	4.4853	0.0066415
SCC.RD	ENSG00000226314	ZNF192P1	4.43044	0.00702607
SCC.FA	ENSG00000170458	CD14	4.66573	0.00798072
left.putamen	ENSG00000131055	COX4I2	4.08602	0.00820884
SLF.MD	ENSG00000120088	CRHR1	4.60807	0.00836093
left.hippocampus	ENSG00000256268	LINC02454	2.61521	0.00892457
FXST.RD	ENSG00000238083	LRRC37A2	3.04381	0.0100651
right.hippocampus	ENSG00000256268	LINC02454	2.55953	0.0104895
PLIC.RD	ENSG00000255571	MIR9-3HG	4.58237	0.0105977
GCC.RD	ENSG00000186868	MAPT	4.04448	0.0115202
GCC.MD	ENSG00000235173	HGH1	4.4008	0.0123447
SCC.FA	ENSG00000189298	ZKSCAN3	3.07481	0.0125698
right.pallidum	ENSG00000101306	MYLK2	3.22863	0.0131706
CGC.MD	ENSG00000120088	CRHR1	4.16678	0.0132171
total.brain.volume	ENSG00000232300	FAM215B	2.60499	0.0138332
SCC.FA	ENSG00000235109	ZSCAN31	3.56385	0.014143
left.pallidum	ENSG00000101306	MYLK2	3.15972	0.0141596
total.brain.volume	ENSG00000186868	MAPT	4.50238	0.0142123
SLF.AD	ENSG00000186868	MAPT	3.82969	0.0144355
GCC.FA	ENSG00000137185	ZSCAN9	3.79004	0.0150984
ALIC.MD	ENSG00000238083	LRRC37A2	2.64533	0.0153482
left.precentral	ENSG00000137801	THBS1	4.57575	0.0158418
Average.MD	ENSG00000120088	CRHR1	3.95162	0.0165225
SCC.RD	ENSG00000243056	EIF4EBP3	3.73105	0.0170817
ALIC.FA	ENSG00000073969	NSF	3.8608	0.0170942
left.amygdala	ENSG00000111247	RAD51AP1	4.21946	0.0177838
BCC.MO	ENSG00000103241	FOXF1	4.12019	0.0226878
ACR.FA	ENSG00000100142	POLR2F	3.27977	0.0227051
left.pallidum	ENSG00000178922	HYI	2.55133	0.0229041
X4th.ventricle	ENSG00000186790	FOXE3	2.87681	0.0229949
BCC.RD	ENSG00000204791	SMPD5	3.95068	0.0234678
SCC.FA	ENSG00000197279	ZNF165	3.84654	0.0235224
ALIC.RD	ENSG00000238083	LRRC37A2	2.24494	0.0246239
ALIC.MD	ENSG00000159314	ARHGAP27	3.24299	0.0254822
ALIC.FA	ENSG00000261575	AC005829.1	2.27562	0.0255018
GCC.MD	ENSG00000225190	PLEKHM1	3.72083	0.0262049
RLIC.MD	ENSG00000187626	ZKSCAN4	3.67918	0.0266851
PLIC.FA	ENSG00000255571	MIR9-3HG	3.66801	0.0270343
ALIC.RD	ENSG00000073969	NSF	3.37354	0.0283091
ALIC.RD	ENSG00000213326	RPS7P11	3.61047	0.0320516
total.brain.volume	ENSG00000185829	ARL17A	2.35317	0.0329138
ALIC.RD	ENSG00000261575	AC005829.1	2.01512	0.0335155
ALIC.MD	ENSG00000213326	RPS7P11	3.50102	0.0359417
cerebellar.vermal.lobules.VIII.X	ENSG00000105819	PMPCB	3.35508	0.0360949
ACR.MD	ENSG00000176681	LRRC37A	2.07103	0.0402898
GCC.MD	ENSG00000120088	CRHR1	3.082	0.0406639
right.cerebellum.white.matter	ENSG00000111670	GNPTAB	2.80596	0.0408937
CGC.MO	ENSG00000010256	UQCRC1	3.05212	0.0411441
left.pallidum	ENSG00000108599	AKAP10	2.8366	0.0415543
right.precuneus	ENSG00000160551	TAOK1	3.03386	0.0415566
left.cerebellum.white.matter	ENSG00000111670	GNPTAB	2.44197	0.0426826
SCC.RD	ENSG00000128242	GAL3ST1	3.17881	0.0452808
GCC.RD	ENSG00000176087	SLC35A4	3.14054	0.0454584
BCC.MD	ENSG00000176681	LRRC37A	1.92423	0.0470209
right.pallidum	ENSG00000154898	CCDC144CP	2.00012	0.0478984
ACR.RD	ENSG00000213923	CSNK1E	2.58994	0.0480046
right.ventral.DC	ENSG00000203801	LINC00222	3.58323	0.0486444
right.caudate	ENSG00000120088	CRHR1	3.25334	0.0492005
GCC.RD	ENSG00000186583	SPATC1	8.28394	0.0542679
FXST.RD	ENSG00000225190	PLEKHM1	2.96204	0.0588729
GCC.RD	ENSG00000176681	LRRC37A	1.69494	0.0601119
SCC.RD	ENSG00000198315	ZKSCAN8	2.86177	0.064973
Average.RD	ENSG00000120088	CRHR1	2.52578	0.0721331
IFO.AD	ENSG00000176681	LRRC37A	1.53274	0.0724027
ALIC.MD	ENSG00000073969	NSF	2.46437	0.0724425
SCC.RD	ENSG00000170458	CD14	2.54832	0.0726645
FXST.RD	ENSG00000176681	LRRC37A	1.48812	0.0759431
right.precuneus	ENSG00000167549	CORO6	2.50798	0.0761405
SCR.FA	ENSG00000135835	KIAA1614	2.15703	0.0777907
ALIC.MD	ENSG00000261575	AC005829.1	1.1834	0.0844572
GCC.MD	ENSG00000170458	CD14	2.31946	0.0891046
left.caudate	ENSG00000176953	NFATC2IP	1.69072	0.0892152
Average.MD	ENSG00000233175	AC008105.1	1.50971	0.090512
GCC.RD	ENSG00000233175	AC008105.1	1.44873	0.0964578
right.precuneus	ENSG00000108582	CPD	2.33342	0.0977081
GCC.RD	ENSG00000204791	SMPD5	2.56338	0.0996341
ALIC.MD	ENSG00000120088	CRHR1	2.16351	0.104545
total.brain.volume	ENSG00000203801	LINC00222	2.95057	0.106546
PTR.MD	ENSG00000187626	ZKSCAN4	2.36223	0.109312
right.precuneus	ENSG00000108576	SLC6A4	2.03344	0.111181
ALIC.RD	ENSG00000159314	ARHGAP27	1.84241	0.111568
CGC.MO	ENSG00000164062	APEH	1.98602	0.113287
PLIC.AD	ENSG00000126267	COX6B1	1.20943	0.116184
right.putamen	ENSG00000126777	KTN1	1.42585	0.12196
white.matter	ENSG00000177628	GBA	1.5077	0.122184
total.brain.volume	ENSG00000238083	LRRC37A2	0.773229	0.126332
white.matter	ENSG00000169231	THBS3	1.04753	0.13223
PLIC.MO	ENSG00000167595	C19orf55	1.32786	0.136497
ALIC.RD	ENSG00000120088	CRHR1	1.86173	0.142139
right.precuneus	ENSG00000126653	NSRP1	1.90425	0.142645
CGC.MD	ENSG00000176681	LRRC37A	0.883786	0.147115
GCC.RD	ENSG00000178685	PARP10	1.2093	0.150157
left.pallidum	ENSG00000066056	TIE1	2.3591	0.151415
PLIC.FA	ENSG00000167595	C19orf55	1.10388	0.152583
total.brain.volume	ENSG00000159314	ARHGAP27	1.63351	0.153784
Average.FA	ENSG00000243056	EIF4EBP3	1.3766	0.155248
SLF.AD	ENSG00000176681	LRRC37A	0.818663	0.158293
right.precuneus	ENSG00000176927	EFCAB5	1.21118	0.160334
total.brain.volume	ENSG00000176681	LRRC37A	0.788459	0.162282
left.caudate	ENSG00000196993	NPIPB9	1.25574	0.162334
GCC.FA	ENSG00000176087	SLC35A4	1.92279	0.165848
CGC.MD	ENSG00000233175	AC008105.1	0.927997	0.167314
GCC.FA	ENSG00000213923	CSNK1E	1.34971	0.169944
PCR.MD	ENSG00000198315	ZKSCAN8	1.93471	0.173392
GCC.RD	ENSG00000213523	SRA1	1.54615	0.173999
GCC.FA	ENSG00000100142	POLR2F	1.30344	0.175096
left.pallidum	ENSG00000154898	CCDC144CP	0.779104	0.176731
ACR.RD	ENSG00000243056	EIF4EBP3	1.45978	0.179425
SCC.FA	ENSG00000198315	ZKSCAN8	1.86882	0.179489
SCC.FA	ENSG00000176087	SLC35A4	1.81334	0.185802
CGC.MD	ENSG00000186868	MAPT	1.356	0.19142
GCC.RD	ENSG00000170458	CD14	1.57355	0.19285
Brain.stem	ENSG00000111670	GNPTAB	1.34501	0.194053
Average.RD	ENSG00000233175	AC008105.1	0.781123	0.196117
right.pallidum	ENSG00000101294	HM13	2.16569	0.197339
left.pallidum	ENSG00000101294	HM13	2.1246	0.205861
right.pallidum	ENSG00000135823	STX6	1.4439	0.217486
ACR.MD	ENSG00000243056	EIF4EBP3	1.26224	0.219709
right.precuneus	ENSG00000108587	GOSR1	0.519314	0.220746
left.cerebellum.exterior	ENSG00000179958	DCTPP1	2.29228	0.233655
left.caudate	ENSG00000178188	SH2B1	1.30525	0.233889
right.precuneus	ENSG00000141298	SSH2	1.32306	0.24006
left.caudate	ENSG00000213658	LAT	0.149502	0.24069
FX.AD	ENSG00000160472	TMEM190	0.165063	0.246538
total.brain.volume	ENSG00000225190	PLEKHM1	1.58907	0.2521
ALIC.FA	ENSG00000225190	PLEKHM1	1.57251	0.252465
Average.MD	ENSG00000243056	EIF4EBP3	1.10523	0.257901
PLIC.FA	ENSG00000126267	COX6B1	0.463941	0.258792
PLIC.FA	ENSG00000197808	ZNF461	1.64583	0.267055
BCC.RD	ENSG00000178685	PARP10	0.694115	0.269171
right.lateral.ventricle	ENSG00000103241	FOXF1	1.69686	0.271566
FX.AD	ENSG00000103241	FOXF1	1.71451	0.277949
SCC.RD	ENSG00000187626	ZKSCAN4	1.4327	0.286061
white.matter	ENSG00000163352	LENEP	1.91842	0.286146
right.precuneus	ENSG00000198720	ANKRD13B	1.40348	0.290667
right.precentral	ENSG00000137801	THBS1	1.7808	0.29448
GCC.MD	ENSG00000213523	SRA1	1.02744	0.295523
RLIC.RD	ENSG00000187626	ZKSCAN4	1.39067	0.298242
ALIC.RD	ENSG00000225190	PLEKHM1	1.39466	0.301745
SCC.FA	ENSG00000213923	CSNK1E	0.75714	0.310015
FXST.RD	ENSG00000186868	MAPT	1.53371	0.311014
GCC.RD	ENSG00000120088	CRHR1	1.06568	0.316116
right.insula	ENSG00000132591	ERAL1	1.4269	0.31858
left.putamen	ENSG00000177350	RPL13AP3	0.980323	0.321508
PLIC.MO	ENSG00000197808	ZNF461	1.45608	0.321554
SCC.FA	ENSG00000113073	SLC4A9	0.987469	0.323426
left.pericalcarine	ENSG00000188725	SMIM15	1.60876	0.32488
SCC.FA	ENSG00000243056	EIF4EBP3	0.888098	0.327297
right.ventral.DC	ENSG00000169288	MRPL1	1.28651	0.327798
left.pallidum	ENSG00000159479	MED8	1.36672	0.332519
ACR.RD	ENSG00000100142	POLR2F	0.687157	0.332561
SCR.MD	ENSG00000187626	ZKSCAN4	1.24281	0.344651
right.pallidum	ENSG00000066056	TIE1	1.55407	0.345839
SCC.MD	ENSG00000243056	EIF4EBP3	0.60524	0.347481
SCC.FA	ENSG00000100142	POLR2F	0.719378	0.349642
SCR.MO	ENSG00000241973	PI4KA	0.539025	0.352411
PTR.RD	ENSG00000187626	ZKSCAN4	1.21569	0.35378
left.pallidum	ENSG00000109920	FNBP4	1.28226	0.357122
SCC.FA	ENSG00000187626	ZKSCAN4	1.19183	0.361971
SCC.RD	ENSG00000176087	SLC35A4	1.11109	0.374905
PLIC.AD	ENSG00000105258	POLR2I	1.84843	0.375899
right.precuneus	ENSG00000109118	PHF12	1.24082	0.386305
left.putamen	ENSG00000101294	HM13	1.45046	0.3939
EC.MD	ENSG00000225190	PLEKHM1	1.10849	0.398268
right.insula	ENSG00000241631	RN7SL316P	0.154687	0.400195
right.precuneus	ENSG00000108262	GIT1	1.66579	0.403114
PLIC.MO	ENSG00000126267	COX6B1	0.199249	0.406904
right.putamen	ENSG00000131055	COX4I2	0.211152	0.408843
right.pallidum	ENSG00000165923	AGBL2	0.478906	0.41591
PLIC.FA	ENSG00000267796	LIN37	0.606447	0.4194
left.insula	ENSG00000176927	EFCAB5	-0.788798	0.43024
ALIC.FA	ENSG00000120088	CRHR1	0.943722	0.435572
left.insula	ENSG00000109118	PHF12	1.10153	0.437302
GCC.FA	ENSG00000213523	SRA1	0.625167	0.442417
left.entorhinal	ENSG00000125965	GDF5	0.446962	0.446876
left.ventral.DC	ENSG00000169288	MRPL1	1.06515	0.453973
Average.RD	ENSG00000243056	EIF4EBP3	0.341208	0.462787
X3rd.ventricle	ENSG00000103241	FOXF1	1.0366	0.465787
right.pallidum	ENSG00000172247	C1QTNF4	0.0013974	0.466411
ALIC.FA	ENSG00000186868	MAPT	1.08101	0.474652
right.insula	ENSG00000176927	EFCAB5	-0.700902	0.483373
FX.MD	ENSG00000103241	FOXF1	1.06842	0.48676
GCC.FA	ENSG00000170458	CD14	0.646525	0.488085
left.caudate	ENSG00000185875	THNSL1	0.0144857	0.488705
BCC.FA	ENSG00000243056	EIF4EBP3	0.287757	0.491866
PLIC.FA	ENSG00000105258	POLR2I	1.36655	0.497478
left.pericalcarine	ENSG00000035499	DEPDC1B	0.957219	0.508022
left.insula	ENSG00000241631	RN7SL316P	0.0137385	0.509196
right.insula	ENSG00000108576	SLC6A4	0.535456	0.51596
right.putamen	ENSG00000101294	HM13	1.05433	0.530042
left.ventral.DC	ENSG00000138758	SEPTIN11	0.490077	0.532462
right.insula	ENSG00000141298	SSH2	0.0200641	0.542058
CGC.RD	ENSG00000243056	EIF4EBP3	0.339622	0.546202
PCR.MD	ENSG00000187626	ZKSCAN4	0.730591	0.547473
FX.RD	ENSG00000103241	FOXF1	0.852787	0.570187
PCR.MO	ENSG00000103241	FOXF1	0.819827	0.581854
SCC.FA	ENSG00000158458	NRG2	0.44234	0.585609
Average.RD	ENSG00000187626	ZKSCAN4	0.642085	0.58749
right.hippocampus	ENSG00000120253	NUP43	0.0124884	0.590605
PLIC.MO	ENSG00000267796	LIN37	0.182838	0.605297
right.putamen	ENSG00000177350	RPL13AP3	0.343057	0.613533
SCR.MO	ENSG00000206140	TMEM191C	0.422811	0.616615
GCC.FA	ENSG00000240764	PCDHGC5	0.5549	0.617876
left.lateral.ventricle	ENSG00000103241	FOXF1	0.659473	0.632489
SLF.MD	ENSG00000187626	ZKSCAN4	0.523861	0.64142
left.insula	ENSG00000132591	ERAL1	0.603906	0.642878
left.insula	ENSG00000108576	SLC6A4	0.257439	0.660681
right.cerebellum.exterior	ENSG00000179958	DCTPP1	0.528026	0.664533
right.insula	ENSG00000108578	BLMH	0.183874	0.668463
SCC.RD	ENSG00000213523	SRA1	0.213431	0.668988
SCR.MO	ENSG00000099937	SERPIND1	0.224889	0.686786
Average.FA	ENSG00000187626	ZKSCAN4	0.408952	0.69297
right.putamen	ENSG00000137494	ANKRD42	0.253827	0.697462
right.precuneus	ENSG00000168792	ABHD15	0.0242868	0.70936
left.hippocampus	ENSG00000115267	IFIH1	0.185883	0.70959
left.pericalcarine	ENSG00000164181	ELOVL7	0.386552	0.71056
left.hippocampus	ENSG00000184575	XPOT	0.229589	0.716043
right.pallidum	ENSG00000109920	FNBP4	0.262899	0.719678
right.insula	ENSG00000168792	ABHD15	0.0149307	0.725426
GCC.MD	ENSG00000243056	EIF4EBP3	0.0112827	0.73932
SCR.MO	ENSG00000103241	FOXF1	0.366113	0.746105
SCR.FA	ENSG00000103241	FOXF1	0.336856	0.753446
ALIC.RD	ENSG00000186868	MAPT	0.185147	0.76016
GCC.RD	ENSG00000240764	PCDHGC5	0.171058	0.777884
SCC.FA	ENSG00000213523	SRA1	0.0274573	0.799718
right.insula	ENSG00000167549	CORO6	0.0675098	0.82396
left.hippocampus	ENSG00000184611	KCNH7	0.0684725	0.82731
right.amygdala	ENSG00000111247	RAD51AP1	0.116037	0.850802
GCC.FA	ENSG00000243056	EIF4EBP3	0	1
SCC.RD	ENSG00000240764	PCDHGC5	0	1
FX.RD	ENSG00000160472	TMEM190	0	1
PLIC.AD	ENSG00000130402	ACTN4	0	1
PLIC.AD	ENSG00000167595	C19orf55	0	1
GCC.RD	ENSG00000243056	EIF4EBP3	0	1
GCC.RD	ENSG00000178209	PLEC	0	1
left.insula	ENSG00000167549	CORO6	0	1
left.insula	ENSG00000126653	NSRP1	0	1
left.insula	ENSG00000141298	SSH2	0	1
left.cerebellum.white.matter	ENSG00000120860	CCDC53	0	1
SLF.RD	ENSG00000187626	ZKSCAN4	0	1
ALIC.MD	ENSG00000176681	LRRC37A	0	1
ALIC.MD	ENSG00000186868	MAPT	0	1
RLIC.FA	ENSG00000176927	EFCAB5	0	1
RLIC.FA	ENSG00000126653	NSRP1	0	1
FXST.RD	ENSG00000159314	ARHGAP27	0	1
ALIC.RD	ENSG00000176681	LRRC37A	0	1
FX.MD	ENSG00000160472	TMEM190	0	1
FXST.FA	ENSG00000176681	LRRC37A	0	1
X4th.ventricle	ENSG00000103241	FOXF1	0	1
white.matter	ENSG00000135823	STX6	0	1
left.hippocampus	ENSG00000131023	LATS1	0	1
left.hippocampus	ENSG00000120253	NUP43	0	1
left.accumbens.area	ENSG00000179958	DCTPP1	0	1
right.hippocampus	ENSG00000055211	GINM1	0	1
right.hippocampus	ENSG00000131023	LATS1	0	1
SCC.FA	ENSG00000189134	NKAPL	0	1
right.pallidum	ENSG00000175216	CKAP5	0	1
left.insula	ENSG00000168792	ABHD15	0	1
left.insula	ENSG00000198720	ANKRD13B	0	1
left.insula	ENSG00000108578	BLMH	0	1
left.pallidum	ENSG00000165923	AGBL2	0	1
left.pallidum	ENSG00000175216	CKAP5	0	1
right.insula	ENSG00000198720	ANKRD13B	0	1
ALIC.RD	ENSG00000233175	AC008105.1	0	1
CST.RD	ENSG00000196284	SUPT3H	0	1
right.putamen	ENSG00000101306	MYLK2	0	1
RLIC.FA	ENSG00000108578	BLMH	0	1
PLIC.MO	ENSG00000105668	UPK1A	0	1
CST.MD	ENSG00000196284	SUPT3H	0	1
left.putamen	ENSG00000101306	MYLK2	0	1
right.precuneus	ENSG00000108578	BLMH	0	1
PLIC.FA	ENSG00000105668	UPK1A	0	1
total.brain.volume	ENSG00000062485	CS	0	1
right.pallidum	ENSG00000196666	FAM180B	NA	NA
ALIC.MD	ENSG00000204650	LINC02210	NA	NA
ALIC.MD	ENSG00000214425	LRRC37A4P	NA	NA
FXST.RD	ENSG00000214401	KANSL1-AS1	NA	NA
FXST.RD	ENSG00000214425	LRRC37A4P	NA	NA
left.insula	ENSG00000179761	PIPOX	NA	NA
right.insula	ENSG00000179761	PIPOX	NA	NA
ALIC.RD	ENSG00000204650	LINC02210	NA	NA
ALIC.RD	ENSG00000214401	KANSL1-AS1	NA	NA
ALIC.RD	ENSG00000214425	LRRC37A4P	NA	NA
PLIC.MO	ENSG00000105672	ETV2	NA	NA
right.precuneus	ENSG00000179761	PIPOX	NA	NA
PLIC.FA	ENSG00000105672	ETV2	NA	NA
total.brain.volume	ENSG00000204650	LINC02210	NA	NA
total.brain.volume	ENSG00000214401	KANSL1-AS1	NA	NA
total.brain.volume	ENSG00000214425	LRRC37A4P	NA	NA
SCR.MO	ENSG00000099940	SNAP29	NA	NA

## Sheet: readme
ID: ID of neuroimaging traits
Gene: Symbol of gene
Test_score: the test statistics of cross-tissue conditional analysis provided by UTMOST
P-value: the raw p-value of gene in conditional analysis
