# Supplementary material for: Transcriptome-wide association analysis of brain structures yields insights into pleiotropy with complex neuropsychiatric traits
Source: Nat Commun. 2021 May 17;12:2878. doi: 10.1038/s41467-021-23130-y (PMC8128893; doi:10.1038/s41467-021-23130-y)
Supplement: Supplementary file 2 — Supplementary Data 1-23 [file 41467_2021_23130_MOESM2_ESM.zip › supp_data/Supplementary_Data_5.xlsx]

## Sheet: Supp_Data5
Supplementary Data 5: List of significant gene-trait associations identified in PING cross-tissue TWAS analysis of 211 neuroimaging traits (n=461 subjects for ROI volumes and 319 for DTI parameters).
ID	ENSG	CHR	P0	P1	Test_score	P_value	version
left.superior.frontal	ENSG00000253957	14	106714360	106714821	32.1559	1.67644e-14	V8
left.caudate	ENSG00000101134	20	53092136	53267710	30.8274	3.57e-14	V6
left.cuneus	ENSG00000231882	13	113782469	113783194	29.5159	1.00253e-13	V8
left.cerebellum.exterior	ENSG00000143552	1	153965161	154127592	28.1345	2.24e-13	V6
ALIC.MD	ENSG00000211952	14	106780513	106781017	29.0669	2.95097e-13	V8
PLIC.FA	ENSG00000132823	20	42825136	42839431	27.7523	3.65e-13	V6
FX.RD	ENSG00000143552	1	153965161	154127592	27.5337	3.82e-13	V6
SCC.MD	ENSG00000042781	1	215796236	216596738	27.9802	5.6255e-13	V8
PLIC.RD	ENSG00000132823	20	42825136	42839431	26.7809	8.27e-13	V6
SCC.MO	ENSG00000230054	9	117418584	117424654	27.963	1.02851e-12	V8
PCR.RD	ENSG00000042781	1	215796236	216596738	26.7307	2.0407e-12	V8
IFO.MO	ENSG00000134539	12	10378657	10469850	26.4505	2.69e-12	V6
PCR.FA	ENSG00000042781	1	215796236	216596738	26.2651	3.30347e-12	V8
right.caudal.middle.frontal	ENSG00000186714	11	32623792	32816204	26.0107	3.47411e-12	V8
CGH.L1	ENSG00000246084	14	97925153	98047938	31.1752	3.66496e-12	V8
left.paracentral	ENSG00000229220	1	200116659	200117407	30.5907	3.68561e-12	V8
left.transverse.temporal	ENSG00000229220	1	200116659	200117407	30.4491	3.69271e-12	V8
CGH.L1	ENSG00000247699	5	159622751	159631833	28.484	3.91198e-12	V8
ALIC.L1	ENSG00000211952	14	106780513	106781017	26.4387	4.41558e-12	V8
right.isthmus.cingulate	ENSG00000200656	7	45145567	45145698	27.278	4.62197e-12	V8
SS.FA	ENSG00000143552	1	153965161	154127592	24.7744	4.65e-12	V6
left.lateral.ventricle	ENSG00000175877	7	73275489	73280223	25.9465	5.12079e-12	V8
right.insula	ENSG00000254567	11	49155205	49156352	26.0071	6.00431e-12	V8
right.superior.temporal	ENSG00000134539	12	10378657	10469850	25.3167	6.63e-12	V6
cerebellar.vermal.lobules.VI.VII	ENSG00000113520	5	132009678	132018368	37.4243	7.2764e-12	V8
SCC.L1	ENSG00000042781	1	215796236	216596738	43.7155	7.27718e-12	V8
left.pars.opercularis	ENSG00000227947	1	48154135	48169055	28.0248	7.86016e-12	V8
right.pars.opercularis	ENSG00000258413	14	55729485	55738793	25.7386	7.89602e-12	V8
CST.MO	ENSG00000132823	20	42825136	42839431	23.9096	9.85e-12	V6
PCR.MD	ENSG00000143552	1	153965161	154127592	23.929	1.01e-11	V6
cerebellar.vermal.lobules.I.V	ENSG00000159860	7	143333745	143515397	26.5865	1.03003e-11	V8
PTR.FA	ENSG00000143552	1	153965161	154127592	251.08	1.07e-11	V6
SLF.RD	ENSG00000143552	1	153965161	154127592	263.055	1.07e-11	V6
SCR.RD	ENSG00000132823	20	42825136	42839431	23.7858	1.1e-11	V6
PCR.MO	ENSG00000211952	14	106780513	106781017	25.4524	1.21743e-11	V8
right.pallidum	ENSG00000113520	5	132009678	132018368	26.0183	1.26131e-11	V8
SS.MO	ENSG00000231475	14	106805209	106805716	24.338	1.33042e-11	V8
left.superior.frontal	ENSG00000211952	14	106780513	106781017	45.7681	1.45522e-11	V8
SS.MO	ENSG00000211952	14	106780513	106781017	41.0011	1.45532e-11	V8
SLF.MD	ENSG00000143552	1	153965161	154127592	23.4772	1.53e-11	V6
left.supramarginal	ENSG00000226792	13	51656984	51746524	25.5736	1.56e-11	V8
left.hippocampus	ENSG00000254415	19	52145806	52150054	23.5036	1.94e-11	V6
PTR.RD	ENSG00000143552	1	153965161	154127592	23.1486	2.07e-11	V6
FXST.RD	ENSG00000263264	19	7413848	7448271	142.421	2.18264e-11	V8
FXST.FA	ENSG00000263264	19	7413848	7448271	204.986	2.18269e-11	V8
left.inferior.parietal	ENSG00000113263	5	156569944	156682201	79.696	2.18319e-11	V8
X3rd.ventricle	ENSG00000245311	12	27542722	27599558	24.6379	2.53405e-11	V8
right.middle.temporal	ENSG00000196205	9	135894816	135896553	197.402	2.54639e-11	V8
UNC.MO	ENSG00000227077	17	18476045	18476415	24.4741	2.76217e-11	V8
cerebellar.vermal.lobules.VI.VII	ENSG00000152894	6	128289924	128841870	37.6708	2.90854e-11	V8
IFO.FA	ENSG00000235257	3	37786923	37903271	38.0209	2.90856e-11	V8
Average.MD	ENSG00000196205	9	135894816	135896553	38.739	2.90858e-11	V8
left.inferior.lateral.ventricle	ENSG00000196205	9	135894816	135896553	41.647	2.90861e-11	V8
right.lateral.ventricle	ENSG00000235257	3	37786923	37903271	35.8621	2.90861e-11	V8
left.ventral.DC	ENSG00000152894	6	128289924	128841870	36.9332	2.90862e-11	V8
left.hippocampus	ENSG00000152894	6	128289924	128841870	43.3085	2.90865e-11	V8
right.ventral.DC	ENSG00000152894	6	128289924	128841870	42.5945	2.90865e-11	V8
grey.matter	ENSG00000235257	3	37786923	37903271	43.1844	2.90865e-11	V8
GCC.MO	ENSG00000196205	9	135894816	135896553	35.9135	2.90866e-11	V8
SS.RD	ENSG00000235257	3	37786923	37903271	41.064	2.90866e-11	V8
Average.FA	ENSG00000152894	6	128289924	128841870	45.1404	2.90868e-11	V8
CGC.FA	ENSG00000152894	6	128289924	128841870	48.8028	2.90871e-11	V8
Average.RD	ENSG00000196205	9	135894816	135896553	50.2652	2.90872e-11	V8
right.vessel	ENSG00000235257	3	37786923	37903271	39.7884	2.90873e-11	V8
SCC.RD	ENSG00000196205	9	135894816	135896553	49.5461	2.90873e-11	V8
grey.matter	ENSG00000152894	6	128289924	128841870	50.4648	2.90877e-11	V8
ACR.RD	ENSG00000152894	6	128289924	128841870	47.5304	2.90877e-11	V8
SCR.L1	ENSG00000196205	9	135894816	135896553	53.6752	2.90882e-11	V8
ACR.MD	ENSG00000196205	9	135894816	135896553	54.5673	2.90884e-11	V8
left.cerebellum.exterior	ENSG00000152894	6	128289924	128841870	34.8779	2.90891e-11	V8
SS.MD	ENSG00000196205	9	135894816	135896553	58.6454	2.90891e-11	V8
X3rd.ventricle	ENSG00000235257	3	37786923	37903271	56.2874	2.90892e-11	V8
right.pars.opercularis	ENSG00000196205	9	135894816	135896553	34.3975	2.90893e-11	V8
PCR.RD	ENSG00000196205	9	135894816	135896553	55.8201	2.90894e-11	V8
PCR.MD	ENSG00000196205	9	135894816	135896553	54.6189	2.90897e-11	V8
EC.MO	ENSG00000235257	3	37786923	37903271	58.9242	2.90898e-11	V8
right.superior.frontal	ENSG00000152894	6	128289924	128841870	61.7507	2.90905e-11	V8
SS.RD	ENSG00000196205	9	135894816	135896553	67.5855	2.90921e-11	V8
right.pallidum	ENSG00000152894	6	128289924	128841870	68.2912	2.90924e-11	V8
left.inferior.temporal	ENSG00000196205	9	135894816	135896553	68.0741	2.90926e-11	V8
ACR.FA	ENSG00000152894	6	128289924	128841870	70.2396	2.90931e-11	V8
ACR.FA	ENSG00000196205	9	135894816	135896553	70.1213	2.90933e-11	V8
left.pallidum	ENSG00000152894	6	128289924	128841870	76.0753	2.90947e-11	V8
UNC.RD	ENSG00000196205	9	135894816	135896553	80.3627	2.90964e-11	V8
left.caudal.middle.frontal	ENSG00000152894	6	128289924	128841870	83.2453	2.90971e-11	V8
left.pars.orbitalis	ENSG00000235257	3	37786923	37903271	84.9614	2.90974e-11	V8
BCC.MO	ENSG00000196205	9	135894816	135896553	85.0502	2.90976e-11	V8
SCR.MD	ENSG00000196205	9	135894816	135896553	33.2092	2.90982e-11	V8
ACR.RD	ENSG00000196205	9	135894816	135896553	90.8615	2.90988e-11	V8
UNC.MD	ENSG00000196205	9	135894816	135896553	88.4823	2.90989e-11	V8
ACR.MO	ENSG00000196205	9	135894816	135896553	100.96	2.91012e-11	V8
left.precentral	ENSG00000152894	6	128289924	128841870	32.9719	2.91028e-11	V8
right.inferior.lateral.ventricle	ENSG00000113263	5	156569944	156682201	40.6676	2.91032e-11	V8
PCR.MO	ENSG00000245888	16	27279526	27301813	97.8518	2.91032e-11	V8
left.putamen	ENSG00000113263	5	156569944	156682201	40.6259	2.91037e-11	V8
FX.FA	ENSG00000113263	5	156569944	156682201	39.9054	2.91037e-11	V8
CSF	ENSG00000113263	5	156569944	156682201	35.8553	2.91038e-11	V8
left.superior.parietal	ENSG00000159335	12	6874682	6880116	93.3114	2.91039e-11	V8
right.putamen	ENSG00000113263	5	156569944	156682201	34.7059	2.91042e-11	V8
SS.MD	ENSG00000235257	3	37786923	37903271	32.8067	2.91042e-11	V8
right.middle.temporal	ENSG00000113263	5	156569944	156682201	40.9302	2.91044e-11	V8
SLF.L1	ENSG00000113263	5	156569944	156682201	43.4923	2.91049e-11	V8
left.pars.opercularis	ENSG00000113263	5	156569944	156682201	43.2228	2.91051e-11	V8
right.pars.opercularis	ENSG00000235257	3	37786923	37903271	32.7372	2.91057e-11	V8
left.middle.temporal	ENSG00000113263	5	156569944	156682201	70.0372	2.91065e-11	V8
right.postcentral	ENSG00000113263	5	156569944	156682201	60.8339	2.91068e-11	V8
right.lateral.occipital	ENSG00000263264	19	7413848	7448271	61.5052	2.91069e-11	V8
PTR.MO	ENSG00000113263	5	156569944	156682201	62.0576	2.91071e-11	V8
CGC.L1	ENSG00000159335	12	6874682	6880116	69.3187	2.91078e-11	V8
left.rostral.anterior.cingulate	ENSG00000134339	11	18260770	18270190	143.392	2.91083e-11	V8
SCR.RD	ENSG00000227398	3	47205987	47288091	138.448	2.91084e-11	V8
right.superior.parietal	ENSG00000113263	5	156569944	156682201	33.8183	2.91085e-11	V8
PLIC.FA	ENSG00000263264	19	7413848	7448271	60.8393	2.91086e-11	V8
right.supramarginal	ENSG00000245888	16	27279526	27301813	50.5326	2.91102e-11	V8
IFO.L1	ENSG00000245888	16	27279526	27301813	55.4809	2.91102e-11	V8
FXST.MO	ENSG00000263264	19	7413848	7448271	50.1878	2.91106e-11	V8
IFO.MO	ENSG00000263264	19	7413848	7448271	48.531	2.91107e-11	V8
SCR.MD	ENSG00000227398	3	47205987	47288091	99.1972	2.91108e-11	V8
PLIC.RD	ENSG00000263264	19	7413848	7448271	46.3294	2.91109e-11	V8
SFO.FA	ENSG00000245888	16	27279526	27301813	47.1714	2.91109e-11	V8
GCC.L1	ENSG00000096088	6	41704449	41721847	95.1285	2.91109e-11	V8
CST.MO	ENSG00000159335	12	6874682	6880116	54.3824	2.91112e-11	V8
RLIC.MO	ENSG00000159335	12	6874682	6880116	48.3518	2.91112e-11	V8
BCC.MO	ENSG00000227398	3	47205987	47288091	37.9282	2.91115e-11	V8
SFO.RD	ENSG00000245888	16	27279526	27301813	47.8705	2.91115e-11	V8
PLIC.MO	ENSG00000227398	3	47205987	47288091	38.625	2.91116e-11	V8
right.insula	ENSG00000159335	12	6874682	6880116	38.9287	2.91117e-11	V8
left.postcentral	ENSG00000113263	5	156569944	156682201	33.4504	2.91119e-11	V8
left.superior.temporal	ENSG00000096088	6	41704449	41721847	37.6065	2.91119e-11	V8
right.rostral.anterior.cingulate	ENSG00000130584	20	62375019	62462597	94.1382	2.91119e-11	V8
left.fusiform	ENSG00000134339	11	18260770	18270190	36.8508	2.91119e-11	V8
SLF.RD	ENSG00000227398	3	47205987	47288091	93.6063	2.91119e-11	V8
left.paracentral	ENSG00000245888	16	27279526	27301813	46.4621	2.9112e-11	V8
right.thalamus.proper	ENSG00000096088	6	41704449	41721847	37.3139	2.9112e-11	V8
right.pallidum	ENSG00000134339	11	18260770	18270190	36.3013	2.9112e-11	V8
Average.RD	ENSG00000227398	3	47205987	47288091	38.1118	2.9112e-11	V8
RLIC.RD	ENSG00000263264	19	7413848	7448271	44.0682	2.9112e-11	V8
ACR.L1	ENSG00000096088	6	41704449	41721847	38.1453	2.9112e-11	V8
left.lingual	ENSG00000134339	11	18260770	18270190	37.9365	2.91123e-11	V8
left.basal.forebrain	ENSG00000134339	11	18260770	18270190	41.7529	2.91123e-11	V8
left.accumbens.area	ENSG00000096088	6	41704449	41721847	35.676	2.91123e-11	V8
SS.RD	ENSG00000227398	3	47205987	47288091	39.9761	2.91123e-11	V8
right.inferior.temporal	ENSG00000159335	12	6874682	6880116	36.3797	2.91124e-11	V8
CSF	ENSG00000263264	19	7413848	7448271	39.5378	2.91124e-11	V8
PCR.MO	ENSG00000227398	3	47205987	47288091	38.6164	2.91124e-11	V8
SFO.MO	ENSG00000263264	19	7413848	7448271	40.8794	2.91124e-11	V8
PLIC.FA	ENSG00000227398	3	47205987	47288091	39.6719	2.91124e-11	V8
IFO.RD	ENSG00000160957	8	145736667	145743229	36.4093	2.91124e-11	V8
PLIC.RD	ENSG00000227398	3	47205987	47288091	89.2904	2.91124e-11	V8
left.pericalcarine	ENSG00000245888	16	27279526	27301813	41.0821	2.91125e-11	V8
GCC.MO	ENSG00000227398	3	47205987	47288091	40.3451	2.91126e-11	V8
right.postcentral	ENSG00000227398	3	47205987	47288091	87.3122	2.91127e-11	V8
left.superior.temporal	ENSG00000134339	11	18260770	18270190	43.6395	2.91128e-11	V8
right.caudate	ENSG00000227398	3	47205987	47288091	40.054	2.91129e-11	V8
left.caudate	ENSG00000096088	6	41704449	41721847	42.0076	2.91132e-11	V8
right.ventral.DC	ENSG00000263264	19	7413848	7448271	38.5875	2.91132e-11	V8
CGC.MD	ENSG00000227398	3	47205987	47288091	37.2857	2.91132e-11	V8
left.caudal.middle.frontal	ENSG00000160957	8	145736667	145743229	84.3603	2.91133e-11	V8
right.fusiform	ENSG00000130584	20	62375019	62462597	35.3095	2.91133e-11	V8
left.cuneus	ENSG00000160957	8	145736667	145743229	44.0384	2.91133e-11	V8
right.precentral	ENSG00000160957	8	145736667	145743229	44.9043	2.91135e-11	V8
ALIC.MO	ENSG00000227398	3	47205987	47288091	44.3493	2.91135e-11	V8
SLF.FA	ENSG00000227398	3	47205987	47288091	46.1853	2.91135e-11	V8
Average.FA	ENSG00000227398	3	47205987	47288091	43.4187	2.91135e-11	V8
right.cuneus	ENSG00000160957	8	145736667	145743229	44.7671	2.91136e-11	V8
right.pallidum	ENSG00000096088	6	41704449	41721847	47.7073	2.91136e-11	V8
ACR.L1	ENSG00000227398	3	47205987	47288091	46.7766	2.91136e-11	V8
left.superior.parietal	ENSG00000227398	3	47205987	47288091	42.8997	2.91137e-11	V8
PLIC.MD	ENSG00000227398	3	47205987	47288091	80.2831	2.91137e-11	V8
SLF.MD	ENSG00000227398	3	47205987	47288091	76.426	2.91137e-11	V8
left.lingual	ENSG00000263264	19	7413848	7448271	38.2188	2.91138e-11	V8
left.inferior.parietal	ENSG00000160957	8	145736667	145743229	46.3806	2.91138e-11	V8
PLIC.FA	ENSG00000096088	6	41704449	41721847	43.2638	2.91138e-11	V8
ALIC.L1	ENSG00000096088	6	41704449	41721847	46.708	2.91138e-11	V8
right.inferior.temporal	ENSG00000134339	11	18260770	18270190	45.9255	2.91139e-11	V8
SCC.FA	ENSG00000160957	8	145736667	145743229	53.2654	2.91139e-11	V8
SFO.FA	ENSG00000263264	19	7413848	7448271	37.1353	2.9114e-11	V8
CST.L1	ENSG00000134339	11	18260770	18270190	34.9675	2.9114e-11	V8
right.posterior.cingulate	ENSG00000134339	11	18260770	18270190	46.479	2.91142e-11	V8
ALIC.RD	ENSG00000227398	3	47205987	47288091	70.4822	2.91142e-11	V8
right.superior.parietal	ENSG00000160957	8	145736667	145743229	53.7118	2.91144e-11	V8
right.pallidum	ENSG00000130584	20	62375019	62462597	71.7489	2.91144e-11	V8
SFO.MD	ENSG00000227398	3	47205987	47288091	48.9591	2.91144e-11	V8
IFO.MO	ENSG00000096088	6	41704449	41721847	47.3265	2.91144e-11	V8
UNC.FA	ENSG00000130584	20	62375019	62462597	52.4545	2.91144e-11	V8
left.medial.orbitofrontal	ENSG00000160957	8	145736667	145743229	51.7651	2.91146e-11	V8
left.caudate	ENSG00000227398	3	47205987	47288091	70.9626	2.91146e-11	V8
left.hippocampus	ENSG00000096088	6	41704449	41721847	64.9156	2.91146e-11	V8
ACR.MD	ENSG00000227398	3	47205987	47288091	70.9088	2.91146e-11	V8
SS.MO	ENSG00000227398	3	47205987	47288091	73.1079	2.91146e-11	V8
SFO.RD	ENSG00000227398	3	47205987	47288091	49.4676	2.91146e-11	V8
SFO.FA	ENSG00000160957	8	145736667	145743229	73.3057	2.91146e-11	V8
right.fusiform	ENSG00000134339	11	18260770	18270190	64.8464	2.91147e-11	V8
right.hippocampus	ENSG00000096088	6	41704449	41721847	58.1707	2.91147e-11	V8
SCR.FA	ENSG00000227398	3	47205987	47288091	79.0331	2.91147e-11	V8
left.thalamus.proper	ENSG00000096088	6	41704449	41721847	68.8005	2.91148e-11	V8
right.hippocampus	ENSG00000227398	3	47205987	47288091	45.0597	2.91148e-11	V8
CST.MD	ENSG00000134339	11	18260770	18270190	52.0795	2.91148e-11	V8
IFO.MD	ENSG00000160957	8	145736667	145743229	50.5795	2.91148e-11	V8
left.parahippocampal	ENSG00000160957	8	145736667	145743229	57.0011	2.91149e-11	V8
SFO.FA	ENSG00000227398	3	47205987	47288091	70.659	2.91149e-11	V8
right.middle.temporal	ENSG00000227398	3	47205987	47288091	56.6499	2.9115e-11	V8
right.pallidum	ENSG00000160957	8	145736667	145743229	52.4867	2.9115e-11	V8
ALIC.MD	ENSG00000227398	3	47205987	47288091	65.7484	2.9115e-11	V8
right.pars.opercularis	ENSG00000130584	20	62375019	62462597	60.1017	2.91152e-11	V8
ACR.RD	ENSG00000227398	3	47205987	47288091	67.4321	2.91152e-11	V8
CST.RD	ENSG00000134339	11	18260770	18270190	54.971	2.91153e-11	V8
SS.FA	ENSG00000227398	3	47205987	47288091	75.0805	2.91153e-11	V8
left.pallidum	ENSG00000130584	20	62375019	62462597	65.5481	2.91154e-11	V8
ALIC.FA	ENSG00000160957	8	145736667	145743229	57.8115	2.91154e-11	V8
CST.FA	ENSG00000160957	8	145736667	145743229	34.4999	2.91155e-11	V8
right.inferior.lateral.ventricle	ENSG00000227398	3	47205987	47288091	33.816	2.91156e-11	V8
right.paracentral	ENSG00000130584	20	62375019	62462597	62.508	2.91157e-11	V8
Average.MO	ENSG00000227398	3	47205987	47288091	61.0202	2.91157e-11	V8
SCC.MO	ENSG00000227398	3	47205987	47288091	67.0034	2.91157e-11	V8
RLIC.FA	ENSG00000160957	8	145736667	145743229	53.5001	2.91157e-11	V8
left.isthmus.cingulate	ENSG00000096088	6	41704449	41721847	59.3489	2.91158e-11	V8
EC.RD	ENSG00000227398	3	47205987	47288091	33.8434	2.91158e-11	V8
left.precentral	ENSG00000096088	6	41704449	41721847	66.0086	2.91159e-11	V8
left.vessel	ENSG00000134339	11	18260770	18270190	33.799	2.91174e-11	V8
right.pars.triangularis	ENSG00000159335	12	6874682	6880116	34.1386	2.91175e-11	V8
white.matter	ENSG00000130584	20	62375019	62462597	33.9016	2.91177e-11	V8
BCC.L1	ENSG00000096088	6	41704449	41721847	33.6528	2.9118e-11	V8
total.brain.volume	ENSG00000130584	20	62375019	62462597	33.5548	2.91187e-11	V8
right.fusiform	ENSG00000160957	8	145736667	145743229	33.3234	2.91211e-11	V8
cerebellar.vermal.lobules.I.V	ENSG00000152894	6	128289924	128841870	32.1407	2.91211e-11	V8
left.pars.opercularis	ENSG00000227398	3	47205987	47288091	33.1806	2.91221e-11	V8
right.medial.orbitofrontal	ENSG00000130584	20	62375019	62462597	33.1839	2.91229e-11	V8
left.supramarginal	ENSG00000227398	3	47205987	47288091	32.9665	2.91249e-11	V8
left.amygdala	ENSG00000134339	11	18260770	18270190	32.9468	2.91263e-11	V8
SCR.MO	ENSG00000130584	20	62375019	62462597	32.9011	2.91265e-11	V8
RLIC.RD	ENSG00000227398	3	47205987	47288091	32.8066	2.91284e-11	V8
right.pars.triangularis	ENSG00000096088	6	41704449	41721847	32.8489	2.9129e-11	V8
right.insula	ENSG00000263264	19	7413848	7448271	32.8241	2.91316e-11	V8
ALIC.RD	ENSG00000160957	8	145736667	145743229	32.4936	2.9134e-11	V8
FXST.MD	ENSG00000263264	19	7413848	7448271	32.5949	2.91348e-11	V8
CSF	ENSG00000235257	3	37786923	37903271	31.7796	2.91352e-11	V8
right.lateral.orbitofrontal	ENSG00000263264	19	7413848	7448271	32.5026	2.91367e-11	V8
GCC.FA	ENSG00000227398	3	47205987	47288091	32.331	2.91399e-11	V8
right.inferior.parietal	ENSG00000227398	3	47205987	47288091	32.1696	2.91422e-11	V8
FXST.RD	ENSG00000159335	12	6874682	6880116	32.1728	2.91454e-11	V8
right.paracentral	ENSG00000160957	8	145736667	145743229	32.1098	2.91465e-11	V8
left.ventral.DC	ENSG00000263264	19	7413848	7448271	32.1316	2.91477e-11	V8
RLIC.MD	ENSG00000263264	19	7413848	7448271	32.0994	2.91482e-11	V8
SCC.RD	ENSG00000160957	8	145736667	145743229	32.0095	2.91505e-11	V8
SFO.RD	ENSG00000130584	20	62375019	62462597	31.8941	2.91542e-11	V8
EC.FA	ENSG00000263264	19	7413848	7448271	31.9551	2.91547e-11	V8
cerebellar.vermal.lobules.VIII.X	ENSG00000227398	3	47205987	47288091	31.798	2.91586e-11	V8
left.inferior.parietal	ENSG00000227398	3	47205987	47288091	30.8874	2.92297e-11	V8
ALIC.FA	ENSG00000227398	3	47205987	47288091	30.8253	2.92365e-11	V8
PCR.RD	ENSG00000227398	3	47205987	47288091	30.6083	2.92678e-11	V8
right.supramarginal	ENSG00000159335	12	6874682	6880116	30.5354	2.92791e-11	V8
SCR.FA	ENSG00000096088	6	41704449	41721847	30.489	2.92862e-11	V8
RLIC.FA	ENSG00000227398	3	47205987	47288091	30.4542	2.92931e-11	V8
white.matter	ENSG00000245888	16	27279526	27301813	30.0768	2.93743e-11	V8
right.caudate	ENSG00000152894	6	128289924	128841870	29.9131	2.94016e-11	V8
left.postcentral	ENSG00000134339	11	18260770	18270190	29.92	2.94221e-11	V8
left.entorhinal	ENSG00000113263	5	156569944	156682201	29.7299	2.94539e-11	V8
CGH.MO	ENSG00000235257	3	37786923	37903271	29.7057	2.94735e-11	V8
IFO.MD	ENSG00000245888	16	27279526	27301813	29.7312	2.94814e-11	V8
left.inferior.temporal	ENSG00000152894	6	128289924	128841870	29.6596	2.94911e-11	V8
CGH.L1	ENSG00000245888	16	27279526	27301813	29.6742	2.95041e-11	V8
SS.FA	ENSG00000196205	9	135894816	135896553	29.5759	2.95257e-11	V8
UNC.FA	ENSG00000235257	3	37786923	37903271	29.5247	2.9549e-11	V8
FX.RD	ENSG00000235257	3	37786923	37903271	29.4871	2.95672e-11	V8
right.lingual	ENSG00000263264	19	7413848	7448271	29.4737	2.95809e-11	V8
left.supramarginal	ENSG00000152894	6	128289924	128841870	29.4468	2.95863e-11	V8
left.vessel	ENSG00000096088	6	41704449	41721847	29.474	2.9595e-11	V8
cerebellar.vermal.lobules.VI.VII	ENSG00000134339	11	18260770	18270190	29.3777	2.96442e-11	V8
right.cerebellum.exterior	ENSG00000245888	16	27279526	27301813	29.3581	2.96475e-11	V8
EC.MD	ENSG00000227398	3	47205987	47288091	29.1324	2.97917e-11	V8
UNC.L1	ENSG00000227398	3	47205987	47288091	29.1188	2.98008e-11	V8
right.pericalcarine	ENSG00000152894	6	128289924	128841870	29.07	2.98158e-11	V8
right.medial.orbitofrontal	ENSG00000160957	8	145736667	145743229	28.9731	2.99085e-11	V8
right.putamen	ENSG00000130584	20	62375019	62462597	28.9382	2.99379e-11	V8
ALIC.FA	ENSG00000245888	16	27279526	27301813	28.8716	2.99796e-11	V8
left.transverse.temporal	ENSG00000113263	5	156569944	156682201	28.7365	3.00507e-11	V8
left.paracentral	ENSG00000235257	3	37786923	37903271	28.7002	3.01386e-11	V8
right.caudal.anterior.cingulate	ENSG00000130584	20	62375019	62462597	28.6982	3.016e-11	V8
right.middle.temporal	ENSG00000152894	6	128289924	128841870	28.628	3.02176e-11	V8
PCR.MO	ENSG00000235257	3	37786923	37903271	28.5562	3.03011e-11	V8
FX.FA	ENSG00000096088	6	41704449	41721847	28.4794	3.04151e-11	V8
right.caudal.middle.frontal	ENSG00000160957	8	145736667	145743229	28.3931	3.05312e-11	V8
left.lateral.occipital	ENSG00000152894	6	128289924	128841870	28.3473	3.05812e-11	V8
right.pars.triangularis	ENSG00000196205	9	135894816	135896553	28.1656	3.08756e-11	V8
right.precuneus	ENSG00000152894	6	128289924	128841870	27.9931	3.12107e-11	V8
left.pericalcarine	ENSG00000113263	5	156569944	156682201	27.8634	3.13628e-11	V8
left.lingual	ENSG00000152894	6	128289924	128841870	27.9111	3.13926e-11	V8
ACR.L1	ENSG00000113263	5	156569944	156682201	27.8371	3.14235e-11	V8
ACR.MD	ENSG00000152894	6	128289924	128841870	27.832	3.15797e-11	V8
ACR.FA	ENSG00000227398	3	47205987	47288091	27.6806	3.19985e-11	V8
SCC.L1	ENSG00000211777	14	22191960	22192568	24.1599	3.2196e-11	V8
RLIC.FA	ENSG00000263264	19	7413848	7448271	27.3053	3.31478e-11	V8
FX.MD	ENSG00000235257	3	37786923	37903271	27.2602	3.349e-11	V8
GCC.MD	ENSG00000096088	6	41704449	41721847	27.1518	3.39956e-11	V8
left.thalamus.proper	ENSG00000113263	5	156569944	156682201	27.0462	3.42001e-11	V8
right.thalamus.proper	ENSG00000113263	5	156569944	156682201	27.0236	3.43168e-11	V8
left.cerebellum.exterior	ENSG00000245888	16	27279526	27301813	26.9962	3.46989e-11	V8
left.superior.frontal	ENSG00000231475	14	106805209	106805716	23.3782	3.52215e-11	V8
SFO.RD	ENSG00000160957	8	145736667	145743229	26.8336	3.58129e-11	V8
CGC.MO	ENSG00000130584	20	62375019	62462597	26.7999	3.60407e-11	V8
RLIC.MO	ENSG00000227398	3	47205987	47288091	26.7711	3.62425e-11	V8
ALIC.MO	ENSG00000263264	19	7413848	7448271	26.7071	3.64279e-11	V8
left.pericalcarine	ENSG00000160957	8	145736667	145743229	26.6848	3.68801e-11	V8
left.putamen	ENSG00000160957	8	145736667	145743229	26.6132	3.74525e-11	V8
left.lateral.occipital	ENSG00000160957	8	145736667	145743229	26.4898	3.85428e-11	V8
SCC.FA	ENSG00000263264	19	7413848	7448271	26.1467	4.18788e-11	V8
CGH.MO	ENSG00000160957	8	145736667	145743229	26.0638	4.35117e-11	V8
left.inferior.lateral.ventricle	ENSG00000211905	14	106331617	106331668	24.1948	4.43096e-11	V8
right.pericalcarine	ENSG00000113263	5	156569944	156682201	25.8355	4.60962e-11	V8
white.matter	ENSG00000113263	5	156569944	156682201	25.7933	4.68242e-11	V8
left.superior.frontal	ENSG00000211951	14	106757650	106758116	23.1885	4.83237e-11	V8
SCC.MD	ENSG00000160957	8	145736667	145743229	25.7425	4.89291e-11	V8
right.entorhinal	ENSG00000130584	20	62375019	62462597	25.5477	5.31571e-11	V8
IFO.FA	ENSG00000160957	8	145736667	145743229	25.5297	5.3592e-11	V8
right.vessel	ENSG00000249279	5	60497136	60560756	23.9968	5.49413e-11	V8
left.fusiform	ENSG00000224844	2	238031553	238032740	23.677	5.83398e-11	V8
IFO.MO	ENSG00000227398	3	47205987	47288091	25.2349	6.19182e-11	V8
IFO.FA	ENSG00000263264	19	7413848	7448271	25.1838	6.23505e-11	V8
right.thalamus.proper	ENSG00000211714	7	142247109	142247615	22.8985	6.63558e-11	V8
right.precentral	ENSG00000184697	16	3064713	3070072	22.5178	7.66047e-11	V8
left.thalamus.proper	ENSG00000211714	7	142247109	142247615	22.6307	8.67829e-11	V8
right.pallidum	ENSG00000227398	3	47205987	47288091	24.5859	9.16098e-11	V8
right.pars.opercularis	ENSG00000263264	19	7413848	7448271	24.5395	9.21442e-11	V8
Average.MD	ENSG00000227398	3	47205987	47288091	24.5645	9.29505e-11	V8
SS.RD	ENSG00000143552	1	153965161	154127592	21.4666	9.93e-11	V6
left.insula	ENSG00000263264	19	7413848	7448271	24.4266	9.96261e-11	V8
RLIC.L1	ENSG00000249085	5	72090232	72112392	23.2152	1.07994e-10	V8
PCR.MD	ENSG00000227398	3	47205987	47288091	24.2864	1.13247e-10	V8
Average.RD	ENSG00000143552	1	153965161	154127592	21.189	1.29e-10	V6
left.lateral.occipital	ENSG00000227398	3	47205987	47288091	23.8491	1.58967e-10	V8
FXST.L1	ENSG00000096088	6	41704449	41721847	23.7875	1.67159e-10	V8
EC.FA	ENSG00000227398	3	47205987	47288091	23.7261	1.75836e-10	V8
BCC.FA	ENSG00000227398	3	47205987	47288091	23.7056	1.78841e-10	V8
FX.MO	ENSG00000175877	7	73275489	73280223	22.4694	1.86782e-10	V8
SFO.RD	ENSG00000101134	20	53092136	53267710	22.0429	2.24e-10	V6
BCC.RD	ENSG00000235257	3	37786923	37903271	23.3394	2.45326e-10	V8
FXST.FA	ENSG00000150527	14	39734488	39856156	21.1756	2.49e-10	V6
left.medial.orbitofrontal	ENSG00000152894	6	128289924	128841870	23.3199	2.49549e-10	V8
CGH.MD	ENSG00000245888	16	27279526	27301813	23.2947	2.49729e-10	V8
SCR.RD	ENSG00000249238	5	66932210	66934770	22.3418	2.58623e-10	V8
right.precentral	ENSG00000107187	9	139088096	139096955	22.3327	2.61002e-10	V8
right.medial.orbitofrontal	ENSG00000156413	19	5830621	5839742	21.4574	2.68005e-10	V8
UNC.FA	ENSG00000160957	8	145736667	145743229	23.1822	2.80795e-10	V8
left.caudal.anterior.cingulate	ENSG00000228115	9	487774	495610	21.4098	2.85308e-10	V8
SFO.FA	ENSG00000235257	3	37786923	37903271	23.1647	2.86235e-10	V8
RLIC.RD	ENSG00000042781	1	215796236	216596738	21.9524	2.91478e-10	V8
SCR.L1	ENSG00000243469	19	52152115	52152863	22.015	3.0315e-10	V8
CGH.L1	ENSG00000113263	5	156569944	156682201	22.9991	3.13488e-10	V8
right.lateral.occipital	ENSG00000227765	4	185220282	185220800	21.4629	3.19653e-10	V8
left.thalamus.proper	ENSG00000152894	6	128289924	128841870	23.0108	3.28636e-10	V8
EC.L1	ENSG00000096088	6	41704449	41721847	22.9848	3.3524e-10	V8
SCC.MD	ENSG00000130584	20	62375019	62462597	22.8869	3.69583e-10	V8
FX.MO	ENSG00000260157	NA	NA	NA	21.6684	3.79825e-10	V8
EC.RD	ENSG00000042781	1	215796236	216596738	21.6749	3.89331e-10	V8
right.pars.orbitalis	ENSG00000227947	1	48154135	48169055	21.8531	4.06413e-10	V8
Average.FA	ENSG00000263264	19	7413848	7448271	22.7832	4.18566e-10	V8
right.pars.opercularis	ENSG00000229405	2	7876569	7877226	21.4517	4.29407e-10	V8
IFO.RD	ENSG00000042781	1	215796236	216596738	21.5737	4.32709e-10	V8
SFO.FA	ENSG00000226792	13	51656984	51746524	21.9174	4.37945e-10	V8
FXST.L1	ENSG00000246084	14	97925153	98047938	21.6484	5.17293e-10	V8
BCC.FA	ENSG00000152894	6	128289924	128841870	22.5755	5.19475e-10	V8
right.caudate	ENSG00000096088	6	41704449	41721847	22.5195	5.43831e-10	V8
left.inferior.lateral.ventricle	ENSG00000132823	20	42825136	42839431	19.6388	5.55e-10	V6
left.parahippocampal	ENSG00000245888	16	27279526	27301813	22.446	5.70202e-10	V8
ALIC.L1	ENSG00000226337	9	71155952	71259358	20.829	5.84525e-10	V8
CST.FA	ENSG00000197487	19	56687389	56697144	21.5165	5.89194e-10	V8
BCC.MD	ENSG00000132823	20	42825136	42839431	19.5695	5.95e-10	V6
IFO.MO	ENSG00000264296	18	51668503	51668947	20.8843	5.98701e-10	V8
PCR.MO	ENSG00000253957	14	106714360	106714821	21.5718	6.34639e-10	V8
GCC.RD	ENSG00000152894	6	128289924	128841870	22.3524	6.57154e-10	V8
SLF.FA	ENSG00000235257	3	37786923	37903271	22.334	6.67788e-10	V8
SS.MD	ENSG00000100362	22	37196728	37215523	20.9205	6.81849e-10	V8
right.putamen	ENSG00000113520	5	132009678	132018368	21.4588	6.92746e-10	V8
left.isthmus.cingulate	ENSG00000211676	22	23241661	23241835	20.5069	7.1111e-10	V8
PTR.L1	ENSG00000249085	5	72090232	72112392	21.3243	7.15523e-10	V8
SS.L1	ENSG00000248401	4	84168332	84169359	21.0853	7.41034e-10	V8
right.putamen	ENSG00000160957	8	145736667	145743229	22.1782	7.72264e-10	V8
right.cerebellum.exterior	ENSG00000213231	14	96152754	96158980	21.1286	8.39144e-10	V8
SCC.RD	ENSG00000130584	20	62375019	62462597	22.0658	8.47381e-10	V8
right.inferior.temporal	ENSG00000134539	12	10378657	10469850	19.5973	8.53e-10	V6
left.amygdala	ENSG00000175877	7	73275489	73280223	20.9719	8.80118e-10	V8
left.superior.frontal	ENSG00000254228	14	106919183	106919483	20.4336	9.19778e-10	V8
BCC.RD	ENSG00000132823	20	42825136	42839431	19.1377	9.3e-10	V6
UNC.RD	ENSG00000172238	4	94750042	94751221	20.656	9.50781e-10	V8
left.caudal.middle.frontal	ENSG00000175877	7	73275489	73280223	20.8513	9.9704e-10	V8
BCC.RD	ENSG00000227398	3	47205987	47288091	21.8986	1.01514e-09	V8
right.inferior.lateral.ventricle	ENSG00000263264	19	7413848	7448271	21.8425	1.03255e-09	V8
FX.MD	ENSG00000143552	1	153965161	154127592	19.0043	1.06e-09	V6
right.inferior.temporal	ENSG00000213434	4	184404643	184405338	20.8632	1.13286e-09	V8
PTR.MO	ENSG00000248401	4	84168332	84169359	20.6677	1.14065e-09	V8
SLF.FA	ENSG00000132823	20	42825136	42839431	18.9359	1.15e-09	V6
IFO.MD	ENSG00000042781	1	215796236	216596738	20.6369	1.15068e-09	V8
left.entorhinal	ENSG00000134339	11	18260770	18270190	21.7696	1.1617e-09	V8
left.thalamus.proper	ENSG00000244485	16	76268953	76269521	20.6586	1.17447e-09	V8
right.thalamus.proper	ENSG00000152894	6	128289924	128841870	21.7171	1.22482e-09	V8
CSF	ENSG00000134539	12	10378657	10469850	19.1519	1.3e-09	V6
SFO.MD	ENSG00000245888	16	27279526	27301813	21.6363	1.30082e-09	V8
SFO.MD	ENSG00000130584	20	62375019	62462597	21.6415	1.31672e-09	V8
Average.L1	ENSG00000113263	5	156569944	156682201	21.5007	1.43617e-09	V8
CGC.L1	ENSG00000113263	5	156569944	156682201	21.4282	1.53922e-09	V8
BCC.MD	ENSG00000235257	3	37786923	37903271	21.4515	1.59e-09	V8
left.pars.triangularis	ENSG00000130584	20	62375019	62462597	21.4421	1.59863e-09	V8
right.superior.parietal	ENSG00000134339	11	18260770	18270190	21.406	1.65522e-09	V8
GCC.FA	ENSG00000245888	16	27279526	27301813	21.3624	1.69744e-09	V8
SLF.L1	ENSG00000211710	7	142013007	142013489	19.7179	1.69939e-09	V8
right.cerebellum.exterior	ENSG00000143552	1	153965161	154127592	18.501	1.75e-09	V6
right.middle.temporal	ENSG00000249483	5	81147420	81148020	20.2178	1.82421e-09	V8
SCR.FA	ENSG00000152894	6	128289924	128841870	21.294	1.84116e-09	V8
right.precuneus	ENSG00000134539	12	10378657	10469850	245.387	1.85e-09	V6
left.precuneus	ENSG00000134539	12	10378657	10469850	245.217	1.88e-09	V6
Average.FA	ENSG00000226792	13	51656984	51746524	20.4218	1.95753e-09	V8
right.thalamus.proper	ENSG00000244485	16	76268953	76269521	20.1403	1.97021e-09	V8
PLIC.MO	ENSG00000254415	19	52145806	52150054	18.5955	2e-09	V6
UNC.MD	ENSG00000248401	4	84168332	84169359	20.1185	2.01111e-09	V8
SCR.L1	ENSG00000096088	6	41704449	41721847	21.1914	2.04389e-09	V8
CST.FA	ENSG00000132823	20	42825136	42839431	18.3157	2.21e-09	V6
ALIC.L1	ENSG00000227398	3	47205987	47288091	21.1028	2.23986e-09	V8
SS.FA	ENSG00000188525	2	10143286	10146158	20.2121	2.2923e-09	V8
right.hippocampus	ENSG00000254415	19	52145806	52150054	18.4425	2.33e-09	V6
CST.L1	ENSG00000243469	19	52152115	52152863	19.943	2.40147e-09	V8
right.ventral.DC	ENSG00000254415	19	52145806	52150054	18.3719	2.5e-09	V6
left.entorhinal	ENSG00000198092	4	68918916	68995598	19.6891	2.71761e-09	V8
IFO.RD	ENSG00000196235	19	39926796	39967310	19.9259	2.79389e-09	V8
SCC.AD	ENSG00000132823	20	42825136	42839431	18.0787	2.84e-09	V6
Average.MD	ENSG00000226337	9	71155952	71259358	19.2752	2.86885e-09	V8
GCC.FA	ENSG00000152894	6	128289924	128841870	20.8468	2.88361e-09	V8
Average.MD	ENSG00000143552	1	153965161	154127592	17.9445	3.06e-09	V6
right.lateral.ventricle	ENSG00000175877	7	73275489	73280223	19.7652	3.06678e-09	V8
right.rostral.anterior.cingulate	ENSG00000248300	4	11742572	11771092	19.6421	3.07545e-09	V8
left.superior.temporal	ENSG00000069188	17	71330523	71640228	20.2557	3.14e-09	V6
Average.RD	ENSG00000235257	3	37786923	37903271	20.7451	3.20208e-09	V8
FXST.L1	ENSG00000253408	8	42091193	42128715	19.0881	3.30597e-09	V8
CGH.FA	ENSG00000164458	6	166571144	166582188	19.7413	3.35398e-09	V8
ACR.FA	ENSG00000264775	18	5002758	5003253	19.5442	3.39175e-09	V8
EC.FA	ENSG00000264775	18	5002758	5003253	19.5238	3.46171e-09	V8
left.superior.frontal	ENSG00000187144	1	16713612	16763919	18.8829	3.46685e-09	V8
left.isthmus.cingulate	ENSG00000205100	4	190394119	190396346	19.5655	3.50243e-09	V8
right.posterior.cingulate	ENSG00000263264	19	7413848	7448271	20.6072	3.53595e-09	V8
cerebellar.vermal.lobules.VI.VII	ENSG00000160957	8	145736667	145743229	20.6315	3.56297e-09	V8
ALIC.MD	ENSG00000231475	14	106805209	106805716	18.7966	3.68035e-09	V8
CGC.L1	ENSG00000134339	11	18260770	18270190	20.5971	3.68567e-09	V8
BCC.L1	ENSG00000211777	14	22191960	22192568	19.4565	3.70275e-09	V8
white.matter	ENSG00000235257	3	37786923	37903271	20.577	3.77807e-09	V8
RLIC.MD	ENSG00000042781	1	215796236	216596738	19.4512	3.97353e-09	V8
PTR.MO	ENSG00000096088	6	41704449	41721847	20.4943	4.07787e-09	V8
right.caudate	ENSG00000101134	20	53092136	53267710	19.098	4.1e-09	V6
PLIC.AD	ENSG00000254415	19	52145806	52150054	17.8548	4.16e-09	V6
FX.RD	ENSG00000175877	7	73275489	73280223	19.4481	4.25648e-09	V8
Average.RD	ENSG00000132823	20	42825136	42839431	17.6256	4.62e-09	V6
white.matter	ENSG00000101134	20	53092136	53267710	18.9609	4.69e-09	V6
left.ventral.DC	ENSG00000254415	19	52145806	52150054	17.7281	4.71e-09	V6
left.precuneus	ENSG00000254567	11	49155205	49156352	19.4294	4.76122e-09	V8
left.superior.frontal	ENSG00000211957	14	106845323	106845789	19.1686	4.87703e-09	V8
left.lateral.ventricle	ENSG00000132823	20	42825136	42839431	17.5629	4.94e-09	V6
CGH.FA	ENSG00000042781	1	215796236	216596738	19.2287	5.01447e-09	V8
left.pallidum	ENSG00000148156	9	111616871	111619239	19.1953	5.07106e-09	V8
BCC.L1	ENSG00000226520	1	157995340	158000956	18.9487	5.2424e-09	V8
UNC.FA	ENSG00000225315	1	24367325	24413289	19.1084	5.53127e-09	V8
right.paracentral	ENSG00000249483	5	81147420	81148020	19.1063	5.54317e-09	V8
PCR.RD	ENSG00000229637	17	46800530	46802819	19.2684	5.56996e-09	V8
SS.L1	ENSG00000211905	14	106331617	106331668	19.3341	5.73675e-09	V8
FX.FA	ENSG00000235257	3	37786923	37903271	20.1474	5.78058e-09	V8
SS.MO	ENSG00000211951	14	106757650	106758116	18.4513	5.78349e-09	V8
left.caudal.anterior.cingulate	ENSG00000134339	11	18260770	18270190	20.1391	5.80631e-09	V8
SCR.MD	ENSG00000132823	20	42825136	42839431	17.3851	5.99e-09	V6
PLIC.FA	ENSG00000254415	19	52145806	52150054	17.4639	6.13e-09	V6
PTR.L1	ENSG00000248401	4	84168332	84169359	19.0352	6.14833e-09	V8
CGC.MO	ENSG00000223475	7	55640864	55656029	19.1607	6.20304e-09	V8
right.precuneus	ENSG00000228971	1	95975672	96247898	18.2514	6.32016e-09	V8
IFO.RD	ENSG00000235257	3	37786923	37903271	20.0497	6.35547e-09	V8
FX.L1	ENSG00000235257	3	37786923	37903271	20.0497	6.35547e-09	V8
left.lingual	ENSG00000160957	8	145736667	145743229	20.0223	6.50213e-09	V8
SFO.L1	ENSG00000243469	19	52152115	52152863	18.9261	6.63764e-09	V8
left.lingual	ENSG00000198284	3	126379452	126390782	-5.79789	6.71562e-09	V8
SLF.RD	ENSG00000132823	20	42825136	42839431	17.2729	6.76e-09	V6
left.basal.forebrain	ENSG00000188467	15	48413169	48434869	19.166	7.08804e-09	V8
SCR.FA	ENSG00000162592	1	3668962	3688209	19.015	7.17552e-09	V8
SCR.MD	ENSG00000249238	5	66932210	66934770	19.0019	7.27029e-09	V8
right.insula	ENSG00000123447	11	49426527	49437299	18.6127	7.33556e-09	V8
Average.RD	ENSG00000226792	13	51656984	51746524	19.072	7.53711e-09	V8
BCC.FA	ENSG00000117360	1	150293925	150325671	17.6773	7.55e-09	V6
right.transverse.temporal	ENSG00000225606	7	12609751	12611017	18.2551	7.62968e-09	V8
left.caudate	ENSG00000167941	17	41831099	41836156	18.0212	7.86445e-09	V8
UNC.MD	ENSG00000172238	4	94750042	94751221	18.5269	7.99257e-09	V8
FXST.MO	ENSG00000229637	17	46800530	46802819	18.9015	8.03769e-09	V8
PTR.MO	ENSG00000211905	14	106331617	106331668	18.9827	8.15137e-09	V8
UNC.RD	ENSG00000225315	1	24367325	24413289	18.6755	8.52642e-09	V8
optic.chiasm	ENSG00000110395	11	119076752	119178859	18.1366	8.59e-09	V6
FX.FA	ENSG00000267255	19	4429686	4430931	17.9517	8.87119e-09	V8
right.amygdala	ENSG00000127586	16	838046	850737	17.5723	9.14e-09	V6
left.pallidum	ENSG00000196604	2	130831108	130886795	18.0672	9.17338e-09	V8
right.lateral.occipital	ENSG00000096088	6	41704449	41721847	19.6765	9.17648e-09	V8
PTR.MO	ENSG00000199631	19	49993872	49993956	17.745	9.24931e-09	V8
right.caudal.middle.frontal	ENSG00000152592	4	88571459	88585513	18.1411	9.25862e-09	V8
BCC.RD	ENSG00000227712	1	119802888	119869926	18.7363	9.48002e-09	V8
left.vessel	ENSG00000228683	10	80455819	80456779	18.5646	9.52734e-09	V8
PCR.FA	ENSG00000225315	1	24367325	24413289	18.5219	9.94343e-09	V8
right.pallidum	ENSG00000254415	19	52145806	52150054	16.7185	1.3e-08	V6

## Sheet: readme
ID: ID of neuroimaging traits
ENSG: Gene ID
CHR: the chromosome the gene is on
P0/P1: the annotation boundaries of the gene on that chromosome
Test_score: the test statistics provided by UTMOST
P-value: the raw p-value of gene
Version: the version of GTEx reference panels that generates the significant result. If both v6 and v8 versions are significant, we reported the results and associated version that had the smaller p-value.
