# Supplementary material for: Transcriptome-wide association analysis of brain structures yields insights into pleiotropy with complex neuropsychiatric traits
Source: Nat Commun. 2021 May 17;12:2878. doi: 10.1038/s41467-021-23130-y (PMC8128893; doi:10.1038/s41467-021-23130-y)
Supplement: Supplementary file 2 — Supplementary Data 1-23 [file 41467_2021_23130_MOESM2_ESM.zip › supp_data/Supplementary_Data_4.xlsx]

## Sheet: Supp_Data4
Supplementary Data 4: List of significant gene-trait associations identified in HCP cross-tissue TWAS analysis of 211 neuroimaging traits (n=334 subjects for ROI volumes and 319 for DTI parameters).
ID	ENSG	CHR	P0	P1	Test_score	P_value	version
left.superior.temporal	ENSG00000188293	19	46733009	46734500	32.0358	1.36557e-14	V8
SLF.MO	ENSG00000175063	20	44441215	44445596	31.0337	1.58e-14	V6
SCR.AD	ENSG00000105755	19	44010871	44031396	27.5186	8.42e-13	V6
IFO.RD	ENSG00000188467	15	48413169	48434869	27.41	1.60605e-12	V8
FX.L1	ENSG00000225721	1	45224709	45241482	40.417	3.63876e-12	V8
left.pars.triangularis	ENSG00000226337	9	71155952	71259358	25.7848	3.88045e-12	V8
left.precentral	ENSG00000264775	18	5002758	5003253	27.2985	4.53326e-12	V8
GCC.FA	ENSG00000256494	12	126885338	126890074	27.5467	4.62441e-12	V8
SCC.L1	ENSG00000211793	14	22409313	22409848	26.327	6.00253e-12	V8
ACR.FA	ENSG00000213759	4	70065669	70080449	26.2001	6.17162e-12	V8
SS.L1	ENSG00000199038	11	568089	568198	25.4701	6.32783e-12	V8
FX.MD	ENSG00000225721	1	45224709	45241482	26.4852	6.51479e-12	V8
GCC.RD	ENSG00000228212	5	37209466	37212483	24.9283	7.04303e-12	V8
IFO.MD	ENSG00000188467	15	48413169	48434869	36.5676	7.2764e-12	V8
left.superior.frontal	ENSG00000226792	13	51656984	51746524	43.3588	7.27662e-12	V8
PLIC.RD	ENSG00000205579	14	81712638	81712907	31.8715	7.28828e-12	V8
PLIC.FA	ENSG00000205579	14	81712638	81712907	30.4073	7.32991e-12	V8
PLIC.RD	ENSG00000215910	1	11821844	11849642	25.941	7.38387e-12	V8
RLIC.FA	ENSG00000205579	14	81712638	81712907	29.1696	7.46192e-12	V8
left.pericalcarine	ENSG00000228318	21	42813321	42814669	29.4976	7.47324e-12	V8
UNC.FA	ENSG00000260510	16	20754985	20777942	29.0944	7.47646e-12	V8
right.isthmus.cingulate	ENSG00000234801	4	174537087	174538057	29.0039	7.5544e-12	V8
FXST.FA	ENSG00000205579	14	81712638	81712907	27.5356	8.22886e-12	V8
left.supramarginal	ENSG00000214773	3	47643205	47646167	25.6847	8.478e-12	V8
RLIC.RD	ENSG00000259175	15	80846950	80855285	25.5601	8.72802e-12	V8
left.superior.temporal	ENSG00000129515	14	35030300	35099389	24.5209	8.77e-12	V6
FXST.L1	ENSG00000239040	4	56278803	56278905	26.6681	9.54481e-12	V8
GCC.RD	ENSG00000119440	9	136100292	136103993	24.6959	1.01029e-11	V8
ALIC.FA	ENSG00000205579	14	81712638	81712907	26.0676	1.14116e-11	V8
GCC.RD	ENSG00000245857	8	6693076	6742798	25.6605	1.17842e-11	V8
GCC.MD	ENSG00000227947	1	48154135	48169055	25.6904	1.33065e-11	V8
CGH.MO	ENSG00000226792	13	51656984	51746524	25.7696	1.4119e-11	V8
right.lateral.orbitofrontal	ENSG00000260510	16	20754985	20777942	25.0832	1.83427e-11	V8
IFO.MO	ENSG00000113263	5	156569944	156682201	89.9159	2.18315e-11	V8
EC.FA	ENSG00000226889	1	161735115	161736017	23.8597	2.35388e-11	V8
GCC.RD	ENSG00000249808	5	3178209	3181346	24.2846	2.46979e-11	V8
left.precuneus	ENSG00000235257	3	37786923	37903271	36.3439	2.90853e-11	V8
Average.MO	ENSG00000152894	6	128289924	128841870	38.7852	2.90854e-11	V8
left.pars.triangularis	ENSG00000152894	6	128289924	128841870	38.1839	2.90855e-11	V8
CGH.FA	ENSG00000158516	7	129906667	129929638	38.9499	2.90855e-11	V8
BCC.MO	ENSG00000152894	6	128289924	128841870	40.6014	2.90856e-11	V8
PCR.FA	ENSG00000152894	6	128289924	128841870	42.2361	2.90857e-11	V8
left.posterior.cingulate	ENSG00000196205	9	135894816	135896553	38.5885	2.90857e-11	V8
left.caudal.anterior.cingulate	ENSG00000152894	6	128289924	128841870	39.9344	2.9086e-11	V8
BCC.L1	ENSG00000008256	7	6201407	6312275	36.2019	2.90861e-11	V8
PCR.L1	ENSG00000008256	7	6201407	6312275	39.2831	2.90861e-11	V8
FX.MO	ENSG00000158516	7	129906667	129929638	39.3478	2.90861e-11	V8
CST.L1	ENSG00000196205	9	135894816	135896553	44.0412	2.90863e-11	V8
GCC.FA	ENSG00000152894	6	128289924	128841870	37.8391	2.90864e-11	V8
CGH.MO	ENSG00000158516	7	129906667	129929638	43.1329	2.90864e-11	V8
left.rostral.middle.frontal	ENSG00000235257	3	37786923	37903271	44.7328	2.90864e-11	V8
left.insula	ENSG00000225339	6	34247456	34254545	43.3968	2.90866e-11	V8
CGC.MO	ENSG00000235257	3	37786923	37903271	43.796	2.90866e-11	V8
right.caudal.anterior.cingulate	ENSG00000152894	6	128289924	128841870	47.2064	2.90867e-11	V8
CST.FA	ENSG00000196205	9	135894816	135896553	41.5129	2.90867e-11	V8
PCR.MO	ENSG00000008256	7	6201407	6312275	48.8028	2.90871e-11	V8
SCC.MO	ENSG00000152894	6	128289924	128841870	35.7488	2.90872e-11	V8
UNC.MD	ENSG00000225339	6	34247456	34254545	35.9318	2.90872e-11	V8
UNC.FA	ENSG00000225339	6	34247456	34254545	49.1646	2.90873e-11	V8
left.postcentral	ENSG00000158516	7	129906667	129929638	35.9098	2.90877e-11	V8
left.rostral.anterior.cingulate	ENSG00000152894	6	128289924	128841870	51.5049	2.9088e-11	V8
left.pars.orbitalis	ENSG00000008256	7	6201407	6312275	47.7639	2.90883e-11	V8
FX.MO	ENSG00000008256	7	6201407	6312275	49.3477	2.90884e-11	V8
left.caudal.middle.frontal	ENSG00000225339	6	34247456	34254545	52.9124	2.90884e-11	V8
FXST.RD	ENSG00000235257	3	37786923	37903271	57.5825	2.90885e-11	V8
left.paracentral	ENSG00000008256	7	6201407	6312275	57.3001	2.90892e-11	V8
right.lateral.orbitofrontal	ENSG00000196205	9	135894816	135896553	56.6326	2.90894e-11	V8
right.lateral.orbitofrontal	ENSG00000158516	7	129906667	129929638	56.4734	2.90895e-11	V8
left.insula	ENSG00000158516	7	129906667	129929638	56.8308	2.90901e-11	V8
left.posterior.cingulate	ENSG00000225339	6	34247456	34254545	34.2511	2.90906e-11	V8
left.pars.triangularis	ENSG00000225339	6	34247456	34254545	63.4442	2.90908e-11	V8
FX.FA	ENSG00000008256	7	6201407	6312275	34.0553	2.90912e-11	V8
SLF.FA	ENSG00000225339	6	34247456	34254545	34.1192	2.90912e-11	V8
left.lateral.orbitofrontal	ENSG00000196205	9	135894816	135896553	66.0788	2.90914e-11	V8
left.medial.orbitofrontal	ENSG00000196205	9	135894816	135896553	63.3937	2.90918e-11	V8
ACR.MO	ENSG00000152894	6	128289924	128841870	65.5329	2.90921e-11	V8
left.caudal.anterior.cingulate	ENSG00000225339	6	34247456	34254545	69.0833	2.90926e-11	V8
UNC.RD	ENSG00000225339	6	34247456	34254545	70.5808	2.90936e-11	V8
left.medial.orbitofrontal	ENSG00000225339	6	34247456	34254545	75.1802	2.90946e-11	V8
BCC.MO	ENSG00000008256	7	6201407	6312275	80.8259	2.90964e-11	V8
left.rostral.middle.frontal	ENSG00000152894	6	128289924	128841870	105.906	2.91018e-11	V8
SCC.MO	ENSG00000113263	5	156569944	156682201	37.5569	2.91027e-11	V8
SCC.FA	ENSG00000113263	5	156569944	156682201	35.5214	2.91032e-11	V8
SFO.RD	ENSG00000113263	5	156569944	156682201	34.9132	2.91034e-11	V8
SLF.FA	ENSG00000113263	5	156569944	156682201	35.6615	2.91037e-11	V8
EC.MO	ENSG00000113263	5	156569944	156682201	40.3776	2.91039e-11	V8
SLF.MO	ENSG00000225339	6	34247456	34254545	32.8067	2.91042e-11	V8
right.cuneus	ENSG00000113263	5	156569944	156682201	40.2342	2.91045e-11	V8
FXST.FA	ENSG00000113263	5	156569944	156682201	41.0575	2.91047e-11	V8
left.cuneus	ENSG00000113263	5	156569944	156682201	47.2842	2.91054e-11	V8
right.cuneus	ENSG00000245888	16	27279526	27301813	78.3471	2.91055e-11	V8
PLIC.MO	ENSG00000113263	5	156569944	156682201	49.3946	2.91057e-11	V8
CGH.MO	ENSG00000113263	5	156569944	156682201	54.6079	2.91058e-11	V8
left.precuneus	ENSG00000245888	16	27279526	27301813	79.6151	2.91058e-11	V8
IFO.FA	ENSG00000113263	5	156569944	156682201	49.6481	2.91063e-11	V8
SFO.MO	ENSG00000113263	5	156569944	156682201	53.6916	2.91064e-11	V8
left.superior.frontal	ENSG00000245888	16	27279526	27301813	71.5248	2.91072e-11	V8
CGC.RD	ENSG00000234511	5	169659451	169679579	70.9281	2.91074e-11	V8
SLF.RD	ENSG00000263264	19	7413848	7448271	60.5527	2.91074e-11	V8
GCC.RD	ENSG00000140025	14	90261013	90421121	175.228	2.91083e-11	V8
left.pars.orbitalis	ENSG00000234511	5	169659451	169679579	64.9506	2.91084e-11	V8
SLF.FA	ENSG00000263264	19	7413848	7448271	50.6761	2.91092e-11	V8
left.supramarginal	ENSG00000234511	5	169659451	169679579	57.5975	2.91096e-11	V8
ALIC.MO	ENSG00000245888	16	27279526	27301813	55.9361	2.91099e-11	V8
ALIC.MO	ENSG00000227398	3	47205987	47288091	101.088	2.91106e-11	V8
SFO.RD	ENSG00000160957	8	145736667	145743229	95.7627	2.9111e-11	V8
ALIC.FA	ENSG00000245888	16	27279526	27301813	43.8456	2.91115e-11	V8
right.entorhinal	ENSG00000130584	20	62375019	62462597	38.993	2.91122e-11	V8
left.rostral.anterior.cingulate	ENSG00000096088	6	41704449	41721847	36.0148	2.91123e-11	V8
left.cuneus	ENSG00000227398	3	47205987	47288091	35.3132	2.91124e-11	V8
CGH.MO	ENSG00000227398	3	47205987	47288091	35.6163	2.91125e-11	V8
left.lateral.orbitofrontal	ENSG00000234511	5	169659451	169679579	40.238	2.91125e-11	V8
ALIC.MO	ENSG00000130584	20	62375019	62462597	86.1629	2.91126e-11	V8
right.inferior.parietal	ENSG00000160957	8	145736667	145743229	42.5621	2.91127e-11	V8
ACR.MO	ENSG00000160957	8	145736667	145743229	38.7844	2.91127e-11	V8
GCC.MD	ENSG00000160957	8	145736667	145743229	41.0591	2.91129e-11	V8
left.parahippocampal	ENSG00000130584	20	62375019	62462597	44.3213	2.9113e-11	V8
right.caudal.middle.frontal	ENSG00000134339	11	18260770	18270190	35.7096	2.9113e-11	V8
SFO.MO	ENSG00000227398	3	47205987	47288091	45.6449	2.9113e-11	V8
left.paracentral	ENSG00000160957	8	145736667	145743229	34.9206	2.91132e-11	V8
UNC.MD	ENSG00000160957	8	145736667	145743229	42.6189	2.91132e-11	V8
SLF.MO	ENSG00000263264	19	7413848	7448271	40.5503	2.91135e-11	V8
left.precuneus	ENSG00000096088	6	41704449	41721847	47.5904	2.91136e-11	V8
right.entorhinal	ENSG00000096088	6	41704449	41721847	48.774	2.91136e-11	V8
UNC.RD	ENSG00000245888	16	27279526	27301813	36.1931	2.91136e-11	V8
SFO.FA	ENSG00000263264	19	7413848	7448271	38.074	2.91138e-11	V8
left.superior.parietal	ENSG00000227398	3	47205987	47288091	78.0934	2.91142e-11	V8
SLF.MD	ENSG00000263264	19	7413848	7448271	37.0521	2.91142e-11	V8
SCC.MO	ENSG00000130584	20	62375019	62462597	72.717	2.91143e-11	V8
SLF.FA	ENSG00000130584	20	62375019	62462597	47.1226	2.91143e-11	V8
CST.MD	ENSG00000096088	6	41704449	41721847	47.0277	2.91144e-11	V8
left.cuneus	ENSG00000263264	19	7413848	7448271	36.6943	2.91145e-11	V8
SFO.MO	ENSG00000134339	11	18260770	18270190	68.6372	2.91147e-11	V8
right.lateral.orbitofrontal	ENSG00000096088	6	41704449	41721847	52.2144	2.91148e-11	V8
SFO.MD	ENSG00000160957	8	145736667	145743229	68.5722	2.91149e-11	V8
FX.RD	ENSG00000134339	11	18260770	18270190	58.6516	2.9115e-11	V8
left.posterior.cingulate	ENSG00000160957	8	145736667	145743229	61.7945	2.9115e-11	V8
left.cuneus	ENSG00000096088	6	41704449	41721847	57.9442	2.91155e-11	V8
SCC.FA	ENSG00000130584	20	62375019	62462597	64.5852	2.91155e-11	V8
left.superior.frontal	ENSG00000134339	11	18260770	18270190	55.4986	2.91155e-11	V8
GCC.RD	ENSG00000160957	8	145736667	145743229	67.7432	2.91155e-11	V8
left.lingual	ENSG00000245888	16	27279526	27301813	33.9193	2.91192e-11	V8
CGC.FA	ENSG00000234511	5	169659451	169679579	34.1609	2.91193e-11	V8
Average.MD	ENSG00000234511	5	169659451	169679579	32.7637	2.91316e-11	V8
right.entorhinal	ENSG00000245888	16	27279526	27301813	32.797	2.91318e-11	V8
UNC.FA	ENSG00000245888	16	27279526	27301813	32.6308	2.91339e-11	V8
right.entorhinal	ENSG00000227398	3	47205987	47288091	32.35	2.91389e-11	V8
FX.MD	ENSG00000134339	11	18260770	18270190	32.277	2.91398e-11	V8
FX.MO	ENSG00000263264	19	7413848	7448271	32.3455	2.91409e-11	V8
left.cuneus	ENSG00000245888	16	27279526	27301813	32.2668	2.91446e-11	V8
FX.L1	ENSG00000263264	19	7413848	7448271	31.7897	2.91617e-11	V8
FXST.MO	ENSG00000152894	6	128289924	128841870	31.0469	2.91882e-11	V8
SLF.L1	ENSG00000008256	7	6201407	6312275	30.888	2.92059e-11	V8
PCR.MD	ENSG00000245888	16	27279526	27301813	30.993	2.9218e-11	V8
IFO.RD	ENSG00000113263	5	156569944	156682201	30.7099	2.92347e-11	V8
FX.MO	ENSG00000113263	5	156569944	156682201	30.6853	2.92377e-11	V8
SLF.RD	ENSG00000225339	6	34247456	34254545	30.382	2.92837e-11	V8
CST.MD	ENSG00000130584	20	62375019	62462597	30.2354	2.93361e-11	V8
left.postcentral	ENSG00000160957	8	145736667	145743229	30.0019	2.93975e-11	V8
left.lateral.orbitofrontal	ENSG00000158516	7	129906667	129929638	29.8638	2.94161e-11	V8
left.superior.frontal	ENSG00000263264	19	7413848	7448271	29.8471	2.94363e-11	V8
Average.RD	ENSG00000234511	5	169659451	169679579	29.7827	2.9463e-11	V8
left.paracentral	ENSG00000096088	6	41704449	41721847	29.5679	2.9553e-11	V8
SCC.L1	ENSG00000225339	6	34247456	34254545	29.4871	2.95672e-11	V8
SCC.FA	ENSG00000152894	6	128289924	128841870	29.2947	2.96689e-11	V8
PLIC.FA	ENSG00000113263	5	156569944	156682201	28.8306	2.9965e-11	V8
FXST.FA	ENSG00000235257	3	37786923	37903271	28.7441	3.00936e-11	V8
left.medial.orbitofrontal	ENSG00000245888	16	27279526	27301813	28.7356	3.01043e-11	V8
CGC.L1	ENSG00000160957	8	145736667	145743229	28.6611	3.01983e-11	V8
UNC.FA	ENSG00000227398	3	47205987	47288091	28.4323	3.04787e-11	V8
right.lateral.occipital	ENSG00000096088	6	41704449	41721847	28.414	3.05033e-11	V8
SS.MO	ENSG00000008256	7	6201407	6312275	28.3042	3.06455e-11	V8
FX.MD	ENSG00000196205	9	135894816	135896553	28.231	3.07649e-11	V8
SLF.FA	ENSG00000008256	7	6201407	6312275	28.2159	3.07898e-11	V8
SCR.MO	ENSG00000234511	5	169659451	169679579	27.9888	3.11966e-11	V8
left.supramarginal	ENSG00000263264	19	7413848	7448271	27.9519	3.1235e-11	V8
SCC.RD	ENSG00000234511	5	169659451	169679579	27.8744	3.14465e-11	V8
UNC.RD	ENSG00000160957	8	145736667	145743229	27.7765	3.17356e-11	V8
SCR.FA	ENSG00000152894	6	128289924	128841870	27.5136	3.25093e-11	V8
left.transverse.temporal	ENSG00000245888	16	27279526	27301813	27.391	3.28868e-11	V8
GCC.MO	ENSG00000160957	8	145736667	145743229	27.3834	3.29904e-11	V8
CGC.MD	ENSG00000234511	5	169659451	169679579	27.3582	3.30105e-11	V8
SCR.FA	ENSG00000235257	3	37786923	37903271	27.2076	3.37272e-11	V8
FX.RD	ENSG00000227243	1	162415339	162415676	24.3018	3.4091e-11	V8
FXST.RD	ENSG00000205579	14	81712638	81712907	24.2657	3.44226e-11	V8
UNC.MO	ENSG00000229980	17	48944040	48987098	24.0028	3.44254e-11	V8
Average.MD	ENSG00000160957	8	145736667	145743229	26.7087	3.66982e-11	V8
CST.RD	ENSG00000130584	20	62375019	62462597	26.7016	3.67505e-11	V8
PTR.MD	ENSG00000259175	15	80846950	80855285	24.0718	3.70972e-11	V8
left.precuneus	ENSG00000161849	12	52771596	52779436	23.6568	3.82593e-11	V8
GCC.RD	ENSG00000213563	8	145751117	145754516	23.5202	3.94265e-11	V8
right.caudal.middle.frontal	ENSG00000245888	16	27279526	27301813	26.2638	4.06789e-11	V8
SCR.MO	ENSG00000113263	5	156569944	156682201	26.1644	4.13553e-11	V8
RLIC.MD	ENSG00000259175	15	80846950	80855285	23.9438	4.31748e-11	V8
SCC.RD	ENSG00000130584	20	62375019	62462597	25.9876	4.4646e-11	V8
UNC.MD	ENSG00000263264	19	7413848	7448271	25.5036	5.33037e-11	V8
ALIC.RD	ENSG00000245888	16	27279526	27301813	25.5135	5.34875e-11	V8
Average.MO	ENSG00000113263	5	156569944	156682201	25.4162	5.48825e-11	V8
EC.MD	ENSG00000160957	8	145736667	145743229	25.2837	6.03676e-11	V8
IFO.L1	ENSG00000113263	5	156569944	156682201	24.96	6.96689e-11	V8
PCR.RD	ENSG00000234801	4	174537087	174538057	23.7449	7.35614e-11	V8
PTR.FA	ENSG00000130584	20	62375019	62462597	24.8272	7.82958e-11	V8
BCC.FA	ENSG00000152894	6	128289924	128841870	24.757	8.20397e-11	V8
left.caudal.middle.frontal	ENSG00000160957	8	145736667	145743229	24.7018	8.48143e-11	V8
SLF.FA	ENSG00000227398	3	47205987	47288091	24.5902	9.1345e-11	V8
PCR.RD	ENSG00000263264	19	7413848	7448271	24.5523	9.13474e-11	V8
BCC.MO	ENSG00000160957	8	145736667	145743229	24.5795	9.20105e-11	V8
GCC.RD	ENSG00000160256	21	46359925	46396904	22.8291	9.32191e-11	V8
GCC.RD	ENSG00000117971	15	78916461	79020096	22.4859	9.38486e-11	V8
BCC.FA	ENSG00000113263	5	156569944	156682201	24.4288	9.78682e-11	V8
left.rostral.anterior.cingulate	ENSG00000188293	19	46733009	46734500	23.2867	1.11698e-10	V8
SCR.MO	ENSG00000152894	6	128289924	128841870	24.2792	1.14178e-10	V8
ALIC.FA	ENSG00000113263	5	156569944	156682201	24.0357	1.30719e-10	V8
CGH.L1	ENSG00000096088	6	41704449	41721847	23.9938	1.41606e-10	V8
SCR.L1	ENSG00000008256	7	6201407	6312275	23.9741	1.44278e-10	V8
left.precuneus	ENSG00000152894	6	128289924	128841870	23.9539	1.46606e-10	V8
left.lateral.orbitofrontal	ENSG00000096088	6	41704449	41721847	23.767	1.69996e-10	V8
total.brain.volume	ENSG00000178084	3	183770835	183778459	22.8853	1.7225e-10	V8
left.lateral.orbitofrontal	ENSG00000008256	7	6201407	6312275	23.6937	1.81228e-10	V8
PLIC.L1	ENSG00000174156	6	52761437	52774483	22.2662	1.83404e-10	V8
PCR.L1	ENSG00000211793	14	22409313	22409848	22.4622	1.83677e-10	V8
PCR.FA	ENSG00000042781	1	215796236	216596738	22.2603	2.11419e-10	V8
BCC.RD	ENSG00000227398	3	47205987	47288091	23.4824	2.15974e-10	V8
ACR.FA	ENSG00000008256	7	6201407	6312275	23.4567	2.21558e-10	V8
UNC.FA	ENSG00000234801	4	174537087	174538057	22.6191	2.22782e-10	V8
EC.L1	ENSG00000252835	17	7809440	7809578	22.2343	2.30058e-10	V8
left.pars.triangularis	ENSG00000235257	3	37786923	37903271	23.3979	2.33115e-10	V8
UNC.MD	ENSG00000253307	8	142262385	142263391	22.5672	2.36363e-10	V8
left.insula	ENSG00000175841	3	101237711	101242731	22.2629	2.36383e-10	V8
left.caudal.anterior.cingulate	ENSG00000134339	11	18260770	18270190	23.2021	2.75884e-10	V8
CST.FA	ENSG00000204661	5	179068545	179072047	22.0485	2.77503e-10	V8
FXST.MO	ENSG00000245888	16	27279526	27301813	23.1538	2.82843e-10	V8
CGC.RD	ENSG00000263264	19	7413848	7448271	23.0757	2.9868e-10	V8
EC.MO	ENSG00000228166	9	5094139	5095014	21.9225	3.13459e-10	V8
left.precuneus	ENSG00000164500	7	50135632	50199426	22.145	3.15368e-10	V8
CGH.FA	ENSG00000162843	1	241815580	241965435	21.295	3.40484e-10	V8
GCC.RD	ENSG00000234880	21	46409779	46414001	21.1151	3.4371e-10	V8
UNC.MD	ENSG00000245888	16	27279526	27301813	22.9345	3.44495e-10	V8
CGC.RD	ENSG00000227947	1	48154135	48169055	21.9994	3.5181e-10	V8
GCC.RD	ENSG00000249899	5	52228249	52286108	20.9894	3.87522e-10	V8
UNC.RD	ENSG00000253307	8	142262385	142263391	22.0469	3.95677e-10	V8
CGC.RD	ENSG00000256494	12	126885338	126890074	21.8484	4.22702e-10	V8
PCR.L1	ENSG00000198028	19	9577183	9609283	20.9822	4.35828e-10	V8
left.pericalcarine	ENSG00000225043	21	47840467	47840948	21.5987	4.36027e-10	V8
CGH.RD	ENSG00000134339	11	18260770	18270190	22.7506	4.44352e-10	V8
GCC.MO	ENSG00000159495	15	43568478	43594453	21.7777	4.53959e-10	V8
FXST.MO	ENSG00000235257	3	37786923	37903271	22.6693	4.78522e-10	V8
left.transverse.temporal	ENSG00000234511	5	169659451	169679579	22.6203	4.88925e-10	V8
EC.MD	ENSG00000175699	14	94463616	94478040	21.6966	4.92735e-10	V8
left.pars.opercularis	ENSG00000134339	11	18260770	18270190	22.577	5.16914e-10	V8
SS.MO	ENSG00000235257	3	37786923	37903271	22.5568	5.28106e-10	V8
Average.L1	ENSG00000160957	8	145736667	145743229	22.5003	5.53132e-10	V8
right.fusiform	ENSG00000149435	20	23965690	23969416	21.3919	5.64597e-10	V8
SCC.L1	ENSG00000113263	5	156569944	156682201	22.4134	5.87282e-10	V8
PTR.L1	ENSG00000199038	11	568089	568198	21.0413	6.05107e-10	V8
left.transverse.temporal	ENSG00000181625	16	29465822	29469540	20.6225	6.3447e-10	V8
right.lateral.orbitofrontal	ENSG00000152894	6	128289924	128841870	22.3524	6.57154e-10	V8
RLIC.FA	ENSG00000213759	4	70065669	70080449	21.5128	6.72916e-10	V8
RLIC.RD	ENSG00000205579	14	81712638	81712907	21.3481	6.73972e-10	V8
PCR.L1	ENSG00000152894	6	128289924	128841870	22.2603	7.15364e-10	V8
CGC.MO	ENSG00000163202	1	152551857	152552980	21.0649	7.42902e-10	V8
left.insula	ENSG00000264301	18	14969000	14970467	21.2248	7.43311e-10	V8
left.lateral.orbitofrontal	ENSG00000201217	3	152167061	152167173	20.5938	7.5854e-10	V8
left.posterior.cingulate	ENSG00000227683	10	45659676	45676875	21.26	7.61746e-10	V8
PCR.MD	ENSG00000234801	4	174537087	174538057	21.3628	7.84e-10	V8
SCC.MO	ENSG00000213759	4	70065669	70080449	21.3577	7.85757e-10	V8
SS.MD	ENSG00000259175	15	80846950	80855285	20.9262	8.51671e-10	V8
PCR.MD	ENSG00000263264	19	7413848	7448271	22.0266	8.56033e-10	V8
GCC.MO	ENSG00000096088	6	41704449	41721847	22.0099	8.97259e-10	V8
BCC.L1	ENSG00000225721	1	45224709	45241482	21.0588	9.35785e-10	V8
right.fusiform	ENSG00000245888	16	27279526	27301813	21.9707	9.36671e-10	V8
UNC.MO	ENSG00000223721	7	138386352	138387807	-6.11851	9.44546e-10	V8
FX.RD	ENSG00000159860	7	143333745	143515397	21.1279	9.66549e-10	V8
right.lingual	ENSG00000008256	7	6201407	6312275	21.9505	9.73592e-10	V8
left.lingual	ENSG00000200656	7	45145567	45145698	20.8304	9.89366e-10	V8
UNC.MO	ENSG00000119440	9	136100292	136103993	20.1522	9.94702e-10	V8
right.entorhinal	ENSG00000178473	10	5406972	5416169	20.325	1.00732e-09	V8
RLIC.RD	ENSG00000260071	16	9560512	9611421	20.9314	1.01998e-09	V8
right.lateral.occipital	ENSG00000134339	11	18260770	18270190	21.8063	1.10117e-09	V8
SS.FA	ENSG00000205579	14	81712638	81712907	20.7058	1.2786e-09	V8
EC.FA	ENSG00000113263	5	156569944	156682201	21.5917	1.31484e-09	V8
PCR.L1	ENSG00000245888	16	27279526	27301813	21.5995	1.3494e-09	V8
CST.FA	ENSG00000225639	9	35943207	35943931	20.416	1.41764e-09	V8
ACR.RD	ENSG00000227947	1	48154135	48169055	20.5372	1.51372e-09	V8
SCC.MD	ENSG00000211793	14	22409313	22409848	20.3493	1.51643e-09	V8
SLF.MD	ENSG00000245888	16	27279526	27301813	21.4532	1.55429e-09	V8
left.posterior.cingulate	ENSG00000223462	10	45432956	45451173	20.3142	1.57049e-09	V8
ACR.L1	ENSG00000198028	19	9577183	9609283	19.6943	1.59327e-09	V8
right.lingual	ENSG00000200656	7	45145567	45145698	20.343	1.6097e-09	V8
ALIC.FA	ENSG00000256084	12	14369524	14374231	20.2768	1.63039e-09	V8
ACR.MO	ENSG00000227765	4	185220282	185220800	19.7264	1.89402e-09	V8
IFO.RD	ENSG00000213934	11	5269313	5271122	19.6489	1.90347e-09	V8
GCC.FA	ENSG00000113263	5	156569944	156682201	21.1949	1.9358e-09	V8
UNC.RD	ENSG00000234801	4	174537087	174538057	20.452	1.94629e-09	V8
UNC.MD	ENSG00000198028	19	9577183	9609283	19.4881	1.96117e-09	V8
left.posterior.cingulate	ENSG00000152894	6	128289924	128841870	21.2418	1.96279e-09	V8
CGH.MO	ENSG00000096088	6	41704449	41721847	21.2092	2.01227e-09	V8
left.insula	ENSG00000226792	13	51656984	51746524	20.3807	2.0404e-09	V8
PTR.L1	ENSG00000243562	11	440406	440693	20.3805	2.04915e-09	V8
right.inferior.temporal	ENSG00000249655	5	79926132	79927409	19.4059	2.22107e-09	V8
IFO.FA	ENSG00000083782	12	91357456	91398803	19.5063	2.28416e-09	V8
Average.FA	ENSG00000226889	1	161735115	161736017	19.2762	2.37744e-09	V8
SCC.RD	ENSG00000175063	20	44441215	44445596	19.2233	2.4e-09	V6
FXST.FA	ENSG00000174156	6	52761437	52774483	19.7355	2.51596e-09	V8
Average.MO	ENSG00000105755	19	44010871	44031396	19.4392	2.52e-09	V6
ACR.MD	ENSG00000227947	1	48154135	48169055	20.0171	2.54755e-09	V8
EC.MD	ENSG00000188467	15	48413169	48434869	20.0478	2.9035e-09	V8
GCC.RD	ENSG00000214222	13	41958909	41959319	19.2151	2.97299e-09	V8
left.posterior.cingulate	ENSG00000234511	5	169659451	169679579	20.7747	3.04802e-09	V8
left.lingual	ENSG00000083782	12	91357456	91398803	19.2052	3.11044e-09	V8
SCC.MO	ENSG00000227243	1	162415339	162415676	19.8495	3.11621e-09	V8
ALIC.RD	ENSG00000205579	14	81712638	81712907	19.8113	3.12951e-09	V8
left.middle.temporal	ENSG00000263264	19	7413848	7448271	20.6583	3.36308e-09	V8
FX.MO	ENSG00000253105	8	97384093	97399666	18.9167	3.36811e-09	V8
CGC.L1	ENSG00000042781	1	215796236	216596738	19.5783	3.47903e-09	V8
right.caudal.middle.frontal	ENSG00000178226	16	31150246	31161415	18.2678	3.65e-09	V6
left.lateral.orbitofrontal	ENSG00000175697	3	119883492	120003941	17.7832	3.76944e-09	V8
UNC.FA	ENSG00000214563	6	58293965	58294939	19.7364	3.97464e-09	V8
BCC.MD	ENSG00000253307	8	142262385	142263391	19.6679	4.25835e-09	V8
SCR.RD	ENSG00000253307	8	142262385	142263391	19.6679	4.25835e-09	V8
PCR.MO	ENSG00000211793	14	22409313	22409848	19.291	4.36916e-09	V8
ACR.MO	ENSG00000179958	16	30434940	30441396	19.5025	4.48e-09	V6
EC.MO	ENSG00000228318	21	42813321	42814669	19.6662	4.73866e-09	V8
SS.RD	ENSG00000259175	15	80846950	80855285	19.1461	5.05079e-09	V8
FXST.MD	ENSG00000225721	1	45224709	45241482	19.3664	5.07022e-09	V8
PCR.RD	ENSG00000163440	4	56422692	56458379	19.1343	5.11087e-09	V8
IFO.MO	ENSG00000188467	15	48413169	48434869	19.4824	5.14652e-09	V8
FX.MD	ENSG00000160957	8	145736667	145743229	20.223	5.3428e-09	V8
right.caudal.middle.frontal	ENSG00000166984	6	167559902	167610401	19.1284	5.42191e-09	V8
left.superior.parietal	ENSG00000042781	1	215796236	216596738	19.1407	5.49829e-09	V8
PLIC.RD	ENSG00000259175	15	80846950	80855285	19.0602	5.50314e-09	V8
SCR.L1	ENSG00000152894	6	128289924	128841870	20.1148	5.96835e-09	V8
EC.AD	ENSG00000105755	19	44010871	44031396	18.5243	6.22e-09	V6
EC.RD	ENSG00000188467	15	48413169	48434869	19.2682	6.3918e-09	V8
GCC.RD	ENSG00000249238	5	66932210	66934770	19.1031	6.56911e-09	V8
SS.L1	ENSG00000228115	9	487774	495610	18.2824	6.68797e-09	V8
left.inferior.lateral.ventricle	ENSG00000118094	11	118528026	118550399	17.7937	6.73e-09	V6
GCC.RD	ENSG00000140107	14	100789674	100796715	18.2333	6.86827e-09	V8
SCR.MD	ENSG00000263264	19	7413848	7448271	19.8912	7.19005e-09	V8
left.pars.opercularis	ENSG00000239912	19	53916443	53916598	18.8364	7.26007e-09	V8
CGH.MD	ENSG00000198028	19	9577183	9609283	18.1829	7.31558e-09	V8
PCR.MO	ENSG00000152894	6	128289924	128841870	19.8881	7.46769e-09	V8
CST.MD	ENSG00000199038	11	568089	568198	18.6169	7.51566e-09	V8
UNC.RD	ENSG00000260510	16	20754985	20777942	18.9269	7.57365e-09	V8
Average.L1	ENSG00000198028	19	9577183	9609283	18.1483	7.57624e-09	V8
left.paracentral	ENSG00000245888	16	27279526	27301813	19.838	7.67087e-09	V8
SS.MD	ENSG00000198028	19	9577183	9609283	18.1346	7.68166e-09	V8
CST.MD	ENSG00000248533	5	37953504	37967066	18.4449	7.77801e-09	V8
left.vessel	ENSG00000179958	16	30434940	30441396	18.947	7.82e-09	V6
RLIC.MD	ENSG00000260071	16	9560512	9611421	18.8509	8.17083e-09	V8
SLF.RD	ENSG00000234511	5	169659451	169679579	19.7719	8.21865e-09	V8
right.inferior.parietal	ENSG00000263264	19	7413848	7448271	19.7452	8.30835e-09	V8
PTR.FA	ENSG00000152894	6	128289924	128841870	19.7759	8.3556e-09	V8
PTR.L1	ENSG00000211793	14	22409313	22409848	18.6283	8.47555e-09	V8
CGC.L1	ENSG00000073734	2	169779448	169887832	17.9257	8.86012e-09	V8
SLF.MO	ENSG00000166984	6	167559902	167610401	18.6321	8.90616e-09	V8
ACR.MO	ENSG00000083782	12	91357456	91398803	18.1648	9.07344e-09	V8
PCR.MO	ENSG00000221949	12	62995531	62997214	18.2497	9.13e-09	V6
SS.MO	ENSG00000228115	9	487774	495610	17.9301	9.55639e-09	V8
right.lingual	ENSG00000213892	19	45202421	45213986	18.0468	9.71458e-09	V8
SCC.RD	ENSG00000256108	12	133321742	133322315	17.9518	9.87378e-09	V8
right.entorhinal	ENSG00000105251	19	4278598	4290721	17.6432	9.9817e-09	V8
left.caudal.anterior.cingulate	ENSG00000181625	16	29465822	29469540	17.8474	1.03876e-08	V8
IFO.FA	ENSG00000137269	6	53659295	53788919	17.2342	1.22e-08	V6

## Sheet: readme
ID: ID of neuroimaging traits
ENSG: Gene ID
CHR: the chromosome the gene is on
P0/P1: the annotation boundaries of the gene on that chromosome
Test_score: the test statistics provided by UTMOST
P-value: the raw p-value of gene
Version: the version of GTEx reference panels that generates the significant result. If both v6 and v8 versions are significant, we reported the results and associated version that had the smaller p-value.
