# Supplementary material for: Transcriptome-wide association analysis of brain structures yields insights into pleiotropy with complex neuropsychiatric traits
Source: Nat Commun. 2021 May 17;12:2878. doi: 10.1038/s41467-021-23130-y (PMC8128893; doi:10.1038/s41467-021-23130-y)
Supplement: Supplementary file 2 — Supplementary Data 1-23 [file 41467_2021_23130_MOESM2_ESM.zip › supp_data/Supplementary_Data_13.xlsx]

## Sheet: Supp_Data13
Supplementary Data 13: Enrichment analysis of genes identified for 211 neuroimaging traits (n=19,629 subjects for ROI volumes and 17,706 for DTI parameters).
	promoter_astrocyte	promoter_cortical	promoter_hippocampal	promoter_motor
UTMOST_cross_tissue	0.0280284	0.0229693	0.0617684	0.0486494
FUMA&MAGMA	0.0152738	0.341485	0.572146	0.110521
FUMA&MAGMA&UTMOST_cross_tissue	0.00103536	0.10127	0.12408	0.0151981
UTMOST_brain	0.299025	0.135459	0.682604	0.284974

## Sheet: readme
promoter_astrocyte: Primary astrocytes
promoter_cortical: iPSC-induced excitatory neurons
promoter_hippocampal: iPSC-derived hippocampal DG-like neurons
promoter_motor: iPSC-induced lower motor neurons
UTMOST_cross_tissue: significant genes identified by cross-tissue TWAS analyais for 211 neuroimaging traits
FUMA&MAGMA: significant genes identified by FUMA or MAGMA analyais for 211 neuroimaging traits
FUMA&MAGMA&UTMOST_cross_tissue: combinding the significant genes found in the above two
UTMOST_brain: significant genes identified by brain tissue-specific TWAS analyais for 211 neuroimaging traits
