# Supplementary material for: Transcriptome-wide association analysis of brain structures yields insights into pleiotropy with complex neuropsychiatric traits
Source: Nat Commun. 2021 May 17;12:2878. doi: 10.1038/s41467-021-23130-y (PMC8128893; doi:10.1038/s41467-021-23130-y)
Supplement: Supplementary file 2 — Supplementary Data 1-23 [file 41467_2021_23130_MOESM2_ESM.zip › supp_data/Supplementary_Data_8.xlsx]

## Sheet: Supp_Data8
Supplementary Data 8: List of significant gene-trait associations discovered in UKB brain tissue-tissue TWAS analysis of 211 neuroimaging traits (n=19,629 subjects for ROI volumes and 17,706 for DTI parameters)
ID	Gene	ENSG	CHR	P0	P1	Test_score	P_value	version
right.amygdala	RAD51AP1	ENSG00000111247	12	4647950	4669214	32.7584	3.77e-15	V6
SCC.FA	CD14	ENSG00000170458	5	140011313	140013286	32.5981	4.77e-15	V6
SCC.RD	CD14	ENSG00000170458	5	140011313	140013286	32.5981	4.77e-15	V6
left.amygdala	RAD51AP1	ENSG00000111247	12	4647950	4669214	32.0652	7.44e-15	V6
left.hippocampus	LINC02454	ENSG00000256268	12	65996649	66006777	31.9049	8.1e-15	V8
cerebellar.vermal.lobules.VIII.X	PMPCB	ENSG00000105819	7	102937869	102969958	32.1274	8.77e-15	V8
left.pallidum	COX4I2	ENSG00000131055	20	30225691	30232809	31.4369	1.21e-14	V6
ALIC.RD	PLEKHM1	ENSG00000225190	17	43513266	43568115	31.6783	1.6e-14	V6
right.precuneus	EFCAB5	ENSG00000176927	17	28256218	28435470	30.4258	1.61e-14	V6
cerebellar.vermal.lobules.VIII.X	DNAJC2	ENSG00000105821	7	102952921	102985320	31.8793	1.79e-14	V8
right.insula	SSH2	ENSG00000141298	17	27952956	28257294	30.9765	1.84e-14	V6
total.brain.volume	KANSL1-AS1	ENSG00000214401	17	44270942	44274089	29.0749	3.76e-14	V8
right.precuneus	CORO6	ENSG00000167549	17	27941774	27949925	30.0066	3.93e-14	V6
right.hippocampus	NUP43	ENSG00000120253	6	150045451	150070801	30.6459	4.42e-14	V6
ALIC.MD	PLEKHM1	ENSG00000225190	17	43513266	43568115	30.5568	4.59e-14	V6
total.brain.volume	AC005829.1	ENSG00000261575	17	44344403	44346060	28.6333	6.29e-14	V8
ACR.MD	NMT1	ENSG00000136448	17	43128978	43186384	29.0394	6.51e-14	V6
left.pallidum	MYLK2	ENSG00000101306	20	30407111	30422492	29.1145	8.3e-14	V8
PLIC.FA	LIN37	ENSG00000267796	19	36239262	36245420	29.3325	1.33e-13	V6
left.insula	SLC6A4	ENSG00000108576	17	28521337	28563020	29.0702	2.15e-13	V8
left.pallidum	FOXS1	ENSG00000179772	20	30432103	30433420	28.7003	2.21e-13	V8
SCC.FA	SLC35A4	ENSG00000176087	5	139944041	139948688	28.6478	2.29e-13	V6
right.precuneus	SSH2	ENSG00000141298	17	27952956	28257294	28.333	2.35e-13	V6
SLF.AD	CRHR1	ENSG00000120088	17	43699267	43913194	28.3462	3.13e-13	V8
ACR.MD	CRHR1	ENSG00000120088	17	43699267	43913194	28.2698	3.38e-13	V8
SLF.FA	CCDC157	ENSG00000187860	22	30752624	30774647	27.9216	3.6e-13	V8
PLIC.FA	C19orf55	ENSG00000167595	19	36249044	36261930	27.6052	4.4e-13	V6
SCC.RD	CCDC157	ENSG00000187860	22	30752624	30774647	27.5731	5.03e-13	V8
IFO.AD	LRRC37A	ENSG00000176681	17	44370099	44415160	25.9359	7.31e-13	V6
SCC.FA	RP1-265C24.5	ENSG00000219392	6	28083406	28084329	26.0729	7.34e-13	V8
ACR.AD	CRHR1	ENSG00000120088	17	43699267	43913194	27.3465	8.11e-13	V8
CGC.MD	CRHR1	ENSG00000120088	17	43699267	43913194	27.308	8.43e-13	V8
ALIC.MD	LRRC37A	ENSG00000176681	17	44370099	44415160	25.7866	8.46e-13	V6
SLF.MD	ACBD4	ENSG00000181513	17	43209967	43221548	27.0169	8.5e-13	V6
GCC.MD	LRRC37A	ENSG00000176681	17	44370099	44415160	25.7257	8.96e-13	V6
right.cerebellum.white.matter	GNPTAB	ENSG00000111670	12	102139275	102224716	26.8986	1.03e-12	V8
left.insula	CORO6	ENSG00000167549	17	27941774	27949925	26.6613	1.08e-12	V6
PLIC.FA	COX6B1	ENSG00000126267	19	36139125	36149763	25.1772	1.09e-12	V6
total.brain.volume	CRHR1-IT1	ENSG00000204650	17	43697694	43725582	25.3841	1.15e-12	V8
right.precuneus	CPD	ENSG00000108582	17	28705923	28797007	27.2112	1.19e-12	V8
ALIC.MD	CRHR1	ENSG00000120088	17	43699267	43913194	26.9316	1.2e-12	V8
left.insula	EFCAB5	ENSG00000176927	17	28256218	28435470	25.9102	1.32e-12	V6
total.brain.volume	LRRC37A2	ENSG00000238083	17	44588877	44633016	24.9385	1.74e-12	V8
right.hippocampus	LINC02454	ENSG00000256268	12	65996649	66006777	57.4141	1.82e-12	V8
SCC.RD	RP1-265C24.5	ENSG00000219392	6	28083406	28084329	25.0112	2.01e-12	V8
GCC.RD	SRA1	ENSG00000213523	5	139916925	139937895	26.0751	2.19e-12	V6
ALIC.RD	AC005829.1	ENSG00000261575	17	44344403	44346060	24.8614	2.26e-12	V8
Average.MD	ACBD4	ENSG00000181513	17	43209967	43221548	25.9067	2.5e-12	V6
Average.MD	TMEM101	ENSG00000091947	17	42088556	42101314	25.9731	2.55e-12	V8
left.pericalcarine	ERCC8	ENSG00000049167	5	60169658	60240900	26.1881	2.65e-12	V8
ACR.MD	ACBD4	ENSG00000181513	17	43209967	43221548	25.8405	2.67e-12	V6
SLF.AD	NMT1	ENSG00000136448	17	43128978	43186384	25.1902	2.78e-12	V6
left.lateral.ventricle	AMZ1	ENSG00000174945	7	2719156	2815134	24.3561	3.36e-12	V6
left.precentral	THBS1	ENSG00000137801	15	39873280	39891667	25.8697	3.38e-12	V6
right.cerebellum.white.matter	CCDC53	ENSG00000120860	12	102406705	102455927	25.0635	3.46e-12	V6
right.hippocampus	XPOT	ENSG00000184575	12	64798130	64844907	26.0758	3.61e-12	V6
SCC.FA	ZNF192P1	ENSG00000226314	6	28129559	28137372	25.7356	3.68e-12	V8
right.precuneus	BLMH	ENSG00000108578	17	28575218	28619074	25.7045	3.8e-12	V8
FXST.RD	LRRC37A	ENSG00000176681	17	44370099	44415160	24.1977	3.98e-12	V6
right.pallidum	FOXS1	ENSG00000179772	20	30432103	30433420	25.617	4.05e-12	V8
PLIC.MO	ETV2	ENSG00000105672	19	36132647	36135773	25.8686	4.56e-12	V8
SCC.FA	ZKSCAN4	ENSG00000187626	6	28212401	28227011	25.8587	4.57e-12	V6
FXST.RD	PLEKHM1	ENSG00000225190	17	43513266	43568115	25.7986	4.76e-12	V6
right.precuneus	NSRP1	ENSG00000126653	17	28442539	28513493	25.4315	5.27e-12	V6
BCC.MO	AMZ1	ENSG00000174945	7	2719156	2815134	132.397	5.4e-12	V6
left.insula	SSH2	ENSG00000141298	17	27952956	28257294	128.152	5.42e-12	V6
total.brain.volume	ARL17A	ENSG00000185829	17	44594068	44657088	123.191	5.42e-12	V6
left.hippocampus	LEMD3	ENSG00000174106	12	65563351	65642107	156.901	5.43e-12	V6
right.hippocampus	LEMD3	ENSG00000174106	12	65563351	65642107	173.287	5.43e-12	V6
PTR.AD	NMT1	ENSG00000136448	17	43128978	43186384	114.609	5.44e-12	V6
GCC.FA	EIF4EBP3	ENSG00000243056	5	139927251	139929163	120.498	5.45e-12	V6
GCC.RD	EIF4EBP3	ENSG00000243056	5	139927251	139929163	114.697	5.45e-12	V6
SCC.FA	EIF4EBP3	ENSG00000243056	5	139927251	139929163	173.287	5.45e-12	V6
SCC.FA	SRA1	ENSG00000213523	5	139916925	139937895	136.773	5.45e-12	V6
SCC.RD	EIF4EBP3	ENSG00000243056	5	139927251	139929163	173.287	5.45e-12	V6
SCC.RD	SRA1	ENSG00000213523	5	139916925	139937895	127.783	5.45e-12	V6
SCC.RD	ZKSCAN4	ENSG00000187626	6	28212401	28227011	25.6732	5.48e-12	V6
right.precuneus	ANKRD13B	ENSG00000198720	17	27916787	27941779	25.7968	5.61e-12	V8
CGC.MD	ACBD4	ENSG00000181513	17	43209967	43221548	25.0261	5.9e-12	V6
SCC.RD	SLC35A4	ENSG00000176087	5	139944041	139948688	25.3466	6.22e-12	V6
left.insula	PIPOX	ENSG00000179761	17	27277531	27384234	180.511	7.08e-12	V8
right.insula	PIPOX	ENSG00000179761	17	27277531	27384234	163.823	7.08e-12	V8
PLIC.FA	ETV2	ENSG00000105672	19	36132647	36135773	167.945	7.08e-12	V8
right.insula	EFCAB5	ENSG00000176927	17	28256218	28435470	164.46	7.13e-12	V8
right.pallidum	COX4I2	ENSG00000131055	20	30225691	30232809	175.6	7.15e-12	V8
right.pallidum	MYLK2	ENSG00000101306	20	30407111	30422492	166.847	7.22e-12	V8
left.insula	BLMH	ENSG00000108578	17	28575218	28619074	168.142	7.23e-12	V8
right.insula	BLMH	ENSG00000108578	17	28575218	28619074	157.251	7.23e-12	V8
left.cerebellum.white.matter	NUP37	ENSG00000075188	12	102467967	102513902	171.557	7.26e-12	V8
right.cerebellum.white.matter	NUP37	ENSG00000075188	12	102467967	102513902	146.554	7.26e-12	V8
Brain.stem	NUP37	ENSG00000075188	12	102467967	102513902	134.621	7.27e-12	V8
left.hippocampus	RASSF3	ENSG00000153179	12	65004293	65091347	124.324	7.28e-12	V8
right.hippocampus	RASSF3	ENSG00000153179	12	65004293	65091347	127.804	7.28e-12	V8
SLF.RD	CCDC157	ENSG00000187860	22	30752624	30774647	24.7551	7.4e-12	V8
ALIC.RD	CRHR1	ENSG00000120088	17	43699267	43913194	25.0128	7.5e-12	V8
ALIC.MD	ARHGAP27	ENSG00000159314	17	43471275	43511787	24.9245	7.83e-12	V6
right.precuneus	PIPOX	ENSG00000179761	17	27277531	27384234	150.967	7.92e-12	V8
left.ventral.DC	MRPL1	ENSG00000169288	4	78783674	78873944	24.1979	7.97e-12	V6
SLF.AD	C1QL1	ENSG00000131094	17	43037061	43045439	25.4324	8.03e-12	V6
right.precentral	THBS1	ENSG00000137801	15	39873280	39891667	24.95	8.32e-12	V6
right.pallidum	HM13	ENSG00000101294	20	30102231	30157370	25.4513	8.77e-12	V6
ALIC.MD	MAPT	ENSG00000186868	17	43971748	44105700	24.0159	9.94e-12	V6
ALIC.RD	MAPT	ENSG00000186868	17	43971748	44105700	23.9124	1.1e-11	V6
right.putamen	MYLK2	ENSG00000101306	20	30407111	30422492	23.9344	1.14e-11	V8
Average.AD	ACBD4	ENSG00000181513	17	43209967	43221548	24.2282	1.28e-11	V6
BCC.MO	AC073316.1	ENSG00000217455	7	3179868	3214287	24.9954	1.45e-11	V8
ACR.AD	ACBD4	ENSG00000181513	17	43209967	43221548	24.0279	1.56e-11	V6
ALIC.RD	NSF	ENSG00000073969	17	44668035	44834830	24.2845	1.6e-11	V8
GCC.RD	CD14	ENSG00000170458	5	140011313	140013286	24.3365	1.71e-11	V6
total.brain.volume	FAM215B	ENSG00000232300	17	44636196	44640161	22.3214	1.73e-11	V8
GCC.MD	CRHR1	ENSG00000120088	17	43699267	43913194	24.1246	1.76e-11	V8
left.putamen	MYLK2	ENSG00000101306	20	30407111	30422492	23.4713	1.78e-11	V8
ACR.RD	CCDC157	ENSG00000187860	22	30752624	30774647	23.8251	1.79e-11	V8
ALIC.MD	NMT1	ENSG00000136448	17	43128978	43186384	23.256	1.84e-11	V6
right.insula	SLC6A4	ENSG00000108576	17	28521337	28563020	24.4001	1.88e-11	V8
left.pericalcarine	DEPDC1B	ENSG00000035499	5	59892739	59996017	24.368	2.02e-11	V8
left.cerebellum.white.matter	GNPTAB	ENSG00000111670	12	102139275	102224716	23.7096	2.1e-11	V8
PLIC.MO	LIN37	ENSG00000267796	19	36239262	36245420	24.1573	2.12e-11	V6
left.pallidum	HM13	ENSG00000101294	20	30102231	30157370	24.5355	2.15e-11	V6
right.hippocampus	LATS1	ENSG00000131023	6	149979289	150039392	23.2773	2.17e-11	V6
PLIC.FA	UPK1A	ENSG00000105668	19	36157715	36169367	22.3231	2.28e-11	V8
SCC.FA	CCDC157	ENSG00000187860	22	30752624	30774647	23.5622	2.3e-11	V8
Average.RD	TMEM101	ENSG00000091947	17	42088556	42101314	23.7743	2.34e-11	V8
GCC.MD	EIF4EBP3	ENSG00000243056	5	139927251	139929163	23.5239	2.57e-11	V6
ACR.AD	NMT1	ENSG00000136448	17	43128978	43186384	22.9075	2.58e-11	V6
CGC.MD	ARHGAP27	ENSG00000159314	17	43471275	43511787	23.5469	2.84e-11	V8
IFO.AD	ARHGAP27	ENSG00000159314	17	43471275	43511787	23.5149	2.92e-11	V8
SLF.MD	NMT1	ENSG00000136448	17	43128978	43186384	22.6614	3.29e-11	V6
SLF.AD	ACBD4	ENSG00000181513	17	43209967	43221548	23.1917	3.53e-11	V6
ALIC.MD	LRRC37A2	ENSG00000238083	17	44588877	44633016	21.7535	3.64e-11	V8
ALIC.FA	AC005829.1	ENSG00000261575	17	44344403	44346060	21.9215	3.74e-11	V8
GCC.FA	SRA1	ENSG00000213523	5	139916925	139937895	23.1044	4.07e-11	V6
total.brain.volume	MAPT	ENSG00000186868	17	43971748	44105700	23.945	4.36e-11	V8
total.brain.volume	LRRC37A4P	ENSG00000214425	17	43578685	43627701	21.5865	4.5e-11	V8
right.precuneus	SLC6A4	ENSG00000108576	17	28521337	28563020	23.4616	4.62e-11	V8
GCC.RD	FAM203A	ENSG00000235173	8	145192672	145195746	23.5551	4.69e-11	V8
BCC.FA	EIF4EBP3	ENSG00000243056	5	139927251	139929163	22.8911	4.79e-11	V6
left.hippocampus	NUP43	ENSG00000120253	6	150045451	150070801	23.4187	4.94e-11	V6
ALIC.MD	LRRC37A4P	ENSG00000214425	17	43578685	43627701	21.4672	5.05e-11	V8
PLIC.AD	ETV2	ENSG00000105672	19	36132647	36135773	23.3549	5.18e-11	V8
ACR.MD	AC008105.1	ENSG00000233175	17	43315395	43319101	22.5498	5.2e-11	V8
Average.RD	EIF4EBP3	ENSG00000243056	5	139927251	139929163	22.8022	5.23e-11	V6
GCC.MD	AC008105.1	ENSG00000233175	17	43315395	43319101	22.5441	5.23e-11	V8
ACR.MD	CCDC157	ENSG00000187860	22	30752624	30774647	22.6442	5.53e-11	V8
left.insula	ABHD15	ENSG00000168792	17	27887565	27894155	22.8073	5.88e-11	V8
ALIC.FA	PLEKHM1	ENSG00000225190	17	43513266	43568115	23.229	5.89e-11	V6
SLF.MD	TMEM101	ENSG00000091947	17	42088556	42101314	22.8676	5.9e-11	V8
GCC.MD	ARHGAP27	ENSG00000159314	17	43471275	43511787	22.7243	6.25e-11	V8
left.insula	ANKRD13B	ENSG00000198720	17	27916787	27941779	23.2694	6.27e-11	V8
PCR.MD	CCDC157	ENSG00000187860	22	30752624	30774647	22.4947	6.38e-11	V8
right.precuneus	GIT1	ENSG00000108262	17	27900487	27921072	23.4036	7.18e-11	V6
left.insula	RN7SL316P	ENSG00000241631	17	29029526	29029793	22.3023	7.53e-11	V8
right.hippocampus	TBK1	ENSG00000183735	12	64845660	64895888	73.5706	7.62e-11	V6
PLIC.AD	UPK1A	ENSG00000105668	19	36157715	36169367	21.0593	7.7e-11	V8
SLF.AD	MAPT	ENSG00000186868	17	43971748	44105700	21.8944	7.91e-11	V6
GCC.FA	CD14	ENSG00000170458	5	140011313	140013286	22.7236	8.45e-11	V6
Average.FA	EIF4EBP3	ENSG00000243056	5	139927251	139929163	22.3057	8.52e-11	V6
right.putamen	HM13	ENSG00000101294	20	30102231	30157370	23.1011	8.75e-11	V6
Average.MD	CRHR1	ENSG00000120088	17	43699267	43913194	22.3812	9.51e-11	V8
left.putamen	DCC	ENSG00000187323	18	49866542	51057784	22.6562	9.98e-11	V8
Average.RD	ACBD4	ENSG00000181513	17	43209967	43221548	22.0616	1.07e-10	V6
right.insula	CORO6	ENSG00000167549	17	27941774	27949925	21.8537	1.21e-10	V6
Average.MD	EIF4EBP3	ENSG00000243056	5	139927251	139929163	21.9296	1.23e-10	V6
ACR.RD	NMT1	ENSG00000136448	17	43128978	43186384	21.2956	1.25e-10	V6
ALIC.MD	AC005829.1	ENSG00000261575	17	44344403	44346060	20.6572	1.27e-10	V8
GCC.MD	SRA1	ENSG00000213523	5	139916925	139937895	21.8645	1.37e-10	V6
ALIC.MD	NSF	ENSG00000073969	17	44668035	44834830	21.9661	1.5e-10	V8
GCC.MD	MAPT	ENSG00000186868	17	43971748	44105700	21.2436	1.5e-10	V6
SCC.RD	ZNF192P1	ENSG00000226314	6	28129559	28137372	21.8367	1.53e-10	V8
SS.MD	CCDC157	ENSG00000187860	22	30752624	30774647	21.5192	1.62e-10	V8
SCC.FA	ZKSCAN3	ENSG00000189298	6	28317691	28336947	20.7184	1.63e-10	V8
SCR.MD	CCDC157	ENSG00000187860	22	30752624	30774647	21.5142	1.63e-10	V8
white.matter	GBA	ENSG00000177628	1	155204243	155214490	21.5478	1.66e-10	V8
PLIC.AD	COX6B1	ENSG00000126267	19	36139125	36149763	20.0474	1.66e-10	V6
SLF.AD	LRRC37A	ENSG00000176681	17	44370099	44415160	20.3748	1.68e-10	V6
ALIC.RD	RPS7P11	ENSG00000213326	17	44798948	44799533	22.0675	1.7e-10	V8
CGC.MD	NMT1	ENSG00000136448	17	43128978	43186384	20.9818	1.7e-10	V6
left.cerebellum.white.matter	CCDC53	ENSG00000120860	12	102406705	102455927	20.9905	1.91e-10	V6
left.pallidum	AKAP10	ENSG00000108599	17	19807615	19881656	21.7463	1.97e-10	V8
PCR.MD	ZKSCAN8	ENSG00000198315	6	28109688	28127250	20.4894	1.97e-10	V6
ALIC.RD	ARHGAP27	ENSG00000159314	17	43471275	43511787	21.6311	2.03e-10	V6
total.brain.volume	PLEKHM1	ENSG00000225190	17	43513266	43568115	21.9551	2.05e-10	V6
SS.RD	CCDC157	ENSG00000187860	22	30752624	30774647	21.2686	2.06e-10	V8
ALIC.RD	LRRC37A	ENSG00000176681	17	44370099	44415160	20.1489	2.1e-10	V6
SLF.AD	TMEM101	ENSG00000091947	17	42088556	42101314	21.6206	2.11e-10	V8
SCR.MD	CRHR1	ENSG00000120088	17	43699267	43913194	21.5483	2.15e-10	V8
EC.MD	PLEKHM1	ENSG00000225190	17	43513266	43568115	21.902	2.16e-10	V6
right.precentral	C15orf56	ENSG00000176753	15	40542865	40545170	21.8339	2.22e-10	V6
left.hippocampus	TBK1	ENSG00000183735	12	64845660	64895888	69.2694	2.47e-10	V6
CGC.MD	MAPT	ENSG00000186868	17	43971748	44105700	20.7332	2.47e-10	V6
PLIC.MO	COX6B1	ENSG00000126267	19	36139125	36149763	19.6378	2.5e-10	V6
FXST.RD	MAPT	ENSG00000186868	17	43971748	44105700	20.6315	2.73e-10	V6
right.lateral.ventricle	AMZ1	ENSG00000174945	7	2719156	2815134	20.6135	2.78e-10	V8
left.hippocampus	IFIH1	ENSG00000115267	2	163123589	163175213	21.5943	2.8e-10	V6
PTR.MD	CCDC157	ENSG00000187860	22	30752624	30774647	20.9289	2.85e-10	V8
RLIC.MD	CCDC157	ENSG00000187860	22	30752624	30774647	20.9118	2.9e-10	V8
left.caudate	NFATC2IP	ENSG00000176953	16	28962128	28978418	21.1263	3.15e-10	V6
total.brain.volume	RPS7P11	ENSG00000213326	17	44798948	44799533	21.4286	3.18e-10	V8
SCR.MO	SERPIND1	ENSG00000099937	22	21128167	21142008	21.3186	3.18e-10	V8
left.putamen	HM13	ENSG00000101294	20	30102231	30157370	21.7765	3.2e-10	V6
SS.FA	CCDC157	ENSG00000187860	22	30752624	30774647	20.8009	3.23e-10	V8
RLIC.FA	NSRP1	ENSG00000126653	17	28442539	28513493	21.213	3.31e-10	V6
RLIC.MD	ZKSCAN4	ENSG00000187626	6	28212401	28227011	21.4152	3.45e-10	V6
right.precuneus	PHF12	ENSG00000109118	17	27232268	27278789	21.3569	3.46e-10	V6
ACR.MD	MAPT	ENSG00000186868	17	43971748	44105700	20.389	3.46e-10	V6
PCR.RD	CCDC157	ENSG00000187860	22	30752624	30774647	20.6885	3.6e-10	V8
SCR.MD	NMT1	ENSG00000136448	17	43128978	43186384	20.2035	3.66e-10	V6
right.precuneus	GOSR1	ENSG00000108587	17	28804380	28854610	20.0102	3.73e-10	V8
left.putamen	MBD2	ENSG00000134046	18	51679079	51751158	55.2835	4e-10	V6
right.precuneus	ABHD15	ENSG00000168792	17	27887565	27894155	20.7546	4.2e-10	V8
SCR.MD	ZKSCAN4	ENSG00000187626	6	28212401	28227011	21.1654	4.4e-10	V6
ALIC.RD	LRRC37A2	ENSG00000238083	17	44588877	44633016	19.195	4.46e-10	V8
PLIC.MO	C19orf55	ENSG00000167595	19	36249044	36261930	20.5219	4.56e-10	V6
PLIC.AD	ACTN4	ENSG00000130402	19	39138289	39222223	20.5684	4.63e-10	V8
right.putamen	DCC	ENSG00000187323	18	49866542	51057784	21.1388	4.64e-10	V8
PCR.MD	ZKSCAN4	ENSG00000187626	6	28212401	28227011	21.1004	4.69e-10	V6
right.hippocampus	GINM1	ENSG00000055211	6	149887430	149912884	19.0715	4.72e-10	V6
right.insula	ABHD15	ENSG00000168792	17	27887565	27894155	20.6335	4.72e-10	V8
PCR.MD	ZNF192P1	ENSG00000226314	6	28129559	28137372	20.6252	4.89e-10	V8
GCC.RD	AC008105.1	ENSG00000233175	17	43315395	43319101	20.1993	4.99e-10	V8
PTR.MD	ZKSCAN4	ENSG00000187626	6	28212401	28227011	21.0075	5.13e-10	V6
GCC.MD	CD14	ENSG00000170458	5	140011313	140013286	20.86	5.33e-10	V6
PCR.MD	NMT1	ENSG00000136448	17	43128978	43186384	19.7879	5.51e-10	V6
SLF.MD	CCDC157	ENSG00000187860	22	30752624	30774647	20.2414	5.54e-10	V8
left.insula	CPD	ENSG00000108582	17	28705923	28797007	20.7356	5.68e-10	V8
PCR.AD	ZKSCAN8	ENSG00000198315	6	28109688	28127250	19.3974	5.82e-10	V6
left.caudate	LAT	ENSG00000213658	16	28996147	29002104	19.2594	5.89e-10	V8
SLF.MD	CRHR1	ENSG00000120088	17	43699267	43913194	20.4794	6.23e-10	V8
right.putamen	MBD2	ENSG00000134046	18	51679079	51751158	53.8232	6.33e-10	V6
CGC.MD	AC008105.1	ENSG00000233175	17	43315395	43319101	19.9	6.67e-10	V8
SLF.MD	ZKSCAN4	ENSG00000187626	6	28212401	28227011	20.7371	6.68e-10	V6
ALIC.FA	NSF	ENSG00000073969	17	44668035	44834830	20.4121	7.01e-10	V8
SCR.MD	ACBD4	ENSG00000181513	17	43209967	43221548	20.156	7.07e-10	V6
PCR.MD	TMEM101	ENSG00000091947	17	42088556	42101314	20.4294	7.14e-10	V8
SCC.MD	EIF4EBP3	ENSG00000243056	5	139927251	139929163	20.1479	7.15e-10	V6
ACR.RD	CRHR1	ENSG00000120088	17	43699267	43913194	20.3395	7.17e-10	V8
left.insula	PHF12	ENSG00000109118	17	27232268	27278789	20.5839	7.42e-10	V6
ALIC.FA	CRHR1	ENSG00000120088	17	43699267	43913194	20.8743	7.56e-10	V6
left.hippocampus	KCNH7	ENSG00000184611	2	163227917	163695240	20.4459	7.59e-10	V8
GCC.RD	MAPT	ENSG00000186868	17	43971748	44105700	19.5912	7.59e-10	V6
PTR.AD	CRHR1	ENSG00000120088	17	43699267	43913194	20.2825	7.59e-10	V8
GCC.RD	LRRC37A	ENSG00000176681	17	44370099	44415160	18.8283	7.85e-10	V6
ALIC.MD	RPS7P11	ENSG00000213326	17	44798948	44799533	20.5009	8.04e-10	V8
GCC.MD	FAM203A	ENSG00000235173	8	145192672	145195746	20.5718	8.25e-10	V8
left.pericalcarine	ELOVL7	ENSG00000164181	5	60047618	60140216	19.9304	8.31e-10	V6
left.precentral	C15orf56	ENSG00000176753	15	40542865	40545170	20.455	8.73e-10	V6
SLF.AD	PLEKHM1	ENSG00000225190	17	43513266	43568115	20.4768	8.74e-10	V6
right.insula	RN7SL316P	ENSG00000241631	17	29029526	29029793	19.8308	8.91e-10	V8
PLIC.FA	ZNF461	ENSG00000197808	19	37128094	37157755	20.2383	8.92e-10	V6
GCC.RD	CCDC157	ENSG00000187860	22	30752624	30774647	19.723	9.15e-10	V8
total.brain.volume	ARHGAP27	ENSG00000159314	17	43471275	43511787	20.1214	9.23e-10	V6
ACR.RD	ACBD4	ENSG00000181513	17	43209967	43221548	19.8568	9.53e-10	V6
CGC.MD	LRRC37A	ENSG00000176681	17	44370099	44415160	18.6185	9.7e-10	V6
SLF.RD	ZKSCAN4	ENSG00000187626	6	28212401	28227011	20.3519	9.74e-10	V6
ALIC.MD	CRHR1-IT1	ENSG00000204650	17	43697694	43725582	18.38	1.02e-09	V8
PTR.RD	ZKSCAN4	ENSG00000187626	6	28212401	28227011	20.2427	1.08e-09	V6
GCC.FA	SLC35A4	ENSG00000176087	5	139944041	139948688	20.2389	1.11e-09	V6
left.lateral.ventricle	GNA12	ENSG00000146535	7	2767746	2883958	19.3069	1.13e-09	V8
BCC.MO	GNA12	ENSG00000146535	7	2767746	2883958	19.3092	1.13e-09	V8
PLIC.FA	POLR2I	ENSG00000105258	19	36604612	36606248	19.5806	1.13e-09	V6
SCR.RD	CCDC157	ENSG00000187860	22	30752624	30774647	19.4364	1.21e-09	V8
FXST.RD	NSF	ENSG00000073969	17	44668035	44834830	19.7758	1.33e-09	V8
left.pallidum	CCDC144CP	ENSG00000154898	17	20224477	20306870	18.8407	1.37e-09	V8
FXST.RD	LRRC37A2	ENSG00000238083	17	44588877	44633016	18.0836	1.37e-09	V8
left.insula	NSRP1	ENSG00000126653	17	28442539	28513493	19.7374	1.41e-09	V6
left.hippocampus	XPOT	ENSG00000184575	12	64798130	64844907	19.9319	1.47e-09	V6
GCC.RD	SLC35A4	ENSG00000176087	5	139944041	139948688	19.9509	1.5e-09	V6
SLF.AD	ARHGAP27	ENSG00000159314	17	43471275	43511787	19.4522	1.51e-09	V8
left.hippocampus	HMGA2-AS1	ENSG00000197301	12	66245120	66275947	19.7595	1.54e-09	V8
Average.RD	ZKSCAN4	ENSG00000187626	6	28212401	28227011	19.8318	1.62e-09	V6
GCC.RD	PARP10	ENSG00000178685	8	145051321	145086940	19.4652	1.64e-09	V6
ACR.RD	AC008105.1	ENSG00000233175	17	43315395	43319101	18.962	1.66e-09	V8
FXST.RD	ARHGAP27	ENSG00000159314	17	43471275	43511787	19.5304	1.68e-09	V6
IFO.AD	LRRC37A4P	ENSG00000214425	17	43578685	43627701	17.929	1.69e-09	V8
RLIC.RD	ZKSCAN4	ENSG00000187626	6	28212401	28227011	19.7815	1.71e-09	V6
GCC.MD	CCDC157	ENSG00000187860	22	30752624	30774647	19.0202	1.82e-09	V8
PLIC.MO	UPK1A	ENSG00000105668	19	36157715	36169367	17.8683	1.84e-09	V8
Average.RD	CRHR1	ENSG00000120088	17	43699267	43913194	19.3635	1.92e-09	V8
SCR.MO	PI4KA	ENSG00000241973	22	21061979	21213705	19.7746	1.92e-09	V6
GCC.RD	SMPD5	ENSG00000204791	8	145104030	145106423	19.9016	1.94e-09	V8
ACR.MD	LRRC37A	ENSG00000176681	17	44370099	44415160	17.8934	2.03e-09	V6
SCC.FA	TMEM173	ENSG00000184584	5	138855119	138862520	19.3226	2.03e-09	V6
SLF.AD	AC008105.1	ENSG00000233175	17	43315395	43319101	18.7607	2.03e-09	V8
ALIC.RD	LRRC37A4P	ENSG00000214425	17	43578685	43627701	17.7473	2.04e-09	V8
cerebellar.vermal.lobules.VIII.X	LHFPL3	ENSG00000187416	7	103969104	104549001	19.3588	2.09e-09	V6
X4th.ventricle	FOXE3	ENSG00000186790	1	47881744	47883723	18.8902	2.11e-09	V8
SCC.FA	ZSCAN31	ENSG00000235109	6	28292470	28324048	18.712	2.13e-09	V6
SCR.MD	ZKSCAN8	ENSG00000198315	6	28109688	28127250	18.0672	2.21e-09	V6
ALIC.RD	NMT1	ENSG00000136448	17	43128978	43186384	18.3436	2.3e-09	V6
right.insula	ERAL1	ENSG00000132591	17	27181956	27188085	19.5428	2.33e-09	V8
ALIC.RD	CRHR1-IT1	ENSG00000204650	17	43697694	43725582	17.5053	2.5e-09	V8
right.caudate	CRHR1	ENSG00000120088	17	43699267	43913194	19.6697	2.59e-09	V6
right.insula	ANKRD13B	ENSG00000198720	17	27916787	27941779	19.3856	2.59e-09	V8
left.hippocampus	LATS1	ENSG00000131023	6	149979289	150039392	18.5024	2.64e-09	V6
BCC.RD	SMPD5	ENSG00000204791	8	145104030	145106423	19.5775	2.69e-09	V8
PLIC.MO	ZNF461	ENSG00000197808	19	37128094	37157755	19.0809	2.83e-09	V6
total.brain.volume	LRRC37A	ENSG00000176681	17	44370099	44415160	17.4827	3.09e-09	V6
total.brain.volume	GJC1	ENSG00000182963	17	42875816	42908184	18.9587	3.12e-09	V6
SS.MD	TMEM101	ENSG00000091947	17	42088556	42101314	18.9647	3.18e-09	V8
left.caudate	NUPR1	ENSG00000176046	16	28548606	28550495	18.4295	3.3e-09	V8
ALIC.RD	ARL17A	ENSG00000185829	17	44594068	44657088	17.6193	3.38e-09	V6
SCR.MD	ZNF192P1	ENSG00000226314	6	28129559	28137372	18.6178	3.4e-09	V8
right.insula	CPD	ENSG00000108582	17	28705923	28797007	18.8443	3.49e-09	V8
left.putamen	COX4I2	ENSG00000131055	20	30225691	30232809	17.868	3.55e-09	V8
ACR.MD	ARHGAP27	ENSG00000159314	17	43471275	43511787	18.5776	3.61e-09	V8
ACR.AD	AC008105.1	ENSG00000233175	17	43315395	43319101	18.1626	3.65e-09	V8
CGC.MO	APEH	ENSG00000164062	3	49711435	49721396	18.716	3.68e-09	V8
GCC.RD	SPATC1	ENSG00000186583	8	145086582	145101933	19.4356	3.68e-09	V8
right.insula	NUFIP2	ENSG00000108256	17	27582854	27621136	18.1467	3.71e-09	V8
CGC.MO	UQCRC1	ENSG00000010256	3	48636435	48648409	18.6674	3.82e-09	V8
PTR.MD	TMEM101	ENSG00000091947	17	42088556	42101314	18.7426	3.99e-09	V8
SCC.FA	NKAPL	ENSG00000189134	6	28227098	28228736	18.4157	4.06e-09	V8
BCC.MD	LRRC37A	ENSG00000176681	17	44370099	44415160	17.2167	4.08e-09	V6
SLF.MD	ZKSCAN8	ENSG00000198315	6	28109688	28127250	17.446	4.17e-09	V6
BCC.RD	PARP10	ENSG00000178685	8	145051321	145086940	18.5257	4.26e-09	V6
SCC.FA	ZKSCAN8	ENSG00000198315	6	28109688	28127250	17.4166	4.29e-09	V6
left.ventral.DC	SEPTIN11	ENSG00000138758	4	77870856	77961537	18.541	4.32e-09	V8
PTR.RD	CCDC157	ENSG00000187860	22	30752624	30774647	18.0915	4.58e-09	V8
right.putamen	COX4I2	ENSG00000131055	20	30225691	30232809	17.6202	4.59e-09	V8
right.pallidum	CCDC144CP	ENSG00000154898	17	20224477	20306870	17.6216	4.67e-09	V8
SCC.MD	CCDC157	ENSG00000187860	22	30752624	30774647	18.0502	4.77e-09	V8
FXST.RD	LRRC37A4P	ENSG00000214425	17	43578685	43627701	16.9224	4.82e-09	V8
PLIC.AD	ACTN4	ENSG00000130402	19	39138289	39222223	19.0803	4.88e-09	V6
white.matter	THBS3	ENSG00000169231	1	155165379	155178842	17.3623	4.89e-09	V6
ALIC.FA	RPS7P11	ENSG00000213326	17	44798948	44799533	18.7031	5.03e-09	V8
left.precentral	ANKRD63	ENSG00000230778	15	40573645	40574787	18.6994	5.1e-09	V8
PLIC.AD	AC002398.1	ENSG00000267049	19	36260046	36261930	17.8807	5.17e-09	V8
PCR.MD	RP1-265C24.5	ENSG00000219392	6	28083406	28084329	16.9811	5.21e-09	V8
ACR.RD	EIF4EBP3	ENSG00000243056	5	139927251	139929163	18.1306	5.27e-09	V6
FXST.RD	AC005829.1	ENSG00000261575	17	44344403	44346060	16.948	5.28e-09	V8
ALIC.RD	AC008105.1	ENSG00000233175	17	43315395	43319101	17.7811	5.32e-09	V8
Average.MD	AC008105.1	ENSG00000233175	17	43315395	43319101	17.7788	5.33e-09	V8
SCC.RD	NMT1	ENSG00000136448	17	43128978	43186384	17.502	5.34e-09	V6
PLIC.FA	FXYD1	ENSG00000266964	19	35629712	35634013	18.1992	5.37e-09	V8
Average.FA	ZKSCAN4	ENSG00000187626	6	28212401	28227011	18.6004	5.51e-09	V6
SCC.FA	ZNF165	ENSG00000197279	6	28048753	28057341	18.5802	5.56e-09	V8
PTR.AD	FZD2	ENSG00000180340	17	42634925	42636907	18.7193	5.59e-09	V6
SCR.MO	TMEM191C	ENSG00000206140	22	21820712	21825558	18.2698	5.62e-09	V8
right.inferior.parietal	KNCN	ENSG00000162456	1	47011316	47017199	18.6904	5.67e-09	V6
left.caudate	NPIPB9	ENSG00000196993	16	28763108	28784128	17.275	5.74e-09	V6
SCC.RD	ZKSCAN8	ENSG00000198315	6	28109688	28127250	17.1303	5.76e-09	V6
GCC.MD	AC005829.1	ENSG00000261575	17	44344403	44346060	16.8487	5.86e-09	V8
ALIC.RD	KANSL1-AS1	ENSG00000214401	17	44270942	44274089	16.747	5.87e-09	V8
SCR.MO	SNAP29	ENSG00000099940	22	21213271	21245506	17.4872	5.97e-09	V8
GCC.RD	PLEC	ENSG00000178209	8	144989321	145050902	16.6925	6.09e-09	V6
RLIC.FA	EFCAB5	ENSG00000176927	17	28256218	28435470	17.3294	6.17e-09	V6
GCC.RD	CRHR1	ENSG00000120088	17	43699267	43913194	18.2092	6.22e-09	V8
left.lateral.ventricle	UQCRQ	ENSG00000164405	5	132202252	132203723	19.4642	6.32e-09	V8
PLIC.AD	C19orf55	ENSG00000167595	19	36249044	36261930	17.8428	6.41e-09	V6
SLF.AD	SPPL2C	ENSG00000185294	17	43922256	43924438	18.6743	6.42e-09	V6
ALIC.FA	MAPT	ENSG00000186868	17	43971748	44105700	17.4248	6.53e-09	V6
PTR.AD	TMEM101	ENSG00000091947	17	42088556	42101314	18.2459	6.61e-09	V8
IFO.AD	CRHR1-IT1	ENSG00000204650	17	43697694	43725582	16.5651	6.74e-09	V8
CGC.MD	CCDC157	ENSG00000187860	22	30752624	30774647	17.6994	6.79e-09	V8
CGC.MO	C3orf62	ENSG00000188315	3	49306035	49315342	18.5322	6.8e-09	V6
white.matter	LENEP	ENSG00000163352	1	154966062	154966791	5.78373	7.31e-09	V6
RLIC.RD	ZNF192P1	ENSG00000226314	6	28129559	28137372	17.8328	7.32e-09	V8
Average.AD	CRHR1	ENSG00000120088	17	43699267	43913194	18.0472	7.34e-09	V8
CGC.RD	EIF4EBP3	ENSG00000243056	5	139927251	139929163	17.7717	7.53e-09	V6
left.insula	ERAL1	ENSG00000132591	17	27181956	27188085	18.3562	7.57e-09	V8
Average.RD	AC008105.1	ENSG00000233175	17	43315395	43319101	17.4253	7.57e-09	V8
right.ventral.DC	MIB2	ENSG00000197530	1	1550795	1565990	17.8343	7.74e-09	V8
right.ventral.DC	MRPL1	ENSG00000169288	4	78783674	78873944	17.2411	7.78e-09	V6
SCC.FA	NRG2	ENSG00000158458	5	139226364	139422884	18.2135	7.79e-09	V8
GCC.MD	PLCD3	ENSG00000161714	17	43186335	43210721	18.0504	7.99e-09	V8
ACR.RD	TMEM101	ENSG00000091947	17	42088556	42101314	18.0286	8.25e-09	V8
left.caudate	SH2B1	ENSG00000178188	16	28857921	28885526	17.9025	8.31e-09	V8
FXST.RD	RPS7P11	ENSG00000213326	17	44798948	44799533	18.2165	8.33e-09	V8
right.cerebellum.white.matter	CHPT1	ENSG00000111666	12	102090725	102137918	16.6416	8.36e-09	V8
left.pericalcarine	SMIM15	ENSG00000188725	5	60453536	60458301	18.4721	8.44e-09	V8
SS.MO	UQCRQ	ENSG00000164405	5	132202252	132203723	19.1746	8.44e-09	V8
SCC.FA	SLC4A9	ENSG00000113073	5	139739787	139754728	18.4343	8.51e-09	V8
CGC.MO	CDHR4	ENSG00000187492	3	49828165	49837268	17.1314	8.63e-09	V8
total.brain.volume	CS	ENSG00000062485	12	56665483	56694176	18.1333	8.64e-09	V8
BCC.FA	PARP10	ENSG00000178685	8	145051321	145086940	17.8243	8.74e-09	V6
GCC.AD	ACBD4	ENSG00000181513	17	43209967	43221548	17.6578	8.78e-09	V6
Average.RD	MAPT	ENSG00000186868	17	43971748	44105700	17.1146	8.91e-09	V6
FX.FA	AMZ1	ENSG00000174945	7	2719156	2815134	17.0862	8.91e-09	V8
left.pallidum	BCL2L1	ENSG00000171552	20	30252255	30311792	18.0407	9.1e-09	V6
right.precuneus	TAOK1	ENSG00000160551	17	27717482	27878922	17.831	9.12e-09	V8
FXST.FA	LRRC37A	ENSG00000176681	17	44370099	44415160	16.4257	9.31e-09	V6
GCC.MD	PLEKHM1	ENSG00000225190	17	43513266	43568115	18.0755	9.36e-09	V6
FXST.FA	AC005829.1	ENSG00000261575	17	44344403	44346060	16.4004	9.4e-09	V8
PCR.AD	NMT1	ENSG00000136448	17	43128978	43186384	16.9399	9.41e-09	V6
GCC.MD	LRRC37A2	ENSG00000238083	17	44588877	44633016	16.2472	9.46e-09	V8
PCR.MD	ACBD4	ENSG00000181513	17	43209967	43221548	17.5795	9.51e-09	V6
RLIC.FA	BLMH	ENSG00000108578	17	28575218	28619074	17.6461	9.54e-09	V8
CSF	PDLIM4	ENSG00000131435	5	131593364	131609147	17.7737	9.56e-09	V6
Average.AD	TMEM101	ENSG00000091947	17	42088556	42101314	17.8676	9.72e-09	V8
CGC.MD	PLEKHM1	ENSG00000225190	17	43513266	43568115	18.0318	9.78e-09	V6
SCC.RD	ZKSCAN3	ENSG00000189298	6	28317691	28336947	16.6296	9.8e-09	V8
SCR.MO	PI4KAP2	ENSG00000183506	22	21827289	21871822	16.4222	9.91e-09	V8
Brain.stem	GNPTAB	ENSG00000111670	12	102139275	102224716	17.4913	1.01e-08	V6
GCC.FA	FAM203A	ENSG00000235173	8	145192672	145195746	17.9967	1.01e-08	V8
ACR.AD	LRRC37A	ENSG00000176681	17	44370099	44415160	16.3352	1.02e-08	V6
FXST.RD	KANSL1-AS1	ENSG00000214401	17	44270942	44274089	16.2321	1.02e-08	V8

## Sheet: readme
ID: ID of neuroimaging traits
Gene: Symbol of gene
CHR: the chromosome the gene is on
P0/P1: the annotation boundaries of the gene on that chromosome
Test_score: the test statistics provided by UTMOST
P-value: the raw p-value of gene
